# Supplementary material for: Strand-specific RNA-Seq reveals widespread and developmentally regulated transcription of natural antisense transcripts in Plasmodium falciparum
Source: BMC Genomics. 2014 Feb 22;15(1):150. doi: 10.1186/1471-2164-15-150 (PMC4007998; doi:10.1186/1471-2164-15-150)
Supplement: Supplementary file 3 — Additional file 3: Table S1: Table listing sense and antisense transcript level for all genes across the IDC. (XLSX 889 KB) [file 12864_2013_7013_MOESM3_ESM.xlsx]

## Sheet: data
Definition of columns can be found in the "column" tab
gene ID	gene name	10hr sense expression (RPKM)	20hr sense expression (RPKM)	30hr sense expression (RPKM)	40hr sense expression (RPKM)	10hr antisense expression (RPKM)	20hr antisense expression (RPKM)	30hr antisense expression (RPKM)	40hr antisense expression (RPKM)	Significant sense transfrag?	Significant antisense transfrag?	pooled antisense transfrag coverage percentage in ORF (%)	pooled antisense transfrag coverage depth in ORF (pileup coverage per nt)	pooled sense read count	pooled antisense read count	sense to antisense read ratio	correlation bewteen the expression fold changes of its antisense RNA and downstream mRNA on SAME strand (Tail-to-Head)	correlation bewteen the expression fold changes of its antisense RNA and downstream mRNA on OPPOSITE strand (Tail-to-Tail)	potential developmentally regulated antisense transcription?	independent of adjacent gene transcription?
PF3D7_0100100	erythrocyte membrane protein 1, PfEMP1	4.47	7.427	0.764	6.072	0.029	0.028	0.055	0.093	stringent	stringent	11.12	13.16	10626	200	53.13	not applicable	not enough data	no	not applicable
PF3D7_0100200	rifin	0.076	0.12	0.283	1.79	0.569	1.142	0.252	0.03	stringent	no	null	null	181	107	1.69	not applicable	excluded, no significant antisense	no	not applicable
PF3D7_0100300	var-like erythrocyte membrane protein 1	1.878	1.96	0.153	0.081	0.005	0.005	0	0	stringent	no	null	null	1101	2	550.5	excluded, no significant antisense	not applicable	no	not applicable
PF3D7_0100400	rifin	0.202	0.481	0.532	4.541	0.422	0.303	0.812	2.725	stringent	stringent	73.94	24.25	572	396	1.44	not applicable	not applicable	no	not applicable
PF3D7_0100600	rifin	0.122	0.037	0.015	0.014	0.332	0.074	0	0.014	no	no	null	null	16	28	0.57	not applicable	not applicable	no	not applicable
PF3D7_0100700	Plasmodium exported protein, unknown function, fragment	0	0	0	0	0	0	0	0	no	no	null	null	0	0	not applicable	excluded, no significant antisense	not applicable	no	not applicable
PF3D7_0100800	rifin	0	0	0	0	0	0	0	0	no	no	null	null	0	0	not applicable	not applicable	excluded, no significant antisense	no	not applicable
PF3D7_0100900	rifin	0.108	0.038	0.7	0.028	0	0	0	0.042	stringent	no	null	null	92	3	30.67	not applicable	excluded, no significant antisense	no	not applicable
PF3D7_0101000	rifin	0.07	0.074	0.378	0	0	0	0	0	no	no	null	null	48	1	48	excluded, no significant antisense	not applicable	no	not applicable
PF3D7_0101100	Plasmodium exported protein (hyp5), unknown function	2.05	4.033	0.405	0.063	0	0	0	0	stringent	no	null	null	365	0	not applicable	excluded, no significant antisense	not applicable	no	not applicable
PF3D7_0101200	Plasmodium exported protein (hyp4), unknown function	7.143	7.376	0.928	0.255	0	0	0	0	stringent	no	null	null	638	0	not applicable	excluded, no significant antisense	not applicable	no	not applicable
PF3D7_0101300	Pfmc-2TM Maurer's cleft two transmembrane protein	0.08	1.72	17.528	0.417	0.213	0	0	0	stringent	no	null	null	1297	9	144.11	not applicable	not applicable	no	not applicable
PF3D7_0101600	rifin	0.034	0.072	0.141	0.173	0.085	0.216	0.014	0	no	no	13.11	2.38	53	29	1.83	not applicable	not applicable	no	not applicable
PF3D7_0101800	stevor	0.13	0.115	0.505	0.017	0	0	0	0	stringent	no	null	null	52	0	not applicable	not applicable	not applicable	no	not applicable
PF3D7_0101900	rifin	0.768	0.522	0.152	0.086	0.055	0	0	0.114	stringent	no	null	null	134	16	8.38	excluded, no significant antisense	not applicable	no	not applicable
PF3D7_0102200	ring-infected erythrocyte surface antigen	12812.3	443.431	66.156	44.833	1.967	0.092	0.034	0.005	stringent	no	null	null	2412712	387	6234.4	excluded, no significant antisense	not applicable	no	not applicable
PF3D7_0102300	Plasmodium exported protein, unknown function	4.442	1.697	113.865	135.047	0	0	0	0	stringent	no	null	null	10880	0	not applicable	not applicable	not applicable	no	not applicable
PF3D7_0102500	erythrocyte binding antigen-181	110.996	3.253	1.714	16.8	0.02	0	0.1	0.507	stringent	stringent	10.67	57.13	46055	366	125.83	not applicable	not applicable	no	not applicable
PF3D7_0102600	serine/threonine protein kinase, FIKK family	35.805	184.81	31.57	3.252	0.309	0	0.066	0.156	stringent	no	null	null	30485	61	499.75	excluded, no significant antisense	not applicable	no	not applicable
PF3D7_0102700	merozoite-associated tryptophan-rich antigen, putative	49.337	4.275	3.586	4.079	0.068	0	0.151	0.177	stringent	stringent	60.02	10.06	2959	59	50.15	not applicable	not enough data	no	not applicable
PF3D7_0102800	conserved Plasmodium protein, unknown function	2.852	1.704	42.153	66.21	0.331	0	0	0	stringent	no	null	null	25260	35	721.71	not applicable	excluded, no significant antisense	no	not applicable
PF3D7_0102900	aspartyl-tRNA synthetase	168.953	406.491	510.842	188.526	0.02	0.138	0.141	0.141	stringent	no	16.59	8.14	214448	90	2382.76	excluded, no significant antisense	not applicable	no	not applicable
PF3D7_0103000	conserved Plasmodium protein, unknown function	12.771	4.198	22.93	223.102	0.049	0.489	0.162	0.133	stringent	no	null	null	19530	48	406.88	excluded, no significant antisense	not applicable	no	not applicable
PF3D7_0103100	conserved Plasmodium protein, unknown function	6.077	2.472	21.208	24.007	0	0	0	0.006	stringent	no	null	null	32971	2	16485.5	excluded, no significant antisense	not applicable	no	not applicable
PF3D7_0103200	nucleoside transporter, putative	10.02	43.379	124.806	65.596	2.415	0.856	7.228	34.192	stringent	stringent	100	232.51	32839	5897	5.57	positive (strong)	not applicable	no	no
PF3D7_0103300	conserved Plasmodium protein, unknown function	41.008	41.488	44.191	31.829	0.123	0	0.068	0.176	stringent	relax	16.47	10.46	47167	113	417.41	excluded, no significant antisense	not applicable	no	not applicable
PF3D7_0103400	zinc-carboxypeptidase, putative	17.894	4.922	81.625	24.042	0	0.004	0.048	0.024	stringent	no	null	null	86000	40	2150	excluded, no significant antisense	not applicable	no	not applicable
PF3D7_0103500	conserved Plasmodium protein, unknown function	0.72	0.186	6.066	1.778	0.017	0	0.017	0.003	stringent	no	3.74	4.1	7083	32	221.34	excluded, no significant antisense	not applicable	no	not applicable
PF3D7_0103600	ATP-dependent RNA helicase, putative	1.318	1.622	18.116	6.588	0.061	0.004	0.031	0.022	stringent	relax	5	10.08	19614	66	297.18	excluded, no significant antisense	not applicable	no	not applicable
PF3D7_0103700	conserved Plasmodium protein, unknown function	3.034	6.313	8.789	6.746	0.094	0	0.117	0.009	stringent	no	null	null	4148	26	159.54	not applicable	excluded, no significant antisense	no	not applicable
PF3D7_0103800	actin-related protein	1.447	0.756	0.773	25.436	0.333	0.896	0.773	0.467	stringent	stringent	53.08	21.3	3524	320	11.01	not applicable	positive (medium)	no	no
PF3D7_0103900	parasite-infected erythrocyte surface protein	4.134	8.012	41.57	58.576	0.011	0.035	0	0.034	stringent	no	null	null	22045	23	958.48	excluded, no significant antisense	not applicable	no	not applicable
PF3D7_0104000	sporozoite stage TSP1 domain protein, S21	0.925	1.099	2.143	16.117	1.002	0.57	0.416	11.787	stringent	stringent	77.47	66.98	934	659	1.42	positive (strong)	not applicable	no	no
PF3D7_0104100	conserved Plasmodium membrane protein, unknown function	2.047	0.444	0.949	26.8	0.127	0	0.257	0.074	stringent	no	3.62	32.77	8557	82	104.35	not applicable	excluded, no significant antisense	no	not applicable
PF3D7_0104200	conserved Plasmodium protein, unknown function	94.95	24.673	169.494	184.593	0.135	0	0.101	0	stringent	no	null	null	71161	28	2541.46	not applicable	excluded, no significant antisense	no	not applicable
PF3D7_0104300	ubiquitin carboxyl-terminal hydrolase, putative	86.144	32.014	46.098	9.839	0.145	0.15	0.228	0.15	stringent	relax	8.92	60.27	217668	1044	208.49	excluded, no significant antisense	not applicable	no	not applicable
PF3D7_0104400	4-hydroxy-3-methylbut-2-enyl diphosphate reductase	7.362	3.816	40.293	62.026	0.492	1.462	0.866	1.162	stringent	stringent	28.86	63.6	20390	559	36.48	not applicable	positive (weak)	no	no
PF3D7_0104500	conserved Plasmodium protein, unknown function	35.1	120.028	155.239	49.574	0.221	0.286	0.041	0.038	stringent	no	null	null	25362	48	528.38	not applicable	excluded, no significant antisense	no	not applicable
PF3D7_0104600	conserved Plasmodium protein, unknown function	0.961	1.1	3.141	1.083	0.014	0.005	0.016	0.007	stringent	no	null	null	2977	48	62.02	excluded, no significant antisense	not applicable	no	not applicable
PF3D7_0104700	transporter, putative	0.229	0.075	0.681	0.131	0.071	0	0.191	0.145	stringent	relax	13.11	8.17	299	85	3.52	excluded, no significant antisense	not applicable	no	not applicable
PF3D7_0104800	novel putative transporter 1	7.838	1.344	18.605	23.977	1.881	2.413	0.794	2.223	stringent	stringent	84.54	42.62	13353	1076	12.41	not applicable	not applicable	no	not applicable
PF3D7_0105100	conserved Plasmodium protein, unknown function	0.874	1.109	18.33	39.028	0	0	0	0	stringent	no	10.65	3.15	2803	5	560.6	not applicable	excluded, no significant antisense	no	not applicable
PF3D7_0105200	conserved Plasmodium protein, unknown function	3.744	17.494	129.07	45.352	0	0.047	0.018	0.034	stringent	no	null	null	46221	27	1711.89	not applicable	excluded, no significant antisense	no	not applicable
PF3D7_0105300	cyclase-associated protein, putative	70.251	17.211	47.382	1124.9	0	0	0.514	0.302	stringent	no	null	null	58413	39	1497.77	excluded, no significant antisense	not applicable	no	not applicable
PF3D7_0105400	conserved Plasmodium protein, unknown function	41.348	3.547	9.773	262.464	0.089	0	0.26	1.641	stringent	stringent	60.33	12.9	12481	73	170.97	positive (weak)	not applicable	no	no
PF3D7_0105500	conserved Plasmodium protein, unknown function	0.474	0.558	9.32	2.673	0.128	0.019	0	1.621	stringent	stringent	48.02	19.56	2354	171	13.77	not enough data	not applicable	yes	not applicable
PF3D7_0105600	conserved Plasmodium protein, unknown function	23.247	28.774	78.443	19.076	0.005	0.011	0.06	0.056	stringent	no	3.74	4.81	64385	71	906.83	excluded, no significant antisense	not applicable	no	not applicable
PF3D7_0105700	asparagine-rich antigen Pfa35-2	5.95	1.118	32.499	12.696	0	0	0.003	0.006	stringent	no	null	null	92563	42	2203.88	not applicable	excluded, no significant antisense	no	not applicable
PF3D7_0105800	conserved Plasmodium protein, unknown function	13.649	2.551	31.928	124.371	0.045	0	0.019	0.194	stringent	relax	5.65	8.03	65583	58	1130.74	not applicable	excluded, no significant antisense	no	not applicable
PF3D7_0105900	DNA binding protein, putative	2.183	1.035	9.031	15.938	0.112	0.074	0.023	0.732	stringent	stringent	35.78	12.6	5067	137	36.99	not applicable	not enough data	no	not applicable
PF3D7_0106000	conserved Plasmodium protein, unknown function	8.317	1.388	13.536	57.837	0.116	0	0.034	0.744	stringent	stringent	10.26	45.34	27526	253	108.8	not applicable	not enough data	no	not applicable
PF3D7_0106100	vacuolar ATP synthase subunit c, putative	26.09	59.157	102.578	146.001	0.098	0.242	0.041	0.652	stringent	relax	30.3	20.32	43255	133	325.23	excluded, no significant antisense	not applicable	no	not applicable
PF3D7_0106200	conserved Plasmodium protein, unknown function	8.574	4.654	9.42	94.936	0	0.154	1.332	0.228	stringent	stringent	32.58	16.81	7317	92	79.53	no obvious correlation	not applicable	no	yes
PF3D7_0106300	calcium-transporting ATPase	101.678	109.221	154.362	359.598	0.087	0.016	0.255	1.9	stringent	relax	22.69	55.87	264226	792	333.62	excluded, no significant antisense	not applicable	no	not applicable
PF3D7_0106400	conserved Plasmodium protein, unknown function	292.111	679.82	356.166	120.053	0	0	0.268	0.913	stringent	relax	28.6	21.59	51599	96	537.49	excluded, no significant antisense	not applicable	no	not applicable
PF3D7_0106500	conserved Plasmodium protein, unknown function	1.851	0.851	2.597	6.385	0.009	0	0	0.01	stringent	no	null	null	7015	5	1403	excluded, no significant antisense	not applicable	no	not applicable
PF3D7_0106600	conserved Plasmodium protein, unknown function	10.059	1.44	0.261	2.911	0.063	0.089	0.139	0	stringent	no	null	null	1086	35	31.03	excluded, no significant antisense	not applicable	no	not applicable
PF3D7_0106700	small ribosomal subunit assembling AARP2 protein	150.75	79.568	108.528	21.283	0.079	0.009	0.087	0.246	stringent	relax	11.41	19.44	200754	431	465.79	excluded, no significant antisense	not applicable	no	not applicable
PF3D7_0106800	Rab GTPase 5c	2.784	1.91	16.136	72.524	0.089	0	0.344	0.578	stringent	no	null	null	7540	56	134.64	excluded, no significant antisense	not applicable	no	not applicable
PF3D7_0106900	2-C-methyl-D-erythritol 4-phosphate cytidylyltransferase, putative	2.487	1.951	17.539	53.577	0	0	0.057	0.547	stringent	relax	15.01	15.89	20415	102	200.15	excluded, no significant antisense	not applicable	no	not applicable
PF3D7_0107000	centrin-1	44.222	17.366	234.664	1066.58	0	0	0.156	0.059	stringent	relax	21.63	11.41	81115	56	1448.48	not applicable	excluded, no significant antisense	no	not applicable
PF3D7_0107100	conserved Plasmodium protein, unknown function	0.393	0.586	31.499	11.801	0.116	0	0.345	1.118	stringent	stringent	35.11	27.19	10468	280	37.39	not applicable	positive (weak)	no	no
PF3D7_0107200	carbon catabolite repressor protein 4, putative	0.019	0	3.864	3.661	0	0	0	0.498	stringent	no	null	null	1237	51	24.25	not applicable	excluded, no significant antisense	no	not applicable
PF3D7_0107300	probable protein, unknown function	1.856	0.499	2.416	10.641	0	0	0.692	0.491	stringent	stringent	61.67	13.51	1814	192	9.45	not applicable	no obvious correlation	yes	yes
PF3D7_0107400	conserved Plasmodium protein, unknown function	4.536	2.721	67.837	160.368	7.315	3.887	0.848	0.702	stringent	stringent	100	52.26	10934	407	26.86	not applicable	positive (medium)	no	no
PF3D7_0107500	lipid/sterol:H+ symporter	337.502	294.126	353.842	86.651	0.081	0.027	0.231	2.788	stringent	no	4.13	366.48	501841	1347	372.56	not applicable	excluded, no significant antisense	no	not applicable
PF3D7_0107600	serine/threonine protein kinase, putative	0.523	0.108	0.343	0.71	0	0	0.003	0.006	stringent	no	null	null	987	32	30.84	excluded, no significant antisense	not applicable	no	not applicable
PF3D7_0107700	conserved Plasmodium membrane protein, unknown function	0.773	0.995	32.935	31.525	0	0	0.07	0.132	stringent	relax	5.67	9.58	10239	26	393.81	excluded, no significant antisense	not applicable	no	not applicable
PF3D7_0107800	DNA repair exonuclease Mre11, putative	2.26	3.975	38.217	26.717	0	0.027	0.004	0.004	stringent	no	2.16	4.4	47454	14	3389.57	not applicable	excluded, no significant antisense	no	not applicable
PF3D7_0107900	conserved Plasmodium protein, unknown function	1.663	21.161	72.527	43.097	0	0.313	1.457	1.636	stringent	stringent	11.71	170.84	11932	327	36.49	not applicable	positive (medium)	yes	no
PF3D7_0108000	beta3 proteasome subunit, putative	106.972	224.306	399.286	1474.68	0.893	2.668	12.142	9.947	stringent	stringent	40.39	199.5	126889	1203	105.48	positive (strong)	not applicable	no	no
PF3D7_0108100	conserved Plasmodium protein, unknown function	0.536	0.647	7.163	13.315	0.163	0.04	0.056	0.06	stringent	no	null	null	5061	71	71.28	not applicable	not applicable	no	not applicable
PF3D7_0108300	conserved Plasmodium protein, unknown function	411.719	284.787	423.725	78.616	0.065	0.033	0.115	0.002	stringent	relax	8.09	59.59	1070031	714	1498.64	not applicable	excluded, no significant antisense	no	not applicable
PF3D7_0108400	mitochondrial carrier protein, putative	14.532	12.605	16.153	24.79	6.146	2.266	0.286	0.867	stringent	stringent	61.51	45.66	5269	744	7.08	not applicable	no obvious correlation	no	yes
PF3D7_0108500	conserved Plasmodium protein, unknown function	22708	8733.44	578.053	169.241	8.004	3.177	0.319	0	stringent	no	57.41	86.69	1029025	468	2198.77	not applicable	excluded, no significant antisense	no	not applicable
PF3D7_0108600	conserved Plasmodium protein, unknown function	14.042	18.278	129.035	202.893	60.945	16.363	1.795	0.514	stringent	stringent	65.01	315.15	37511	4035	9.3	not applicable	positive (strong)	yes	no
PF3D7_0108700	secreted ookinete protein, putative	71.104	84.294	190.86	162.186	0.044	0.017	0.014	0.047	stringent	no	5.21	5.77	226082	57	3966.35	excluded, no significant antisense	not applicable	no	not applicable
PF3D7_0108800	conserved Plasmodium protein, unknown function	3.743	10.883	22.97	40.476	0.721	0.019	0.146	0.178	stringent	stringent	16.36	18.24	9121	83	109.89	not applicable	not applicable	no	not applicable
PF3D7_0109000	photosensitized INA-labeled protein 1, PhIL1, putative	57.832	4.549	1.764	41.209	0	0	0	0.087	stringent	no	null	null	6984	4	1746	excluded, no significant antisense	not applicable	no	not applicable
PF3D7_0109100	LCCL domain-containing protein	0.787	0.116	0.051	1.243	0	0.052	0.035	0.148	stringent	no	null	null	604	76	7.95	not applicable	excluded, no significant antisense	no	not applicable
PF3D7_0109200	mRNA cleavage factor-like protein, putative	7.26	19.253	51.684	56.202	0	0	0.045	0	stringent	no	null	null	10332	5	2066.4	not applicable	excluded, no significant antisense	no	not applicable
PF3D7_0109300	fatty acid elongation protein, GNS1/SUR4 family, putative	0.39	0.288	1.909	1.642	0.429	0.144	1.796	8.652	stringent	stringent	98.83	63.45	606	1156	0.52	positive (medium)	not applicable	no	no
PF3D7_0109400	tubulin-specific chaperone a, putative	51.346	72.735	504.722	258.064	0	0	0	0	stringent	no	null	null	45267	1	45267	excluded, no significant antisense	not applicable	no	not applicable
PF3D7_0109500	N-acetyltransferase, putative	36.668	171.238	140.194	160.982	0.687	1.41	1.611	0.883	stringent	stringent	30.1	35.98	21172	153	138.38	positive (weak)	not applicable	no	no
PF3D7_0109600	cold-shock protein, putative	39.479	54.773	100.784	46.627	0.042	0.796	1.286	0.523	stringent	stringent	32.64	15.42	10421	93	112.05	no obvious correlation	not applicable	no	yes
PF3D7_0109700	conserved protein, unknown function	605.018	781.753	192.908	160.483	0	0	0.085	0.134	stringent	no	null	null	67789	29	2337.55	excluded, no significant antisense	not applicable	no	not applicable
PF3D7_0109800	phenylalanyl-tRNA synthetase, putative	75.27	58.449	70.014	50.019	0	0.138	0.018	0.136	stringent	no	null	null	44246	42	1053.48	excluded, no significant antisense	not applicable	no	not applicable
PF3D7_0109900	phosphatidate cytidylyltransferase, putative	3.54	1.985	7.17	44.87	1.321	4.707	7.232	8.782	stringent	stringent	54.24	126.23	13816	4658	2.97	positive (strong)	not applicable	no	no
PF3D7_0110000	conserved Plasmodium protein, unknown function	13.006	31.929	116.665	170.198	0.428	1.018	1.222	0.898	stringent	stringent	31.91	56.73	25345	311	81.5	not applicable	positive (medium)	no	no
PF3D7_0110100	selenocysteine-specific elongation factor selB homologue, putative	4.32	7.526	13.574	9.014	0.175	0.185	0.653	0.697	stringent	stringent	13.8	54.15	11441	431	26.55	not applicable	no obvious correlation	no	yes
PF3D7_0110200	human hepatopoietin-like protein, putative	11.889	33.767	65.916	89.142	1.705	4.573	1.162	0.853	stringent	stringent	79.86	44.83	9047	285	31.74	not applicable	not applicable	no	not applicable
PF3D7_0110400	DNA-directed RNA polymerase 2, putative	499.697	1011.87	689.308	663.724	0.025	0.373	0.837	0.786	stringent	relax	44.43	19.76	182686	164	1113.94	not applicable	not applicable	no	not applicable
PF3D7_0110500	bromodomain protein, putative	6.24	6.447	47.416	7.725	0.132	0.003	0.057	0.054	stringent	no	1.74	33.21	81395	131	621.34	excluded, no significant antisense	not applicable	no	not applicable
PF3D7_0110600	phosphatidylinositol-4-phosphate 5-kinase	161.072	98.654	122.465	47.828	0	0	0.006	0.02	stringent	no	null	null	265931	40	6648.27	not applicable	excluded, no significant antisense	no	not applicable
PF3D7_0110700	chromatin assembly factor 1 protein WD40 domain, putative	14.664	12.406	298.291	99.348	0	0.045	0.07	0.033	stringent	no	null	null	72391	22	3290.5	not applicable	excluded, no significant antisense	no	not applicable
PF3D7_0110800	transcription initiation factor TFIIB, putative	93.752	169.402	131.377	60.337	0.068	0.344	0.128	0.027	stringent	relax	8.36	4.64	42737	56	763.16	not applicable	excluded, no significant antisense	no	not applicable
PF3D7_0110900	adenylate kinase, putative	2.321	17.954	26.511	9.636	0.235	0.533	0.14	0.026	stringent	relax	8.38	14.94	2766	40	69.15	not applicable	excluded, no significant antisense	no	not applicable
PF3D7_0111000	kinesin, putative	6.129	0.874	13.142	27.214	0.011	0.08	0.555	0.074	stringent	stringent	18.28	47.7	35008	382	91.64	not enough data	not applicable	no	not applicable
PF3D7_0111200	conserved Plasmodium protein, unknown function	0.324	1.3	9.677	33.955	0	0	0.484	0	stringent	relax	14.43	6.8	1326	18	73.67	not applicable	not applicable	no	not applicable
PF3D7_0111300	replication factor c protein, putative	4.851	1.904	53.19	44.984	0.011	0	0.071	0.063	stringent	relax	10.36	12.2	53499	95	563.15	excluded, no significant antisense	not applicable	no	not applicable
PF3D7_0111400	conserved Plasmodium protein, unknown function	1.896	0.887	21.986	29.257	0.009	0	0.007	0.13	stringent	relax	8.25	7.23	19455	61	318.93	not applicable	excluded, no significant antisense	no	not applicable
PF3D7_0111500	UMP-CMP kinase, putative	61.164	16.684	181.746	443.793	0	0	0.211	0.146	stringent	no	null	null	76965	40	1924.12	not applicable	excluded, no significant antisense	no	not applicable
PF3D7_0111600	conserved Plasmodium protein, unknown function	10.632	58.18	146.23	162.015	0.051	0	0.294	0.079	stringent	no	null	null	24274	34	713.94	excluded, no significant antisense	not applicable	no	not applicable
PF3D7_0111700	conserved Plasmodium protein, unknown function	0.107	2.256	11.345	5.873	0	0	0	0	stringent	no	null	null	642	3	214	excluded, no significant antisense	not applicable	no	not applicable
PF3D7_0111800	conserved Plasmodium protein, unknown function	1.259	9.756	39.764	20.117	0.02	0.054	0.186	0.103	stringent	relax	7.4	23.51	18937	110	172.15	not applicable	excluded, no significant antisense	no	not applicable
PF3D7_0111900	conserved Plasmodium protein, unknown function	11.164	8.931	91.226	219.525	0	0	0.386	0.303	stringent	no	5.79	14.43	7830	13	602.31	not applicable	excluded, no significant antisense	no	not applicable
PF3D7_0112000	TatD-like deoxyribonuclease, putative	5.037	7.063	21.322	26.892	0.042	0.074	0.117	0.165	stringent	no	null	null	10121	54	187.43	excluded, no significant antisense	not applicable	no	not applicable
PF3D7_0112100	conserved Plasmodium protein, unknown function	1.573	1.054	0.733	0.479	0	0	0	0	stringent	no	null	null	118	0	not applicable	excluded, no significant antisense	not applicable	no	not applicable
PF3D7_0112200	multidrug resistance-associated protein 1	1.699	3.383	59.324	35.361	0.086	0.015	0.02	0.086	stringent	relax	6.93	9.12	80474	95	847.09	not applicable	not applicable	no	not applicable
PF3D7_0112800	Plasmodium exported protein (hyp11), unknown function	121.437	11.815	1.923	67.275	0	0	0	0	stringent	no	null	null	8121	0	not applicable	not applicable	not applicable	no	not applicable
PF3D7_0112900	Plasmodium exported protein, unknown function	1.601	0.987	0.388	5.465	0.167	1.163	0.36	0.104	stringent	stringent	93.3	19.98	422	210	2.01	not applicable	no obvious correlation	no	yes
PF3D7_0113000	glutamic acid-rich protein	521.618	7462.49	4679.8	160.669	0.037	0.099	0.046	0	stringent	no	13.06	22.12	3453996	278	12424.5	not applicable	excluded, no significant antisense	no	not applicable
PF3D7_0113100	surface-associated interspersed gene 1.1 (SURFIN 1.1)	0.367	0.294	1.261	0.501	0.004	0	0	0	stringent	no	null	null	2087	1	2087	not applicable	excluded, no significant antisense	no	not applicable
PF3D7_0113200	Plasmodium exported protein, unknown function	9.436	22.385	164.973	69.074	0	0	0.097	0.066	stringent	no	null	null	54369	67	811.48	not applicable	excluded, no significant antisense	no	not applicable
PF3D7_0113300	Plasmodium exported protein (hyp1), unknown function	68.705	38.785	2.695	1.459	0.064	0	0.116	0	stringent	no	null	null	11064	28	395.14	excluded, no significant antisense	not applicable	no	not applicable
PF3D7_0113400	Plasmodium exported protein, unknown function	0.437	4.016	1.245	0.205	0.175	0.338	0.06	0.011	stringent	no	null	null	615	41	15	excluded, no significant antisense	not applicable	no	not applicable
PF3D7_0113700	heat shock protein 40, type II	162.847	273.379	29.601	8.529	0	0.033	0	0	stringent	no	null	null	35302	9	3922.44	excluded, no significant antisense	not applicable	no	not applicable
PF3D7_0113800	DBL containing protein, unknown function	3.082	1.291	0.991	0.497	0.035	0.043	0.004	0.029	stringent	no	null	null	6165	56	110.09	not applicable	excluded, no significant antisense	no	not applicable
PF3D7_0113900	Plasmodium exported protein (hyp8), unknown function	24.982	22.855	1.307	3.485	0.671	0.382	1.414	2.941	stringent	stringent	75.79	32.42	2518	382	6.59	not applicable	negative (strong)	no	no
PF3D7_0114000	RESA-like protein with DnaJ domain, putative	20.642	9.129	1.732	1.226	0	0	0	0	stringent	no	null	null	22703	2	11351.5	not applicable	excluded, no significant antisense	no	not applicable
PF3D7_0114100	Pfmc-2TM Maurer's cleft two transmembrane protein	0	0.608	7.049	0.256	0.329	0	0	0.021	stringent	no	null	null	552	33	16.73	not applicable	excluded, no significant antisense	no	not applicable
PF3D7_0114200	Plasmodium exported protein (hyp4), unknown function	0	0.019	0.525	0.042	0	0	0	0	stringent	no	null	null	107	0	not applicable	excluded, no significant antisense	not applicable	no	not applicable
PF3D7_0114500	Plasmodium exported protein (hyp10), unknown function	0	0.962	0.284	0	0	0	0	0	no	no	null	null	49	0	not applicable	not applicable	not applicable	no	not applicable
PF3D7_0114700	rifin	0	0	0	0.061	0	0	0	0	no	no	null	null	5	0	not applicable	not applicable	not applicable	no	not applicable
PF3D7_0114800	Plasmodium exported protein (hyp7), unknown function	0.09	1.483	0.595	0.023	0	0	0	0	stringent	no	null	null	113	0	not applicable	excluded, no significant antisense	not applicable	no	not applicable
PF3D7_0115000	surface-associated interspersed protein 1.3 (SURFIN 1.3)	1.109	1.424	0.954	0.591	0	0	0	0	stringent	no	null	null	3257	3	1085.67	excluded, no significant antisense	not applicable	no	not applicable
PF3D7_0115100	Plasmodium exported protein (PHISTa), unknown function	0.535	0.43	0.729	5.865	0	0	0	0	stringent	no	null	null	742	0	not applicable	excluded, no significant antisense	not applicable	no	not applicable
PF3D7_0115200	rifin	0.085	0.072	0.099	0.253	0	0	0	0	no	no	null	null	48	2	24	excluded, no significant antisense	not applicable	no	not applicable
PF3D7_0115300	rifin	0	0	0	0.029	0.019	0	0.016	0.029	no	no	null	null	7	11	0.64	excluded, no significant antisense	not applicable	no	not applicable
PF3D7_0115400	stevor	0	0.022	1.246	0.049	0	0	0	0	stringent	no	null	null	179	0	not applicable	not applicable	not applicable	no	not applicable
PF3D7_0115600	rifin	0.116	0.017	0.55	0.078	2.93	3.219	0.825	0.698	relax	stringent	67.59	33.83	95	532	0.18	not applicable	positive (medium)	no	no
PF3D7_0115700	erythrocyte membrane protein 1, PfEMP1	1.436	2.997	0.263	1.593	0.011	0.009	0.005	0.067	stringent	relax	12.67	5.97	3613	86	42.01	not applicable	excluded, no significant antisense	no	not applicable
PF3D7_0200100	erythrocyte membrane protein 1, PfEMP1	6.546	10.742	0.808	2.354	0.004	0.008	0.012	0.029	stringent	no	null	null	7748	47	164.85	not applicable	excluded, no significant antisense	no	not applicable
PF3D7_0200200	rifin	0	0.02	0.078	0.044	0.77	0.02	0	0.073	no	relax	9.43	9.09	14	51	0.27	not applicable	excluded, no significant antisense	no	not applicable
PF3D7_0200300	erythrocyte membrane protein 1 (PfEMP1), exon2	1.197	0.557	0.272	0.056	0	0.03	0.012	0	stringent	no	null	null	169	3	56.33	excluded, no significant antisense	not applicable	no	not applicable
PF3D7_0200400	stevor	0	0.022	0.394	0	0	0	0	0	stringent	no	null	null	77	0	not applicable	excluded, no significant antisense	not applicable	no	not applicable
PF3D7_0200500	rifin	0.017	0.018	0.183	0.013	0.068	0.09	0.014	0	relax	no	null	null	24	11	2.18	excluded, no significant antisense	not applicable	no	not applicable
PF3D7_0200600	rifin	0	0.035	0.069	0	0	0	0	0	no	no	null	null	12	0	not applicable	excluded, no significant antisense	not applicable	no	not applicable
PF3D7_0200700	rifin	0.019	0	0.095	0.03	0.019	0.02	0	0	relax	no	null	null	36	2	18	excluded, no significant antisense	not applicable	no	not applicable
PF3D7_0200800	erythrocyte membrane protein 1 (PfEMP1), truncated	0	0	0	0	0	0	0	0.014	no	no	null	null	1	1	1	excluded, no significant antisense	not applicable	no	not applicable
PF3D7_0201000	rifin	0	0.064	0.033	0.016	0	0	0	0.031	no	no	null	null	6	3	2	not applicable	not applicable	no	not applicable
PF3D7_0201100	Plasmodium exported protein, unknown function, fragment	0	0	0	0	0	0	0	0	no	no	null	null	0	0	not applicable	excluded, no significant antisense	not applicable	no	not applicable
PF3D7_0201200	rifin	0.018	0	0	0	0	0	0	0	no	no	null	null	1	0	not applicable	excluded, no significant antisense	not applicable	no	not applicable
PF3D7_0201300	stevor	0	0	0.154	0.016	0.062	0	0	0	no	no	null	null	17	6	2.83	excluded, no significant antisense	not applicable	no	not applicable
PF3D7_0201400	Plasmodium exported protein (hyp10), unknown function	0.08	0.212	0.3	0.376	0.201	0.255	0.167	0.314	no	relax	21.2	12.05	39	37	1.05	not applicable	excluded, no significant antisense	no	not applicable
PF3D7_0201500	Plasmodium exported protein (hyp9), unknown function	17.457	157.762	85.91	72.111	0	0	0	0.116	stringent	no	null	null	21944	6	3657.33	not applicable	excluded, no significant antisense	no	not applicable
PF3D7_0201600	Plasmodium exported protein (PHISTb), unknown function	200.764	1092.43	262.514	28.135	0.039	0.055	0.118	0.061	stringent	no	null	null	175318	55	3187.6	excluded, no significant antisense	not applicable	no	not applicable
PF3D7_0201700	DnaJ protein, putative	266.597	116.611	2.328	0.925	0	0	0.023	0.054	stringent	no	null	null	62207	19	3274.05	excluded, no significant antisense	not applicable	no	not applicable
PF3D7_0201800	RESA-like protein with PHIST and DnaJ domains	211.846	913.231	77.291	16.3	0.522	0.394	0.099	0	stringent	no	null	null	89133	72	1237.96	excluded, no significant antisense	not applicable	no	not applicable
PF3D7_0201900	erythrocyte membrane protein 3	36.305	781.616	343.385	24.533	0.09	0.261	0.105	0.006	stringent	no	9.81	20.19	1158232	435	2662.6	excluded, no significant antisense	not applicable	no	not applicable
PF3D7_0202000	knob-associated histidine-rich protein	4894.28	16709.9	2703.82	171.956	0.125	0.527	0.199	0	stringent	no	7.21	49.95	3907821	287	13616.1	excluded, no significant antisense	not applicable	no	not applicable
PF3D7_0202100	Plasmodium exported protein (PHISTc), unknown function	299.519	59.926	12.522	27.267	1.454	0.834	0.966	0.324	stringent	stringent	71.98	21.29	21151	264	80.12	positive (medium)	not applicable	no	no
PF3D7_0202200	Plasmodium exported protein, unknown function	601.584	315.259	6.735	3.005	0	0	0.108	0	stringent	no	null	null	43295	16	2705.94	excluded, no significant antisense	not applicable	no	not applicable
PF3D7_0202300	Plasmodium exported protein (hyp11), unknown function	4.158	0.993	11.665	0.623	0	0.248	0.449	0.055	stringent	relax	35.51	9.69	1560	75	20.8	excluded, no significant antisense	not applicable	no	not applicable
PF3D7_0202400	conserved Plasmodium protein, unknown function	65.469	264.788	572.392	107.449	0.132	0.011	0.004	0	stringent	no	7.71	9.03	613588	78	7866.51	excluded, no significant antisense	not applicable	no	not applicable
PF3D7_0202500	early transcribed membrane protein 2	3068.46	4256.39	116.452	17.874	0	0.498	0	0.597	stringent	no	null	null	141703	26	5450.12	not applicable	excluded, no significant antisense	no	not applicable
PF3D7_0202600	conserved Plasmodium protein, unknown function	14.601	18.761	94.62	32.353	0.436	0.139	0.004	0	stringent	relax	8.72	23.05	94099	131	718.31	not applicable	excluded, no significant antisense	no	not applicable
PF3D7_0202700	octaprenyl pyrophosphate synthase	0.303	1.047	10.639	10.172	0.443	0.246	0.862	11.028	stringent	stringent	66.05	101.95	4396	1847	2.38	not applicable	positive (strong)	no	no
PF3D7_0202800	conserved Plasmodium protein, unknown function	3.516	1.22	14.947	126.27	0	0	0.131	0.41	stringent	relax	8.52	17.65	5048	17	296.94	not applicable	excluded, no significant antisense	no	not applicable
PF3D7_0202900	zinc finger protein, putative	0.333	0	2.288	10.773	1.354	0.226	7.299	11.737	stringent	stringent	94.54	79.44	1207	1870	0.65	not applicable	positive (strong)	no	no
PF3D7_0203000	conserved Plasmodium protein, unknown function	54.174	2.34	32.105	32.863	0	0.047	0.113	0.51	stringent	relax	13.05	33.06	93856	458	204.93	not applicable	excluded, no significant antisense	no	not applicable
PF3D7_0203100	protein kinase, putative	23.422	1.896	6.932	3.084	0.03	0.003	0.019	0.095	stringent	no	3.75	14.94	26285	96	273.8	excluded, no significant antisense	not applicable	no	not applicable
PF3D7_0203200	conserved Plasmodium protein, unknown function	11.974	11.896	5.691	6.497	0.297	0.026	0	0.377	stringent	no	null	null	4810	92	52.28	excluded, no significant antisense	not applicable	no	not applicable
PF3D7_0203300	ERCC1 nucleotide excision repair protein, putative	3.571	6.782	19.405	55.502	0.233	0	0.58	0.667	stringent	stringent	15.64	42.82	5327	95	56.07	not applicable	positive (medium)	no	no
PF3D7_0203400	conserved Plasmodium protein, unknown function	16.484	9.296	128.892	569.006	0	1.171	0.058	0	stringent	no	null	null	20815	23	905	not applicable	excluded, no significant antisense	no	not applicable
PF3D7_0203600	conserved Plasmodium protein, unknown function	1.106	0.595	6.538	23.555	0.692	1.159	0.156	0.069	stringent	stringent	43.4	17.44	6667	287	23.23	not applicable	no obvious correlation	no	yes
PF3D7_0203700	nucleolar preribosomal assembly protein, putative	971.786	717.268	377.349	34.093	0.057	0.106	0.154	0	stringent	no	17.32	14.5	276679	64	4323.11	not applicable	excluded, no significant antisense	no	not applicable
PF3D7_0203800	conserved Plasmodium protein, unknown function	1.34	0.763	21.739	45.575	0.408	0.369	0.087	0.064	stringent	relax	6.36	9.86	12007	115	104.41	excluded, no significant antisense	not applicable	no	not applicable
PF3D7_0203900	5'-3' exonuclease, N-terminal resolvase-like domain, putative	0.859	0.758	21.927	14.152	0	0.011	0.208	0.051	stringent	relax	8.77	5.39	9715	40	242.88	excluded, no significant antisense	not applicable	no	not applicable
PF3D7_0204000	conserved Plasmodium protein, unknown function	0.016	0.2	4.513	3.793	0.047	0	0.02	0.043	stringent	relax	5.56	7.2	2711	39	69.51	not applicable	excluded, no significant antisense	no	not applicable
PF3D7_0204100	conserved Plasmodium protein, unknown function	29.787	2.495	15.899	90.393	0	0	0.002	0.011	stringent	no	null	null	134143	31	4327.19	not applicable	excluded, no significant antisense	no	not applicable
PF3D7_0204200	conserved Plasmodium protein, unknown function	143.873	242.239	191.083	265.607	0.616	0.072	0.246	0	stringent	no	null	null	63913	73	875.52	not applicable	excluded, no significant antisense	no	not applicable
PF3D7_0204300	conserved Plasmodium protein, unknown function	66.434	66.616	80.048	38.053	0.018	0.114	0.03	0	stringent	relax	9.95	8.23	52976	35	1513.6	not applicable	excluded, no significant antisense	no	not applicable
PF3D7_0204400	dynein light chain, putative	6.241	5.911	7.089	4.135	0	0	0	0	stringent	no	null	null	858	0	not applicable	excluded, no significant antisense	not applicable	no	not applicable
PF3D7_0204500	aspartate aminotransferase	14.567	16.785	20.49	16.105	0	0	0	0	stringent	no	null	null	9147	1	9147	excluded, no significant antisense	not applicable	no	not applicable
PF3D7_0204600	conserved Plasmodium protein, unknown function	4.427	5.019	35.145	12.893	0.063	0.028	0.039	0.008	stringent	no	null	null	28542	31	920.71	excluded, no significant antisense	not applicable	no	not applicable
PF3D7_0204700	hexose transporter	123.837	270.132	193.776	136.809	0.137	0.079	0.279	1.428	stringent	relax	58.22	24.21	95637	431	221.9	excluded, no significant antisense	not applicable	no	not applicable
PF3D7_0204800	3'-5' exonuclease, putative	2.291	1.449	48.535	45.452	0.09	0.366	0.15	0.235	stringent	relax	28.3	9.7	15755	80	196.94	excluded, no significant antisense	not applicable	no	not applicable
PF3D7_0204900	ubiE/COQ5 methyltransferase, putative	2.747	1.91	23.547	52.147	0.018	0.075	0.324	0.097	stringent	relax	8.36	16.82	9587	79	121.35	not applicable	excluded, no significant antisense	no	not applicable
PF3D7_0205000	conserved Plasmodium protein, unknown function	0.333	0.287	4.121	2.794	0	0	0.574	0.809	stringent	stringent	20.04	24.46	2361	184	12.83	not applicable	no obvious correlation	yes	yes
PF3D7_0205100	conserved Plasmodium protein, unknown function	0.722	0.179	14.527	3.818	0	0	0.015	0.007	stringent	no	null	null	8083	7	1154.71	excluded, no significant antisense	not applicable	no	not applicable
PF3D7_0205200	conserved Plasmodium protein, unknown function	0.995	0	1.226	7.214	0	0	0	0	stringent	no	null	null	655	0	not applicable	excluded, no significant antisense	not applicable	no	not applicable
PF3D7_0205300	conserved Plasmodium protein, unknown function	0.051	0.011	0.56	0.582	0	0.227	0.085	0.024	stringent	relax	6.23	11.62	292	47	6.21	excluded, no significant antisense	not applicable	no	not applicable
PF3D7_0205400	conserved Plasmodium protein, unknown function	33.233	36.034	46.716	39.27	0.069	0	0.011	0	stringent	no	null	null	19833	6	3305.5	not applicable	excluded, no significant antisense	no	not applicable
PF3D7_0205500	DNA-directed RNA polymerase II 16 kDa subunit, putative	21.884	45.751	30.103	61.413	0.761	0	0.198	0.037	stringent	no	null	null	5449	26	209.58	not applicable	excluded, no significant antisense	no	not applicable
PF3D7_0205600	conserved Plasmodium protein, unknown function	56.113	33.847	117.803	136.449	0.069	0.094	0.295	0.031	stringent	relax	14.73	18.36	65406	106	617.04	excluded, no significant antisense	not applicable	no	not applicable
PF3D7_0205700	conserved Plasmodium protein, unknown function	125.606	130.142	19.677	59.102	1.352	0.974	4.109	27.896	stringent	stringent	79.84	128.95	14828	1887	7.86	not applicable	positive (strong)	no	no
PF3D7_0205800	conserved Plasmodium protein, unknown function	7.222	7.134	30.463	314.901	24.805	30.97	8.604	8.781	stringent	stringent	98.53	195.18	13269	1743	7.61	not applicable	positive (strong)	no	no
PF3D7_0205900	proteasome 26S regulatory subunit, putative	30.883	52.285	126.677	308.49	0.065	0.041	0.227	0.157	stringent	relax	5.34	23.87	166326	134	1241.24	not applicable	excluded, no significant antisense	no	not applicable
PF3D7_0206000	DNA repair endonuclease, putative	28.565	13.565	30.377	10.008	0.017	0.044	0.065	0.016	stringent	no	null	null	44323	72	615.6	not applicable	excluded, no significant antisense	no	not applicable
PF3D7_0206100	iron-sulfur assembly protein, putative	60.079	83.534	78.074	64.096	2.778	0.614	0.608	1.163	stringent	stringent	79.51	21.15	17514	305	57.42	positive (medium)	not applicable	no	no
PF3D7_0206200	metabolite/drug transporter, putative	41.276	4.646	5.9	32.622	0.044	0.153	0.166	0.113	stringent	no	null	null	11370	68	167.21	excluded, no significant antisense	not applicable	no	not applicable
PF3D7_0206300	conserved Plasmodium protein, unknown function	8.57	20.883	23.307	2.438	0	0	0	0.009	stringent	no	null	null	12366	3	4122	excluded, no significant antisense	not applicable	no	not applicable
PF3D7_0206400	conserved Plasmodium protein, unknown function	12.356	23.636	48.189	5.517	0.084	0.094	0.031	0.066	stringent	no	1.5	14.11	91454	142	644.04	not applicable	excluded, no significant antisense	no	not applicable
PF3D7_0206500	conserved Plasmodium protein, unknown function	35.069	13.53	21.401	10.391	0.114	0.346	0.323	0.6	stringent	stringent	10.6	67.6	33967	543	62.55	not applicable	no obvious correlation	no	yes
PF3D7_0206600	transcription factor, putative	5.492	11.858	9.955	4.794	4.311	1.623	0.245	0.507	stringent	stringent	88.01	20.41	876	120	7.3	no obvious correlation	not applicable	no	yes
PF3D7_0206700	adenylosuccinate lyase	81.855	69.803	75.734	41.482	1.185	0.422	0.122	2.806	stringent	stringent	100	28.74	29763	689	43.2	not applicable	positive (strong)	no	no
PF3D7_0206800	merozoite surface protein 2	568.06	71.435	29.663	2223.7	31.023	35.097	15.128	8.143	stringent	stringent	96.46	363.32	223963	4888	45.82	not applicable	no obvious correlation	no	yes
PF3D7_0206900	merozoite surface protein 5	237.003	17.131	99.533	292.505	1.591	0.171	0.191	6.047	stringent	stringent	81.99	48.98	48795	626	77.95	positive (weak)	not applicable	no	no
PF3D7_0207000	merozoite surface protein 4	1681.13	171.46	537.208	6222.79	0.646	0.341	0.268	0.774	stringent	no	25.34	40.62	643176	198	3248.36	excluded, no significant antisense	not applicable	no	not applicable
PF3D7_0207100	conserved Plasmodium protein, unknown function	42.174	1.742	20.784	27.669	0.14	0.004	0.066	0.34	stringent	relax	13.88	16.24	61316	274	223.78	not applicable	excluded, no significant antisense	no	not applicable
PF3D7_0207200	iron-sulfur assembly protein, putative	4.143	0.909	4.414	14.246	0.43	0	0.162	0.275	stringent	no	null	null	1089	32	34.03	not applicable	excluded, no significant antisense	no	not applicable
PF3D7_0207300	serine repeat antigen 8	0.435	0.078	0.069	0.318	0.083	0.078	0.054	0.029	relax	relax	12.82	4.28	137	42	3.26	excluded, no significant antisense	not applicable	no	not applicable
PF3D7_0207400	serine repeat antigen 7	20.041	4.337	18.738	285.742	0	0	0	0.119	stringent	no	null	null	115455	23	5019.78	excluded, no significant antisense	not applicable	no	not applicable
PF3D7_0207500	serine repeat antigen 6	20.771	4.765	17.774	298.151	0	0.013	0.046	0.128	stringent	relax	6.05	18.79	137467	106	1296.86	excluded, no significant antisense	not applicable	no	not applicable
PF3D7_0207600	serine repeat antigen 5	288.797	50.519	121.931	4317.36	0.101	0.04	0.052	0.723	stringent	no	null	null	1602015	230	6965.28	excluded, no significant antisense	not applicable	no	not applicable
PF3D7_0207700	serine repeat antigen 4	46.024	11.228	19.115	694.533	0.02	0.124	0	0.54	stringent	relax	13.6	12.79	217735	148	1471.18	excluded, no significant antisense	not applicable	no	not applicable
PF3D7_0207800	serine repeat antigen 3	12.983	3.526	7.012	186.022	0	0.093	0.011	0.438	stringent	no	4.98	8.45	68330	123	555.53	excluded, no significant antisense	not applicable	no	not applicable
PF3D7_0207900	serine repeat antigen 2	3.263	1.977	2.969	28.364	0.716	0.997	0.279	5.484	stringent	stringent	44.63	73.61	13600	2147	6.33	positive (strong)	not applicable	no	no
PF3D7_0208000	serine repeat antigen 1	6.863	1.61	1.79	36.934	0.006	0.007	0	0	stringent	no	null	null	16294	3	5431.33	excluded, no significant antisense	not applicable	no	not applicable
PF3D7_0208100	conserved Plasmodium protein, unknown function	5.5	1.316	27.981	59.484	0.236	0.082	0.044	0.016	stringent	no	2.81	14.14	79763	141	565.7	not applicable	excluded, no significant antisense	no	not applicable
PF3D7_0208200	RNA binding protein, putative	94.072	105.551	83.077	35.39	0	0.11	0	0.13	stringent	no	null	null	23816	22	1082.55	not applicable	excluded, no significant antisense	no	not applicable
PF3D7_0208300	conserved Plasmodium protein, unknown function	6.852	6.409	11.155	2.393	0.93	1.193	2.444	6.767	stringent	stringent	19.04	372.96	14299	6523	2.19	not applicable	positive (strong)	no	no
PF3D7_0208400	conserved Plasmodium protein, unknown function	13.795	12.958	36.058	37.071	0.009	0.007	0.044	0.007	stringent	no	null	null	83398	35	2382.8	not applicable	excluded, no significant antisense	no	not applicable
PF3D7_0208500	acyl carrier protein	3.621	2.471	32.735	85.288	0	0	0	0.072	stringent	relax	14.25	7.04	5555	29	191.55	excluded, no significant antisense	not applicable	no	not applicable
PF3D7_0208600	ribosome-recycling factor, putative	26.42	11.059	181.289	216.465	0	0.16	0.042	0.02	stringent	no	null	null	89971	20	4498.55	not applicable	excluded, no significant antisense	no	not applicable
PF3D7_0208700	conserved Plasmodium protein, unknown function	2.389	24.086	27.625	32.18	0.888	0	2.671	1.697	stringent	stringent	56.42	33.82	5029	387	12.99	not applicable	positive (weak)	yes	no
PF3D7_0208800	conserved Plasmodium protein, unknown function	6.449	12.109	13.786	17.345	0	0	0	0	stringent	no	null	null	3966	0	not applicable	excluded, no significant antisense	not applicable	no	not applicable
PF3D7_0208900	transmission-blocking target antigen s230 paralog	0.521	0.27	0.588	0.563	0	0.016	0	0	stringent	no	null	null	1979	6	329.83	excluded, no significant antisense	not applicable	no	not applicable
PF3D7_0209000	6-cysteine protein	0.26	0.169	0.18	0.07	0.18	0.076	0.076	0.145	stringent	no	4.28	33.28	1068	301	3.55	not applicable	excluded, no significant antisense	no	not applicable
PF3D7_0209100	phospholipase A2, putative	32.583	31.99	34.384	86.395	0.037	0.02	0.046	0	stringent	no	null	null	35240	34	1036.47	not applicable	excluded, no significant antisense	no	not applicable
PF3D7_0209200	3'exoribonuclease, putative	9.535	24.838	16.331	24.53	0.643	0.097	0.076	0.412	stringent	stringent	16.26	14.96	6094	91	66.97	no obvious correlation	not applicable	no	yes
PF3D7_0209300	2C-methyl-D-erythritol 2,4-cyclodiphosphate synthase	0.34	2.596	12.845	23.391	0.47	0	0.065	0.918	stringent	relax	38.23	9.64	3032	103	29.44	not applicable	excluded, no significant antisense	no	not applicable
PF3D7_0209400	conserved protein, unknown function	4.199	11.034	16.923	23.847	0.098	0.296	1.279	0.874	stringent	stringent	28.2	35.21	7884	318	24.79	not applicable	positive (medium)	no	no
PF3D7_0209500	conserved Plasmodium protein, unknown function	10.826	0.894	0.134	4.497	0	0.026	0	0.165	stringent	relax	10.23	8.58	1747	39	44.79	excluded, no significant antisense	not applicable	no	not applicable
PF3D7_0209600	transporter, putative	8.1	2.166	3.557	95.484	0.011	0	0	0.004	stringent	no	null	null	38276	6	6379.33	excluded, no significant antisense	not applicable	no	not applicable
PF3D7_0209700	RING zinc finger protein, putative	229.153	308.538	95.864	97.305	0.85	0.747	0.202	3.215	stringent	stringent	71	40.19	87769	854	102.77	positive (strong)	not applicable	no	no
PF3D7_0209800	ATP-dependent RNA helicase UAP56	325.57	607.687	506.59	438.952	0.069	0.131	0.388	0.139	stringent	no	null	null	234158	98	2389.37	excluded, no significant antisense	not applicable	no	not applicable
PF3D7_0210000	secretory complex protein 61 gamma subunit	84.277	379.254	127.006	373.83	0	0.65	0	0	stringent	no	37.8	8.14	20851	14	1489.36	excluded, no significant antisense	not applicable	no	not applicable
PF3D7_0210100	60S ribosomal protein L37ae, putative	269.05	786.768	567.103	588.04	0	0	0.76	0.562	stringent	relax	26.84	17.6	55596	59	942.31	not applicable	excluded, no significant antisense	no	not applicable
PF3D7_0210200	conserved Plasmodium protein, unknown function	5.406	0.851	40.353	26.648	0.262	0.356	0.191	0.089	stringent	stringent	14.63	33.54	112140	591	189.75	not applicable	no obvious correlation	no	yes
PF3D7_0210300	monocarboxylate transporter, putative	1.126	0.522	13.466	38.902	1.716	1.553	4.778	30.35	stringent	stringent	100	234.5	8968	5174	1.73	positive (strong)	not applicable	no	no
PF3D7_0210400	50S ribosomal protein L33, putative	2.223	1.566	28.52	50.512	0	0	0.439	0	stringent	no	null	null	2962	10	296.2	excluded, no significant antisense	not applicable	no	not applicable
PF3D7_0210500	conserved Plasmodium protein, unknown function	0.215	0.35	4.86	1.277	0.093	0.025	0.008	0.029	stringent	no	1.56	9.73	4599	41	112.17	not applicable	excluded, no significant antisense	no	not applicable
PF3D7_0210600	conserved Plasmodium protein, unknown function	64.274	5.201	2.131	50.846	0	0	0.035	0	stringent	no	null	null	12543	9	1393.67	not applicable	excluded, no significant antisense	no	not applicable
PF3D7_0210700	syntaxin, Qa-SNARE family	30.295	4.387	10.275	42.117	0.698	0.591	0.017	0	stringent	relax	18.94	3.02	7696	77	99.95	not applicable	excluded, no significant antisense	no	not applicable
PF3D7_0210800	conserved Plasmodium protein, unknown function	35.745	36.721	16.811	9.103	0	0	0	0	stringent	no	null	null	8022	4	2005.5	not applicable	excluded, no significant antisense	no	not applicable
PF3D7_0210900	conserved Plasmodium protein, unknown function	199.931	282.206	258.038	343.089	0.022	0.187	0.11	0.138	stringent	no	null	null	78418	25	3136.72	excluded, no significant antisense	not applicable	no	not applicable
PF3D7_0211100	conserved Plasmodium protein, unknown function	0.28	0.095	3.659	0.332	0.006	0	0.019	0.066	stringent	no	4.19	10.89	2175	60	36.25	not applicable	excluded, no significant antisense	no	not applicable
PF3D7_0211200	Rab GTPase 5a	6.608	6.083	39.52	155.084	0	0	0.332	0.021	stringent	no	null	null	15071	16	941.94	not applicable	excluded, no significant antisense	no	not applicable
PF3D7_0211300	conserved Plasmodium protein, unknown function	1.208	0.547	11.72	27.891	0.022	0	0.179	0.943	stringent	relax	8.93	30.85	4972	106	46.91	excluded, no significant antisense	not applicable	no	not applicable
PF3D7_0211400	beta-ketoacyl-ACP synthase III	0.391	0.126	1.751	5.388	0.119	0	0.466	0.756	stringent	relax	8.7	25.08	1046	166	6.3	excluded, no significant antisense	not applicable	no	not applicable
PF3D7_0211500	GAF domain-related protein, putative	8.379	0.996	8.059	20.299	0.076	0	0.025	0.031	stringent	no	2.3	22.86	16833	59	285.31	excluded, no significant antisense	not applicable	no	not applicable
PF3D7_0211600	dolichol-linked oligosaccharide biosynthesis enzyme, putative	3.984	1.203	2.96	84.575	0.18	0.095	0.597	0.701	stringent	stringent	76.51	13.08	5495	110	49.95	no obvious correlation	not applicable	no	yes
PF3D7_0211700	protein kinase, putative	2.698	0.812	29.399	18.184	0.041	0.108	0.106	0.075	stringent	stringent	15.26	12.12	27452	159	172.65	not enough data	not applicable	no	not applicable
PF3D7_0211800	asparagine-tRNA ligase, putative	68.005	355.533	364.574	275.956	0.062	0.065	0.367	0.273	stringent	relax	16.09	24.48	173883	149	1167	not applicable	excluded, no significant antisense	no	not applicable
PF3D7_0211900	conserved Plasmodium protein, unknown function	7.243	3.982	73.435	186.8	0.698	6.017	2.132	1.318	stringent	stringent	58.55	71.91	42899	1166	36.79	not applicable	positive (medium)	no	no
PF3D7_0212000	GDP-fructose:GMP antiporter, putative	2.847	1.686	23.693	51.108	0.949	0.832	0.084	5.815	stringent	stringent	76.07	33.13	8435	554	15.23	no obvious correlation	not applicable	no	yes
PF3D7_0212100	conserved Plasmodium protein, unknown function	39.909	30.71	64.389	57.289	0.044	0.04	0.023	0.032	stringent	no	null	null	142695	80	1783.69	not applicable	excluded, no significant antisense	no	not applicable
PF3D7_0212200	mitochondrial ribosomal protein L12 precursor, putative	15.126	53.932	97.828	46.491	0.295	0.156	0.143	0.883	stringent	stringent	31.69	20.3	16705	119	140.38	not applicable	no obvious correlation	no	yes
PF3D7_0212300	peptide chain release factor subunit 1, putative	207.939	406.939	264.462	146.462	0.088	0.062	0.11	0.069	stringent	relax	13.01	7.28	111118	91	1221.08	not applicable	excluded, no significant antisense	no	not applicable
PF3D7_0212400	conserved Plasmodium membrane protein, unknown function	10.598	8.429	32.715	14.015	0.121	0.019	0.034	0.101	stringent	relax	5.08	17.72	106666	279	382.32	not applicable	excluded, no significant antisense	no	not applicable
PF3D7_0212500	conserved Plasmodium protein, unknown function	53.559	37.994	118.624	37.202	0.066	0.01	0.014	0.115	stringent	no	2.79	18.46	405718	299	1356.92	excluded, no significant antisense	not applicable	no	not applicable
PF3D7_0212600	secreted protein altered thrombospondin repeat protein	121.841	12.725	6.77	106.86	0.05	0.159	0	0.255	stringent	relax	13.66	10.25	14912	36	414.22	not applicable	excluded, no significant antisense	no	not applicable
PF3D7_0212700	conserved Plasmodium protein, unknown function	4.812	27.262	49.728	55.398	0.449	0	0	0.011	stringent	no	null	null	17381	35	496.6	not applicable	excluded, no significant antisense	no	not applicable
PF3D7_0212800	multidrug efflux pump, putative	0.374	0.748	18.007	6.383	2.574	1.1	0.238	4.158	stringent	stringent	65.55	56.75	11627	2373	4.9	no obvious correlation	not applicable	no	yes
PF3D7_0212900	Leu/Phe-tRNA protein transferase, putative	42.934	8.094	70.221	543.442	0	0.018	0.057	0.416	stringent	no	null	null	75446	41	1840.15	excluded, no significant antisense	not applicable	no	not applicable
PF3D7_0213000	conserved Plasmodium protein, unknown function	15.147	6.69	142.613	334.124	0.339	0.717	1.033	0.235	stringent	no	null	null	23935	79	302.97	excluded, no significant antisense	not applicable	no	not applicable
PF3D7_0213100	heat shock protein 40, putative	141.831	356.994	526.037	204.968	0	0	0.207	0.224	stringent	no	15.81	4.35	116947	44	2657.89	not applicable	excluded, no significant antisense	no	not applicable
PF3D7_0213200	conserved Plasmodium protein, unknown function	2.684	1.261	45.571	83.333	3.678	5.516	6.646	22.269	stringent	stringent	100	157	5863	1407	4.17	not applicable	negative (weak)	no	no
PF3D7_0213300	conserved Plasmodium protein, unknown function	1.53	0.936	128.229	88.284	1.852	0.34	1.337	4.147	stringent	stringent	96.76	42.36	6783	182	37.27	positive (strong)	not applicable	no	no
PF3D7_0213400	protein kinase 7	1.851	2.421	43.417	43.195	0.66	2.77	2.131	1.702	stringent	stringent	25.29	124.88	10256	764	13.42	not applicable	no obvious correlation	no	yes
PF3D7_0213500	conserved Plasmodium protein, unknown function	6.234	29.272	59.33	58.601	0.027	0.014	1.067	1.142	stringent	stringent	21.16	79.76	21848	485	45.05	no obvious correlation	not applicable	no	yes
PF3D7_0213600	conserved Plasmodium protein, unknown function	0.195	0.3	1.388	0.511	0.039	0	0.063	0.053	stringent	no	4.92	4.77	2603	150	17.35	excluded, no significant antisense	not applicable	no	not applicable
PF3D7_0213700	conserved protein, unknown function	12.492	116.36	177.121	30.963	0	0	0	0	stringent	no	null	null	15042	0	not applicable	excluded, no significant antisense	not applicable	no	not applicable
PF3D7_0213800	conserved Plasmodium protein, unknown function	0.731	4.658	9.664	2.584	0.253	0.178	0.047	0.066	stringent	no	null	null	3330	84	39.64	not applicable	excluded, no significant antisense	no	not applicable
PF3D7_0213900	conserved Plasmodium protein, unknown function	23.533	12.998	30.399	3.142	0.011	0	0.009	0	stringent	no	null	null	30241	11	2749.18	not applicable	excluded, no significant antisense	no	not applicable
PF3D7_0214000	T-complex protein 1, putative	71.004	99.119	163.827	39.023	0.509	0.147	0.106	0.262	stringent	relax	26.78	9.01	58270	110	529.73	not applicable	excluded, no significant antisense	no	not applicable
PF3D7_0214100	protein transport protein sec31	87.536	77.864	58.099	41.265	0.465	0.356	0.149	0.12	stringent	relax	19.03	22.95	132347	366	361.6	not applicable	excluded, no significant antisense	no	not applicable
PF3D7_0214200	mitochondrial ribosomal protein L13 precursor, putative	2.041	2.907	32.123	64.654	3.342	6.126	1.449	1.316	stringent	stringent	50.11	62.57	8264	489	16.9	positive (weak)	not applicable	no	no
PF3D7_0214300	conserved Plasmodium protein, unknown function	1.901	1.937	2.905	1.031	0.008	0.069	0.025	0.004	stringent	relax	5.16	5.63	8610	79	108.99	not applicable	excluded, no significant antisense	no	not applicable
PF3D7_0214400	conserved Plasmodium protein, unknown function	134.716	85.695	57.379	5.353	0.132	0	0.076	0	stringent	relax	8.57	9.29	45005	58	775.95	not applicable	excluded, no significant antisense	no	not applicable
PF3D7_0214500	conserved Plasmodium protein, unknown function	2.314	4.263	7.057	3.436	0.143	0	0	0	stringent	no	null	null	1324	15	88.27	excluded, no significant antisense	not applicable	no	not applicable
PF3D7_0214600	serine/threonine protein kinase, putative	57.602	2.156	1.235	11.059	0	0	0	0	stringent	no	null	null	26654	6	4442.33	not applicable	excluded, no significant antisense	no	not applicable
PF3D7_0214700	conserved Plasmodium protein, unknown function	11.194	1.065	0.488	11.278	0.588	0	0	0.115	stringent	relax	20.81	15.1	1633	47	34.74	not applicable	excluded, no significant antisense	no	not applicable
PF3D7_0214800	conserved Plasmodium membrane protein, unknown function	81.659	55.005	88.397	11.948	0.169	0.039	0.049	0.565	stringent	relax	23.94	15.64	89819	294	305.51	excluded, no significant antisense	not applicable	no	not applicable
PF3D7_0214900	rhoptry neck protein 6	181.576	6.314	8.836	115.23	0.046	0	0.022	0.016	stringent	no	null	null	99118	33	3003.58	not applicable	excluded, no significant antisense	no	not applicable
PF3D7_0215000	acyl-CoA synthetase, PfACS9	11.458	5.837	47.804	70.192	0	0.022	0.024	0.044	stringent	no	null	null	46705	30	1556.83	not applicable	excluded, no significant antisense	no	not applicable
PF3D7_0215100	RING zinc finger protein, putative	11.113	23.578	32.15	121.313	0	0	0.07	0.165	stringent	no	null	null	16231	22	737.77	excluded, no significant antisense	not applicable	no	not applicable
PF3D7_0215200	conserved Plasmodium protein, unknown function	1.771	3.363	2.046	3.566	0	0	0	0	stringent	no	null	null	673	0	not applicable	not applicable	excluded, no significant antisense	no	not applicable
PF3D7_0215300	acyl-CoA synthetase	20.853	16.295	0.745	0.452	0.028	0.037	0.147	0.132	stringent	relax	8.81	7.99	5815	88	66.08	not applicable	excluded, no significant antisense	no	not applicable
PF3D7_0215400	conserved Plasmodium protein, unknown function	27.788	29.932	37.963	22.428	0.045	0.096	0.048	0.121	stringent	relax	6.41	28.1	33122	91	363.98	excluded, no significant antisense	not applicable	no	not applicable
PF3D7_0215500	conserved Plasmodium protein, unknown function	4.944	5.494	6.431	4.66	0.509	0.66	0.095	0.09	stringent	stringent	10.07	29.78	5526	204	27.09	not applicable	no obvious correlation	no	yes
PF3D7_0215600	conserved Plasmodium protein, unknown function	9.583	18.282	20.579	23.203	1.073	0.723	0.853	1.141	stringent	stringent	32.18	60.69	8224	412	19.96	not applicable	no obvious correlation	no	yes
PF3D7_0215700	DNA-directed RNA polymerase II second largest subunit, putative	59.596	73.567	77.431	71.748	0.005	0	0.047	0.106	stringent	no	null	null	112880	83	1360	not applicable	excluded, no significant antisense	no	not applicable
PF3D7_0215800	origin recognition complex subunit 5	1.229	0.332	11.685	16.561	0.14	0.089	0.041	0.049	stringent	no	null	null	11069	84	131.77	not applicable	excluded, no significant antisense	no	not applicable
PF3D7_0215900	zinc finger protein, putative	0.244	0	0.587	8.902	0.024	0	0	0.095	stringent	no	null	null	894	13	68.77	excluded, no significant antisense	not applicable	no	not applicable
PF3D7_0216000	DEAD/DEAH box helicase, putative	1.386	0.12	1.162	2.893	0.022	0.116	0.321	0.297	stringent	relax	5.47	82.01	5522	503	10.98	not applicable	excluded, no significant antisense	no	not applicable
PF3D7_0216100	conserved Plasmodium protein, unknown function	0.908	1.375	4.295	3.734	0.005	0.011	0	0.029	stringent	no	4.99	8.7	4570	44	103.86	not applicable	excluded, no significant antisense	no	not applicable
PF3D7_0216200	conserved Plasmodium protein, unknown function	44.005	87.286	39.455	29.45	0	0	0.184	0.259	stringent	no	null	null	10963	26	421.65	excluded, no significant antisense	not applicable	no	not applicable
PF3D7_0216300	conserved Plasmodium protein, unknown function	12.885	12.892	52.145	6.563	0	0	0.008	0.092	stringent	relax	5.28	11.29	41430	65	637.38	excluded, no significant antisense	not applicable	no	not applicable
PF3D7_0216400	vacuolar protein-sorting protein VPS45, putative	1.138	0.643	9.54	16.948	0	0	0.022	0.068	stringent	no	null	null	8923	15	594.87	excluded, no significant antisense	not applicable	no	not applicable
PF3D7_0216500	conserved Plasmodium protein, unknown function	1.295	0.392	4.205	9.135	0	0	0.006	0.024	stringent	no	null	null	10340	22	470	excluded, no significant antisense	not applicable	no	not applicable
PF3D7_0216600	MtN3-like protein	55.027	43.878	31.197	64.032	1.235	0.029	0.046	0.236	stringent	stringent	25.62	19.21	35776	244	146.62	positive (weak)	not applicable	no	no
PF3D7_0216700	conserved Plasmodium protein, unknown function	72.78	4.909	56.289	32.823	0.014	0	0.004	0.007	stringent	no	null	null	94617	17	5565.71	not applicable	excluded, no significant antisense	no	not applicable
PF3D7_0216800	conserved Plasmodium membrane protein, unknown function	1.728	0.337	0.762	21.837	0.308	0.035	0.056	0.074	stringent	relax	14.54	7.02	9659	134	72.08	not applicable	excluded, no significant antisense	no	not applicable
PF3D7_0216900	conserved Plasmodium protein, unknown function	8.489	7.172	11.641	37.405	0	0	0	0.116	stringent	no	null	null	12139	20	606.95	not applicable	excluded, no significant antisense	no	not applicable
PF3D7_0217000	conserved Plasmodium membrane protein, unknown function	0.418	0.292	1.336	10.951	0.161	0.068	2.282	1.241	stringent	stringent	19.41	70.79	3571	1110	3.22	not applicable	no obvious correlation	no	yes
PF3D7_0217100	ATP synthase F1, alpha subunit	24.281	11.356	178.666	444.074	0.228	0.024	0.085	0.204	stringent	relax	7.19	18.18	109065	176	619.69	not applicable	excluded, no significant antisense	no	not applicable
PF3D7_0217200	conserved Plasmodium protein, unknown function	2.539	0.927	7.726	1.804	0.003	0.011	0.069	0.275	stringent	stringent	10.76	20.68	10503	234	44.88	not applicable	not enough data	no	not applicable
PF3D7_0217300	clathrin coat assembly protein, putative	26.856	20.757	15.274	82.486	0.089	0	0.037	0	stringent	no	null	null	5839	5	1167.8	excluded, no significant antisense	not applicable	no	not applicable
PF3D7_0217400	conserved Plasmodium protein, unknown function	39.203	87.333	269.608	688.027	0.508	0	0	0.76	stringent	relax	38.14	11.34	41680	43	969.3	excluded, no significant antisense	not applicable	no	not applicable
PF3D7_0217500	calcium dependent protein kinase 1	249.34	20.417	11.2	393.081	0.18	0.013	0.04	0.197	stringent	relax	19.46	15.48	107790	70	1539.86	not applicable	excluded, no significant antisense	no	not applicable
PF3D7_0217600	conserved Plasmodium protein, unknown function	9.872	13.99	36.584	25.982	0.007	0	0.021	0.017	stringent	no	null	null	56710	29	1955.52	not applicable	excluded, no significant antisense	no	not applicable
PF3D7_0217700	conserved Plasmodium protein, unknown function	29.589	80.064	31.11	14.578	0.296	1.278	1.361	1.07	stringent	stringent	49.46	29.71	8342	315	26.48	positive (medium)	not applicable	no	no
PF3D7_0217800	40S ribosomal protein S26e, putative	267.484	1322.71	1081.2	1286.72	0	0	0.484	1.593	stringent	no	56.48	13.09	120212	50	2404.24	not applicable	excluded, no significant antisense	no	not applicable
PF3D7_0217900	conserved Plasmodium protein, unknown function	9.631	6.513	129.037	183.516	2.127	4.572	0.542	0.368	stringent	stringent	90.32	31.31	53244	748	71.18	not applicable	no obvious correlation	no	yes
PF3D7_0218000	replication factor C, subunit 2, putative	7.35	4.154	99.953	209.377	0.323	0.161	0.252	1.008	stringent	stringent	99.4	12.37	36415	204	178.5	positive (medium)	not applicable	no	no
PF3D7_0218100	conserved Plasmodium membrane protein, unknown function	1.948	1.534	4.749	71.279	0	0	0.015	0.111	stringent	no	null	null	7825	14	558.93	not applicable	excluded, no significant antisense	no	not applicable
PF3D7_0218200	conserved Plasmodium protein, unknown function	9.151	18.135	64.746	47.46	0	0	0.026	0	stringent	no	null	null	42624	11	3874.91	not applicable	excluded, no significant antisense	no	not applicable
PF3D7_0218300	apicoplast RNA methyltransferase precursor, putative	5.327	4.954	35.712	48.06	0.337	1.07	0.944	2.467	stringent	stringent	80.22	31.83	11821	543	21.77	positive (strong)	not applicable	no	no
PF3D7_0218400	DEAD/DEAH box ATP-dependent RNA helicase, putative	92.177	133.976	86.275	25.609	0	0.071	0.278	0.279	stringent	no	null	null	49731	86	578.27	excluded, no significant antisense	not applicable	no	not applicable
PF3D7_0218500	small nuclear ribonucleoprotein Sm D2, putative	255.261	503.368	392.907	441.735	0	1.048	3.139	0.919	stringent	relax	85.44	23.48	37581	132	284.7	excluded, no significant antisense	not applicable	no	not applicable
PF3D7_0218600	conserved Plasmodium protein, unknown function	14.951	22.541	110.042	16.795	1.005	0.276	0.114	0.101	stringent	relax	11.19	45.8	171896	685	250.94	not applicable	excluded, no significant antisense	no	not applicable
PF3D7_0218700	pre-mRNA-processing protein 45, putative	62.65	67.998	33.678	19.154	0.182	0.055	0.108	0.02	stringent	relax	8.11	13.91	22752	51	446.12	not applicable	excluded, no significant antisense	no	not applicable
PF3D7_0219100	conserved protein, unknown function	5.034	11.619	36.263	7.869	0.147	0.498	0.489	0.195	stringent	stringent	21.94	29.15	7617	157	48.52	no obvious correlation	not applicable	no	yes
PF3D7_0219200	40S ribosomal protein S30, putative	617.178	1738.49	1612.43	2794.85	0	0	0	0.924	stringent	no	null	null	102923	15	6861.53	not applicable	excluded, no significant antisense	no	not applicable
PF3D7_0219300	conserved Plasmodium protein, unknown function	9.172	18.579	32.185	75.272	3.057	4.324	0.411	0	stringent	stringent	100	33.14	6390	235	27.19	not applicable	negative (weak)	yes	no
PF3D7_0219400	ribosome associated membrane protein RAMP4, putative	17.098	48.492	45.745	230.307	0.684	0	0.258	0.291	stringent	relax	15.79	10.26	10433	31	336.55	not applicable	excluded, no significant antisense	no	not applicable
PF3D7_0219500	pseudouridine synthase, putative	1.745	0.804	15.136	29.914	0.427	0.177	0.062	0.043	stringent	stringent	11.63	15.47	5145	73	70.48	not applicable	not enough data	no	not applicable
PF3D7_0219600	replication factor C subunit 1, putative	3.297	0.763	26.516	30.263	0	0	0.012	0.027	stringent	no	null	null	24727	11	2247.91	excluded, no significant antisense	not applicable	no	not applicable
PF3D7_0219700	Plasmodium exported protein (PHISTc), unknown function	439.132	84.581	12.854	4.199	0	0	0.053	0.083	stringent	no	null	null	26194	12	2182.83	excluded, no significant antisense	not applicable	no	not applicable
PF3D7_0219800	Plasmodium exported protein (PHISTc), unknown function	18.544	25.77	10.174	37.526	0.708	0.021	0	0.031	stringent	relax	27.17	5.36	7533	42	179.36	excluded, no significant antisense	not applicable	no	not applicable
PF3D7_0219900	Plasmodium exported protein, unknown function	32.362	37.773	5.502	3.702	0.164	0	0.226	0.021	stringent	relax	19.72	6.82	3286	28	117.36	excluded, no significant antisense	not applicable	no	not applicable
PF3D7_0220000	liver stage antigen 3	1805.11	384.693	407.279	217.694	0.193	0.034	0.02	0.031	stringent	no	2.85	8.67	1189852	183	6501.92	excluded, no significant antisense	not applicable	no	not applicable
PF3D7_0220100	DnaJ protein, putative	105.644	77.602	31.566	8.767	0.17	0.02	0.016	0.079	stringent	relax	7.67	11.62	51348	69	744.17	not applicable	excluded, no significant antisense	no	not applicable
PF3D7_0220200	Plasmodium exported protein, unknown function	540.492	1136.05	1271.32	371.965	3.134	0.515	0.434	1.25	stringent	relax	71.45	26.39	152882	223	685.57	not applicable	excluded, no significant antisense	no	not applicable
PF3D7_0220300	Plasmodium exported protein, unknown function	5.767	74.699	50.666	41.156	1.006	0.906	1.13	0.808	stringent	stringent	51.33	22.7	9220	181	50.94	no obvious correlation	not applicable	no	yes
PF3D7_0220400	DnaJ protein, putative	3.731	2.311	0.964	0.291	0	0	0	0	stringent	no	null	null	942	2	471	not applicable	excluded, no significant antisense	no	not applicable
PF3D7_0220500	Plasmodium exported protein (hyp2), unknown function	94.081	97.224	9.437	39.721	0	0	0	0	stringent	no	null	null	15173	2	7586.5	not applicable	excluded, no significant antisense	no	not applicable
PF3D7_0220600	Plasmodium exported protein (hyp9), unknown function	9.169	225.807	121.335	59.619	9.141	0.295	0.023	0.196	stringent	stringent	70.13	36.76	23006	352	65.36	no obvious correlation	not applicable	yes	yes
PF3D7_0220700	Plasmodium exported protein (hyp9), unknown function	288.215	234.705	80.226	7.614	0	0.053	0.021	0	stringent	no	null	null	30068	3	10022.7	excluded, no significant antisense	not applicable	no	not applicable
PF3D7_0220800	cytoadherence linked asexual protein 2	2.415	0.318	0.102	1.793	0	0	0	0.003	stringent	no	null	null	2158	1	2158	not applicable	not applicable	no	not applicable
PF3D7_0221000	Plasmodium exported protein, unknown function	0	0	0	0	0	0	0	0	no	no	null	null	0	0	not applicable	not applicable	not applicable	no	not applicable
PF3D7_0221200	Plasmodium exported protein (hyp15), unknown function	2.678	34.994	137.639	40.595	0	0	0.278	0.024	stringent	no	null	null	12823	12	1068.58	not applicable	not applicable	no	not applicable
PF3D7_0221400	stevor	0.061	0	0.051	0.096	0	0	0	0	relax	no	null	null	24	0	not applicable	not applicable	not applicable	no	not applicable
PF3D7_0221700	Plasmodium exported protein, unknown function	44.136	43.704	8.405	2.067	0.012	0	0	0	stringent	no	null	null	10697	1	10697	not applicable	not applicable	no	not applicable
PF3D7_0221800	hypothetical protein	12.025	8.896	6.324	0.547	0	0	0	0	stringent	no	null	null	374	0	not applicable	not applicable	not applicable	no	not applicable
PF3D7_0222000	RESA-like protein	3.599	11.669	0.646	0.156	0	0	0	0	stringent	no	null	null	765	0	not applicable	not applicable	excluded, no significant antisense	no	not applicable
PF3D7_0222100	Pfmc-2TM Maurer's cleft two transmembrane protein	0	0.347	5.912	0.107	0.301	0	0	0	stringent	no	null	null	449	13	34.54	not applicable	excluded, no significant antisense	no	not applicable
PF3D7_0222200	Plasmodium exported protein (hyp4), unknown function	2.945	2.247	0.226	0.021	0	0	0	0	stringent	no	null	null	227	0	not applicable	excluded, no significant antisense	not applicable	no	not applicable
PF3D7_0222500	rifin	0	0.063	0.016	0.031	0	0	0	0	no	no	null	null	9	0	not applicable	excluded, no significant antisense	not applicable	no	not applicable
PF3D7_0222600	rifin	0.17	0.306	0.609	5.003	0.017	0	0	0	no	no	null	null	521	6	86.83	excluded, no significant antisense	not applicable	no	not applicable
PF3D7_0222700	rifin	0	0.019	0.464	0	0	0	0	0	relax	no	null	null	38	0	not applicable	excluded, no significant antisense	not applicable	no	not applicable
PF3D7_0222800	stevor	0	0	0.617	0	0	0	0	0	relax	no	null	null	48	0	not applicable	excluded, no significant antisense	not applicable	no	not applicable
PF3D7_0222900	erythrocyte membrane protein 1 (PfEMP1), truncated, degenerate	0	0	0	0	0	0	0	0	no	no	null	null	0	0	not applicable	excluded, no significant antisense	not applicable	no	not applicable
PF3D7_0223000	conserved Plasmodium falciparum protein family	0.053	0.113	0.222	0	0	0	0	0.042	no	no	null	null	13	2	6.5	excluded, no significant antisense	not applicable	no	not applicable
PF3D7_0223100	rifin	0.133	8.277	85.357	3.487	0	0	0.126	0	stringent	no	null	null	10074	9	1119.33	excluded, no significant antisense	not applicable	no	not applicable
PF3D7_0223200	rifin	0	0	0.015	0	0	0	0	0	no	no	null	null	1	0	not applicable	excluded, no significant antisense	not applicable	no	not applicable
PF3D7_0223300	erythrocyte membrane protein 1 (PfEMP1), truncated	0.015	0.292	0.036	0.011	0.102	0.169	0	0.136	no	no	null	null	31	46	0.67	excluded, no significant antisense	not applicable	no	not applicable
PF3D7_0223400	rifin	0.038	0.426	1.099	1.378	0.058	0	0.08	0	no	no	null	null	287	12	23.92	not applicable	excluded, no significant antisense	no	not applicable
PF3D7_0223500	erythrocyte membrane protein 1, PfEMP1	4.093	7.522	0.455	1.292	0.006	0	0.034	0.014	stringent	no	2.97	4.31	8107	35	231.63	not applicable	excluded, no significant antisense	no	not applicable
PF3D7_0300100	erythrocyte membrane protein 1, PfEMP1	0.389	0.36	0.425	2.063	0	0	0	0.007	stringent	no	2.39	3.47	2128	5	425.6	not applicable	excluded, no significant antisense	no	not applicable
PF3D7_0300200	rifin	0	0.041	0.128	0.135	0.115	0.163	0.016	0	no	no	null	null	27	17	1.59	not applicable	excluded, no significant antisense	no	not applicable
PF3D7_0300400	stevor	0	0	0.053	0	0	0	0	0	no	no	null	null	8	0	not applicable	not applicable	not applicable	no	not applicable
PF3D7_0300500	rifin	0	0	0	0.014	0.07	0	0	0	no	no	null	null	1	4	0.25	excluded, no significant antisense	not applicable	no	not applicable
PF3D7_0300600	Plasmodium exported protein, unknown function, fragment	0	0	0	0	0	0	0	0	no	no	null	null	0	0	not applicable	excluded, no significant antisense	not applicable	no	not applicable
PF3D7_0300700	rifin	0	0	0.099	0	0	0	0.042	0	no	no	null	null	8	3	2.67	excluded, no significant antisense	not applicable	no	not applicable
PF3D7_0300800	rifin	0	0	0.032	0	0	0	0	0	no	no	null	null	2	0	not applicable	excluded, no significant antisense	not applicable	no	not applicable
PF3D7_0300900	stevor-like	0	0	0	0	0	0	0	0	no	no	null	null	0	0	not applicable	not applicable	excluded, no significant antisense	no	not applicable
PF3D7_0301000	acyl-CoA synthetase	0.015	0	0.013	0.012	0	0	0	0	no	no	null	null	15	0	not applicable	not applicable	excluded, no significant antisense	no	not applicable
PF3D7_0301100	Plasmodium exported protein (hyp13), unknown function	0	0	0	0	0	0	0	0	no	no	null	null	0	0	not applicable	not applicable	excluded, no significant antisense	no	not applicable
PF3D7_0301200	serine/threonine protein kinase, FIKK family	0	0	0	0	0	0	0	0	no	no	null	null	0	0	not applicable	not applicable	excluded, no significant antisense	no	not applicable
PF3D7_0301300	alpha/beta hydrolase, putative	0	0	0	0	0	0	0	0	no	no	null	null	0	0	not applicable	excluded, no significant antisense	not applicable	no	not applicable
PF3D7_0301400	Plasmodium exported protein, unknown function	0	0	0	0	0	0	0	0	no	no	null	null	0	0	not applicable	excluded, no significant antisense	not applicable	no	not applicable
PF3D7_0301500	Plasmodium exported protein, unknown function	110.033	130.847	26.868	54.332	0	0	0	0	stringent	no	null	null	18018	7	2574	excluded, no significant antisense	not applicable	no	not applicable
PF3D7_0301600	Plasmodium exported protein (hyp1), unknown function	101.331	91.745	36.992	4.002	0	0.145	0.064	0.04	stringent	no	null	null	33957	65	522.42	excluded, no significant antisense	not applicable	no	not applicable
PF3D7_0301700	Plasmodium exported protein, unknown function	14.545	286.365	506.071	233.481	0	0	0.394	0.139	stringent	no	null	null	85596	41	2087.71	excluded, no significant antisense	not applicable	no	not applicable
PF3D7_0301800	Plasmodium exported protein, unknown function	1443.16	178.05	12.523	16.456	0.415	0.026	0.041	0	stringent	no	null	null	69166	22	3143.91	not applicable	excluded, no significant antisense	no	not applicable
PF3D7_0301900	conserved Plasmodium protein, unknown function	2.741	1.731	32.976	40.004	0.929	0.117	0	0.16	stringent	stringent	19.13	17.91	9191	83	110.73	not applicable	not enough data	no	not applicable
PF3D7_0302000	golgi organization and biogenesis factor, putative	115.756	108.302	71.133	69.346	0.126	0.088	0.156	0.098	stringent	no	null	null	57906	126	459.57	excluded, no significant antisense	not applicable	no	not applicable
PF3D7_0302100	serine/threonine protein kinase	27.771	59.004	63.216	21.341	0.033	0.015	0.043	0.007	stringent	no	null	null	74924	40	1873.1	excluded, no significant antisense	not applicable	no	not applicable
PF3D7_0302200	cytoadherence linked asexual protein 3.2	62.336	5.825	4.271	152.959	0.058	0.099	0.461	0.721	stringent	stringent	26.73	21.76	115371	627	184	not applicable	not applicable	no	not applicable
PF3D7_0302500	cytoadherence linked asexual protein 3.1	269.45	22.208	14.303	594.027	0.249	0.174	1.983	2.182	stringent	stringent	42.21	55.89	434021	2223	195.24	positive (medium)	not applicable	no	no
PF3D7_0302600	ABC transporter, (TAP family), putative	0.961	0.321	15.686	9.539	0.005	0.063	0	0.018	stringent	no	null	null	16402	25	656.08	not applicable	excluded, no significant antisense	no	not applicable
PF3D7_0302700	CDGSH iron-sulfur domain-containing protein, putative	3.099	4.497	21.442	119.853	0	0	0.034	0	stringent	no	null	null	6101	5	1220.2	not applicable	excluded, no significant antisense	no	not applicable
PF3D7_0302800	conserved Plasmodium protein, unknown function	13.467	15.656	7.493	6.33	0	0	0	0.047	stringent	no	null	null	4180	13	321.54	excluded, no significant antisense	not applicable	no	not applicable
PF3D7_0302900	exportin 1, putative	29.746	50.26	54.896	77.121	0.03	0.011	0	0	stringent	no	null	null	87232	13	6710.15	excluded, no significant antisense	not applicable	no	not applicable
PF3D7_0303000	N-ethylmaleimide sensitive fusion protein, putative	15.386	9.222	18.612	24.773	0.216	0.152	0.206	0.231	stringent	stringent	38.9	12.02	20071	196	102.4	no obvious correlation	not applicable	no	yes
PF3D7_0303100	conserved Plasmodium protein, unknown function	5.401	2.228	9.499	12.671	0	0	0.083	0.109	stringent	relax	8.74	9.24	14622	79	185.09	excluded, no significant antisense	not applicable	no	not applicable
PF3D7_0303200	HAD superfamily protein, putative	59.481	6.417	36.973	132.8	0.157	0.12	0.18	0.038	stringent	no	null	null	106659	135	790.07	not applicable	excluded, no significant antisense	no	not applicable
PF3D7_0303300	DNA-directed RNA polymerase subunit I, putative	316.583	532.317	417.259	599.01	0	0	0	0.032	stringent	no	null	null	68675	6	11445.8	not applicable	excluded, no significant antisense	no	not applicable
PF3D7_0303400	palmitoyl transferase	2.474	0.789	1.918	43.592	0.225	0.011	1.273	3.199	stringent	stringent	52.03	47.06	9965	987	10.1	positive (medium)	not applicable	yes	no
PF3D7_0303500	spindle pole body protein, putative	7.293	1.404	49.218	25.951	0	0.012	0.042	0.011	stringent	no	null	null	90999	77	1181.81	excluded, no significant antisense	not applicable	no	not applicable
PF3D7_0303600	plasmoredoxin	0.14	2.733	10.333	3.083	0	0	0.087	0.191	stringent	no	null	null	900	17	52.94	not applicable	excluded, no significant antisense	no	not applicable
PF3D7_0303700	dihydrolipoamide acyltransferase, putative	39.12	13.298	254.875	253.762	0.056	0	0.012	0	stringent	no	null	null	88103	24	3670.96	not applicable	excluded, no significant antisense	no	not applicable
PF3D7_0303800	IBR domain protein, putative	1.735	0.838	20.405	11.509	0.063	0.011	0.009	0.462	stringent	stringent	12.01	10.18	8955	80	111.94	not applicable	not enough data	no	not applicable
PF3D7_0303900	conserved Plasmodium protein, unknown function	0.701	0.101	0.529	11.096	0.064	0	0.185	0.174	stringent	no	null	null	814	28	29.07	not applicable	excluded, no significant antisense	no	not applicable
PF3D7_0304000	inner membrane complex protein 1a, putative	2.489	0.116	1.206	1.094	0	0	0	0	stringent	no	null	null	1174	4	293.5	excluded, no significant antisense	not applicable	no	not applicable
PF3D7_0304100	membrane skeletal protein IMC1-related	48.956	4.659	1.706	49.91	1.23	0.353	0.218	0.485	stringent	relax	5.83	190.07	13999	335	41.79	not applicable	excluded, no significant antisense	no	not applicable
PF3D7_0304200	EH (Eps15 homology) protein	34.631	38.563	27.116	44.781	0.012	0	0	0.028	stringent	no	null	null	20325	12	1693.75	not applicable	excluded, no significant antisense	no	not applicable
PF3D7_0304300	conserved Plasmodium protein, unknown function	2.029	0.678	3.596	3.552	0.057	0.144	0.113	0.086	stringent	relax	9.3	16.04	6542	212	30.86	excluded, no significant antisense	not applicable	no	not applicable
PF3D7_0304400	60S ribosomal protein L44, putative	1017.81	2622.57	2304.1	1769.31	0	0	0.1	0	stringent	no	null	null	206266	2	103133	not applicable	excluded, no significant antisense	no	not applicable
PF3D7_0304500	1-cys-glutaredoxin-like protein-1	3.489	3.454	107.954	108.399	1.946	1.746	0.61	0.258	stringent	stringent	98.28	17.47	12463	164	75.99	not applicable	negative (weak)	no	no
PF3D7_0304600	circumsporozoite (CS) protein	1.674	2.053	10.7	4.93	0.584	1.252	12.248	0.912	stringent	stringent	100	117.52	3746	2474	1.51	positive (medium)	not applicable	no	no
PF3D7_0304700	conserved Plasmodium protein, unknown function	0.213	0.042	1.226	3.8	0	0	0.022	0.093	stringent	relax	10.1	8.48	995	27	36.85	excluded, no significant antisense	not applicable	no	not applicable
PF3D7_0304800	conserved Plasmodium membrane protein, unknown function	0.608	0.294	3.929	7.162	0.122	0.073	0.058	0.047	stringent	relax	7.72	6.45	7144	98	72.9	not applicable	excluded, no significant antisense	no	not applicable
PF3D7_0304900	conserved Plasmodium protein, unknown function	215.843	310.813	234.664	255.761	0	0.272	0	0.201	stringent	no	null	null	40358	15	2690.53	not applicable	excluded, no significant antisense	no	not applicable
PF3D7_0305000	elongation factor Ts	12.147	44.902	61	135.521	2.075	1.564	1.309	0.753	stringent	stringent	67.5	32.67	32794	435	75.39	no obvious correlation	not applicable	no	yes
PF3D7_0305100	conserved Plasmodium protein, unknown function	3.446	1.126	51.259	14.691	0	0.005	0.033	0.087	stringent	no	2.71	12.02	139652	168	831.26	excluded, no significant antisense	not applicable	no	not applicable
PF3D7_0305200	conserved Plasmodium protein, unknown function	29.496	17.021	24.837	18.368	0.11	0.012	0	0.004	stringent	no	null	null	36575	27	1354.63	not applicable	excluded, no significant antisense	no	not applicable
PF3D7_0305300	conserved Plasmodium membrane protein, unknown function	358.868	148.168	88.754	46.341	0.388	0.222	0.06	0.354	stringent	relax	14.33	29.47	135262	251	538.89	not applicable	excluded, no significant antisense	no	not applicable
PF3D7_0305400	conserved Plasmodium protein, unknown function	11.174	7.826	13.99	56.245	2.036	0.549	0.647	0.135	stringent	stringent	57.69	14.52	3241	131	24.74	not applicable	negative (weak)	no	no
PF3D7_0305500	conserved Plasmodium protein, unknown function	88.56	66.963	180.536	31.549	0.008	0.062	0.024	0.017	stringent	no	3.23	49.71	571372	410	1393.59	not applicable	excluded, no significant antisense	no	not applicable
PF3D7_0305600	AP endonuclease (DNA-[apurinic or apyrimidinic site] lyase), putative	38.98	9.982	97.732	349.045	0.193	0.301	0.236	0.119	stringent	relax	24	12.15	106325	147	723.3	excluded, no significant antisense	not applicable	no	not applicable
PF3D7_0305700	ubiquitin conjugating enzyme E2, putative	51.963	126.514	150.897	490.429	0	0.14	0.441	0.035	stringent	no	null	null	31541	22	1433.68	excluded, no significant antisense	not applicable	no	not applicable
PF3D7_0305800	P-loop containing nucleoside triphospahte hydrolase, putative	1.476	0.452	1.085	0.598	0.006	0	0	0	stringent	no	null	null	1669	12	139.08	not applicable	excluded, no significant antisense	no	not applicable
PF3D7_0305900	conserved Plasmodium protein, unknown function	1.661	0.037	6.751	16.055	0	0	0	0	stringent	no	null	null	1190	4	297.5	not applicable	excluded, no significant antisense	no	not applicable
PF3D7_0306000	conserved Plasmodium protein, unknown function	7.527	1.398	21.326	99.222	0	0	0	0	stringent	no	null	null	5434	1	5434	excluded, no significant antisense	not applicable	no	not applicable
PF3D7_0306100	conserved Plasmodium protein, unknown function	23.007	31.475	28.907	26.31	0	0	0	0.125	stringent	no	null	null	22411	23	974.39	excluded, no significant antisense	not applicable	no	not applicable
PF3D7_0306200	activator of Hsp90 ATPase	11.556	31.379	89.12	28.577	0.126	0.191	0.12	0.056	stringent	relax	30.82	4.85	19417	42	462.31	not applicable	excluded, no significant antisense	no	not applicable
PF3D7_0306300	glutaredoxin 1	18.726	106.645	295.681	291.628	0.228	0.06	0.284	0.222	stringent	relax	19.74	7.59	22998	17	1352.82	not applicable	excluded, no significant antisense	no	not applicable
PF3D7_0306400	FAD-dependent glycerol-3-phosphate dehydrogenase, putative	4.842	3.117	18.085	133.127	0.029	0.03	0.032	0.052	stringent	relax	6.52	8.06	33098	35	945.66	not applicable	excluded, no significant antisense	no	not applicable
PF3D7_0306500	conserved Plasmodium protein, unknown function	25.482	9.279	108.866	556.363	0	0	0.035	0.311	stringent	no	null	null	70630	22	3210.45	not applicable	excluded, no significant antisense	no	not applicable
PF3D7_0306600	conserved Plasmodium protein, unknown function	2.786	0.697	35.732	109.619	0.806	0.775	0.548	0.286	stringent	relax	82.95	12.32	4179	45	92.87	excluded, no significant antisense	not applicable	no	not applicable
PF3D7_0306700	conserved Plasmodium protein, unknown function	17.482	31.098	22.722	34.492	0	0	0.271	0	stringent	no	null	null	3062	6	510.33	not applicable	excluded, no significant antisense	no	not applicable
PF3D7_0306800	T-complex protein beta subunit, putative	149.349	310.512	314.635	74.584	0.153	0.012	0.078	0	stringent	no	null	null	116381	34	3422.97	not applicable	excluded, no significant antisense	no	not applicable
PF3D7_0306900	40S ribosomal protein S23, putative	604.766	1750.02	1300.63	1135.55	6.366	12.541	1.043	0.642	stringent	relax	51.82	76.23	185339	645	287.35	not applicable	excluded, no significant antisense	no	not applicable
PF3D7_0307100	40S ribosomal protein S12, putative	429.707	1660.37	1075.39	1015.62	6.665	6.245	0.886	0	stringent	relax	83.85	58.73	158949	359	442.75	not applicable	excluded, no significant antisense	no	not applicable
PF3D7_0307200	60S ribosomal protein L7, putative	4758.81	10770.4	6436.29	4498.49	0.415	0.852	0.386	0.019	stringent	no	null	null	1588187	133	11941.3	excluded, no significant antisense	not applicable	no	not applicable
PF3D7_0307300	EB1 homolog, putative	2.373	1.391	0.194	2.188	0.012	0	0.041	0.038	stringent	no	null	null	729	18	40.5	not applicable	excluded, no significant antisense	no	not applicable
PF3D7_0307400	ATP-dependent Clp protease proteolytic subunit	4.252	2.184	48.663	150.222	0.068	0.018	0	0	stringent	no	null	null	24577	18	1365.39	not applicable	excluded, no significant antisense	no	not applicable
PF3D7_0307500	conserved Plasmodium protein, unknown function	5.611	3.008	64.027	156.88	0	0.034	0.658	0.984	stringent	stringent	25.21	22.77	31372	176	178.25	no obvious correlation	not applicable	yes	yes
PF3D7_0307600	conserved Plasmodium protein, unknown function	2.803	1.165	20.705	41.745	0.017	0	0.433	0.637	stringent	stringent	12.88	28.93	20583	262	78.56	not applicable	no obvious correlation	yes	yes
PF3D7_0307700	conserved Plasmodium protein, unknown function	15.869	3.972	76.984	197.536	0.01	0.004	0.006	0.024	stringent	no	null	null	184476	19	9709.26	not applicable	excluded, no significant antisense	no	not applicable
PF3D7_0307800	conserved Plasmodium protein, unknown function	10.887	30.153	35.708	47.97	0	0.009	0.06	0.014	stringent	no	0.71	6	28592	23	1243.13	not applicable	excluded, no significant antisense	no	not applicable
PF3D7_0307900	conserved Plasmodium protein, unknown function	0.388	0.251	19.928	2.028	0.007	0.002	0.014	0.004	stringent	no	1.32	6.04	40052	52	770.23	not applicable	excluded, no significant antisense	no	not applicable
PF3D7_0308000	DNA polymerase epsilon subunit b, putative	0.743	1.105	41.641	35.471	0.529	0.226	0.178	6.428	stringent	stringent	85.44	53.84	15570	1188	13.11	positive (strong)	not applicable	no	no
PF3D7_0308100	conserved Plasmodium protein, unknown function	8.658	0.775	1.036	34.346	0.062	0.097	0.012	0.009	stringent	no	3.49	4.74	34800	73	476.71	not applicable	excluded, no significant antisense	no	not applicable
PF3D7_0308200	TCP-1/cpn60 chaperonin family, putative	51.686	127.295	150.09	25.854	0.047	0.246	0.145	0.055	stringent	no	null	null	55683	58	960.05	not applicable	excluded, no significant antisense	no	not applicable
PF3D7_0308300	conserved Plasmodium protein, unknown function	37.158	4.068	2.78	29.872	0.037	0.806	0.077	0	stringent	relax	14.89	9.91	6004	74	81.14	excluded, no significant antisense	not applicable	no	not applicable
PF3D7_0308500	activator of Hsp90 ATPase, putative	6.953	25.171	143.145	106.461	0.135	0.237	1.155	0.175	stringent	relax	34.22	11.22	12540	56	223.93	excluded, no significant antisense	not applicable	no	not applicable
PF3D7_0308600	pre-mRNA-processing factor 19, putative	19.311	44.08	39.541	27.723	0.731	0.062	0.039	2.291	stringent	stringent	54.72	30.85	20609	477	43.21	positive (weak)	not applicable	no	no
PF3D7_0308700	conserved Plasmodium protein, unknown function	9.605	1.294	0.996	24.35	0.344	0.027	0.127	0.189	stringent	stringent	23.16	12.43	5389	97	55.56	not enough data	not applicable	no	not applicable
PF3D7_0308800	conserved protein, unknown function	6.898	1.041	20.025	74.965	0.522	1.47	0.193	0.633	stringent	stringent	100	15.53	3375	97	34.79	not applicable	no obvious correlation	no	yes
PF3D7_0308900	splicing factor 3B subunit 1, putative	25.071	20.847	29.6	14.272	0.127	0.014	0.03	0.141	stringent	relax	6.42	5.78	44042	138	319.14	not applicable	excluded, no significant antisense	no	not applicable
PF3D7_0309000	dual specificity phosphatase	16.476	17.586	18.197	25.821	0.109	0.046	0.236	0.444	stringent	stringent	44.51	11.8	13690	178	76.91	not applicable	no obvious correlation	no	yes
PF3D7_0309100	conserved Plasmodium protein, unknown function	1.275	0.187	2.735	14.206	0.283	0.599	0.118	0.802	stringent	stringent	35.78	12.13	1165	80	14.56	not applicable	no obvious correlation	no	yes
PF3D7_0309200	aurora-related kinase 2, putative	8.651	3.616	43.788	36.483	0.038	0.016	0.009	0.027	stringent	no	2.94	4.1	76634	43	1782.19	excluded, no significant antisense	not applicable	no	not applicable
PF3D7_0309300	N2227-like protein, putative	8.799	29.111	5.729	9.529	0.158	0.097	0	0.046	stringent	relax	8.51	8.81	11805	64	184.45	not applicable	not applicable	no	not applicable
PF3D7_0309500	asparagine synthetase, putative	137.154	333.35	137.577	186.071	0.772	2.457	1.376	0.875	stringent	stringent	42.7	36.67	122470	711	172.25	positive (weak)	not applicable	no	no
PF3D7_0309600	60S acidic ribosomal protein P2, putative	11738.9	27347.6	17249.6	16214.3	0.446	0.589	0.046	0	stringent	no	37.17	12.75	1984540	35	56701.1	not applicable	excluded, no significant antisense	no	not applicable
PF3D7_0309700	SECIS-binding protein 2, putative	13.712	6.4	8.242	4.042	0.557	0.97	0.24	0.064	stringent	relax	8.32	75.06	5983	240	24.93	not applicable	excluded, no significant antisense	no	not applicable
PF3D7_0309800	YT521-B-like family protein, putative	23.842	35.175	12.912	12.153	0	0	0	0.018	stringent	no	null	null	5233	14	373.79	not applicable	excluded, no significant antisense	no	not applicable
PF3D7_0309900	conserved Plasmodium protein, unknown function	0.672	0.301	9.622	7.479	0.041	0.016	0.012	0.026	stringent	no	null	null	13760	41	335.61	not applicable	excluded, no significant antisense	no	not applicable
PF3D7_0310000	conserved Plasmodium protein, unknown function	38.539	24.727	338.244	846.188	0.096	0	0.159	0.224	stringent	no	null	null	71548	22	3252.18	excluded, no significant antisense	not applicable	no	not applicable
PF3D7_0310100	calcium dependent protein kinase 3	0.593	0.378	4.143	5.117	0.671	0.567	0.204	0.052	stringent	stringent	17.51	15.23	2028	181	11.2	negative (weak)	not applicable	no	no
PF3D7_0310200	phd finger protein, putative	95.805	39.014	135.957	15.011	0.019	0.058	0.026	0	stringent	no	2.9	7.57	584817	252	2320.7	excluded, no significant antisense	not applicable	no	not applicable
PF3D7_0310300	phosphoglycerate mutase, putative	27.941	38.418	33.029	6.481	0	0	0.013	0.05	stringent	no	null	null	42670	33	1293.03	excluded, no significant antisense	not applicable	no	not applicable
PF3D7_0310400	parasite-infected erythrocyte surface protein	20.086	4.916	28.272	177.003	0	0.051	0.085	0.098	stringent	relax	5.51	6.62	125966	69	1825.59	not applicable	excluded, no significant antisense	no	not applicable
PF3D7_0310500	DEAD box helicase, putative	7.055	10.345	34.179	13.11	0.064	0.02	0.041	0.119	stringent	no	4.29	7.88	60112	145	414.57	not applicable	excluded, no significant antisense	no	not applicable
PF3D7_0310600	SAC3/GNAP family-related protein, putative	44.243	104.68	76.205	116.358	0	0.056	0.111	0	stringent	no	null	null	21044	7	3006.29	excluded, no significant antisense	not applicable	no	not applicable
PF3D7_0310700	sybindin-like protein, putative	56.172	114.251	130.428	227.736	0.216	0.639	0.287	1.518	stringent	relax	22.97	22.26	20393	81	251.77	excluded, no significant antisense	not applicable	no	not applicable
PF3D7_0310800	conserved Plasmodium protein, unknown function	45.237	75.765	103.423	184.353	0	0	0.19	0.536	stringent	relax	38.79	8.12	11760	25	470.4	excluded, no significant antisense	not applicable	no	not applicable
PF3D7_0310900	conserved Plasmodium protein, unknown function	5.588	2.109	12.827	29.233	0	0	0.02	0	stringent	no	null	null	15610	3	5203.33	excluded, no significant antisense	not applicable	no	not applicable
PF3D7_0311000	conserved Plasmodium protein, unknown function	0.856	0.065	0.787	0.764	0	0	0	0	stringent	no	null	null	156	4	39	not applicable	excluded, no significant antisense	no	not applicable
PF3D7_0311100	pre-mRNA splicing factor, putative	79.075	59.109	90.7	41.127	0.021	0	0.052	0.008	stringent	no	9.64	13.06	60547	23	2632.48	not applicable	excluded, no significant antisense	no	not applicable
PF3D7_0311200	valine-tRNA ligase, putative	2.668	6.052	24.092	12.284	0	0	0	0	stringent	no	null	null	22542	2	11271	not applicable	excluded, no significant antisense	no	not applicable
PF3D7_0311300	phosphatidylinositol 3- and 4-kinase, putative	47.731	8.387	103.007	289.22	0	0	0	0.021	stringent	no	null	null	133795	5	26759	not applicable	excluded, no significant antisense	no	not applicable
PF3D7_0311400	protein kinase, putative	2.527	0.098	0.226	0.553	0	0.021	0.004	0	stringent	no	null	null	2354	26	90.54	not applicable	excluded, no significant antisense	no	not applicable
PF3D7_0311500	conserved Plasmodium protein, unknown function	133.106	140.26	55.808	121.229	0.384	0	0.511	0.72	stringent	no	null	null	8178	28	292.07	not applicable	excluded, no significant antisense	no	not applicable
PF3D7_0311600	conserved Plasmodium protein, unknown function	4.396	1.637	30.404	10.014	0	0.009	0.022	0.182	stringent	no	null	null	13041	33	395.18	excluded, no significant antisense	not applicable	no	not applicable
PF3D7_0311700	plasmepsin VI	2.524	0.589	3.594	3.08	0.748	1.178	1.56	4.226	stringent	stringent	52.43	42.25	1123	838	1.34	positive (strong)	not applicable	no	no
PF3D7_0311800	conserved protein, unknown function	3.846	1.962	21.955	54.082	0	0	0	0	stringent	no	null	null	20797	4	5199.25	not applicable	excluded, no significant antisense	no	not applicable
PF3D7_0311900	conserved Plasmodium protein, unknown function	0.196	0.423	7.999	6.096	0.098	0.199	0.326	2.519	stringent	stringent	27.13	83.65	4529	893	5.07	not applicable	positive (weak)	no	no
PF3D7_0312000	conserved Plasmodium protein, unknown function	0.231	0	12.569	12.933	0	0	0	0.614	stringent	no	null	null	1231	46	26.76	excluded, no significant antisense	not applicable	no	not applicable
PF3D7_0312100	RING zinc finger protein, putative	1.246	0.524	8.888	33.385	0	0	0.062	0.193	stringent	stringent	10.71	11.78	12742	107	119.08	not applicable	not enough data	no	not applicable
PF3D7_0312200	TPR domain containing protein	2.701	0.864	8.847	8.014	0.005	0	0.03	0.21	stringent	no	3.58	53.54	10150	151	67.22	not applicable	excluded, no significant antisense	no	not applicable
PF3D7_0312300	26S proteasome regulatory subunit S14, putative	22.982	56.243	90.476	358.146	0.227	0.261	0.103	0.322	stringent	relax	26.78	20.35	45042	95	474.13	not applicable	excluded, no significant antisense	no	not applicable
PF3D7_0312400	glycogen synthase kinase 3	92.622	47.171	449.368	1366	0.229	0	1.248	1.385	stringent	relax	7.66	4.1	268024	490	546.99	not applicable	excluded, no significant antisense	no	not applicable
PF3D7_0312500	transporter, putative	3.25	21.764	39.826	11.414	0.607	0.355	0.153	0.085	stringent	stringent	15.92	11.48	14326	137	104.57	not applicable	not applicable	no	not applicable
PF3D7_0312800	60S ribosomal protein L26, putative	2154.62	5034.77	3291.7	3354.47	0	0.895	1.531	0.661	stringent	no	null	null	421404	100	4214.04	excluded, no significant antisense	not applicable	no	not applicable
PF3D7_0312900	hypothetical protein	269.117	362.24	84.609	72.691	8.314	9.76	2.658	0.953	stringent	stringent	15.67	553.82	52155	1816	28.72	not applicable	negative (medium)	no	no
PF3D7_0313000	conserved Plasmodium protein, unknown function	77.116	100.659	76.475	164.782	4.406	7.32	1.852	1.656	stringent	stringent	88.94	66.16	36604	1069	34.24	not applicable	positive (strong)	no	no
PF3D7_0313100	ubiquitin-protein ligase, putative	9.451	36.125	111.675	61.494	0.179	0.082	0.22	0.164	stringent	relax	15.94	11.53	66880	169	395.74	not applicable	excluded, no significant antisense	no	not applicable
PF3D7_0313200	conserved Plasmodium protein, unknown function	2.15	2.812	17.474	26.408	0.107	0.057	0.402	0.399	stringent	relax	59.12	7.97	4294	64	67.09	not applicable	excluded, no significant antisense	no	not applicable
PF3D7_0313300	apicoplast conserved ycf19 protein precursor, unknown function	1.382	3.775	11.222	19.938	0.101	0.036	0	0.158	stringent	relax	21.75	7.35	2325	25	93	excluded, no significant antisense	not applicable	no	not applicable
PF3D7_0313400	conserved Plasmodium protein, unknown function	10.876	18.319	15.445	3.86	0.064	0	0.047	0.137	stringent	stringent	21.83	10.16	11813	95	124.35	not enough data	not applicable	no	not applicable
PF3D7_0313500	GTP-binding protein EngA, putative	13.845	23.899	22.583	13.08	0.041	0.007	0.292	0.263	stringent	stringent	12.13	27.58	19967	221	90.35	not applicable	no obvious correlation	no	yes
PF3D7_0313600	conserved Plasmodium protein, unknown function	5.591	1.813	70.773	51.442	0.064	0	0.097	0.008	stringent	no	null	null	36011	33	1091.24	not applicable	excluded, no significant antisense	no	not applicable
PF3D7_0313700	conserved Plasmodium protein, unknown function	1.209	0.181	18.949	38.87	0	0.013	0.01	0.029	stringent	no	null	null	13324	5	2664.8	excluded, no significant antisense	not applicable	no	not applicable
PF3D7_0313800	conserved Plasmodium protein, unknown function	1.495	0.946	23.47	20.484	0	0	0.016	0.193	stringent	no	null	null	13408	36	372.44	not applicable	excluded, no significant antisense	no	not applicable
PF3D7_0313900	conserved Plasmodium protein, unknown function	0.229	0	0.585	1.305	1.964	1.053	27.175	26.27	stringent	stringent	28.38	1358.38	854	21597	0.04	not applicable	positive (strong)	no	no
PF3D7_0314000	co-chaperone p23	16.912	12.95	62.082	402.655	0.482	0.388	0.038	0.107	stringent	relax	13.28	4.84	37553	52	722.17	not applicable	excluded, no significant antisense	no	not applicable
PF3D7_0314100	vesicle transport v-SNARE protein, putative	22.39	45.667	24.675	33.002	0.032	0	0.212	0.275	stringent	no	null	null	6369	23	276.91	not applicable	excluded, no significant antisense	no	not applicable
PF3D7_0314200	conserved Plasmodium protein, unknown function	0.48	0.498	6.27	5.302	0.009	0.005	0.023	0.039	stringent	no	null	null	9035	29	311.55	excluded, no significant antisense	not applicable	no	not applicable
PF3D7_0314300	DER1-like protein	2.664	2.786	43.615	33.11	0	0	0	0	stringent	no	null	null	16192	0	not applicable	excluded, no significant antisense	not applicable	no	not applicable
PF3D7_0314400	serine/threonine protein phosphatase, putative	10.844	106.879	39.026	24.262	0	0.194	0.659	2.191	stringent	stringent	95.47	19.09	12935	281	46.03	no obvious correlation	not applicable	no	yes
PF3D7_0314500	conserved Plasmodium protein, unknown function	112.936	242.187	185.2	177.897	0	0.08	0.188	0.02	stringent	no	null	null	44127	19	2322.47	excluded, no significant antisense	not applicable	no	not applicable
PF3D7_0314600	conserved Plasmodium protein, unknown function	44.452	71.992	77.939	50.25	0	0	0	0	stringent	no	null	null	18440	0	not applicable	not applicable	excluded, no significant antisense	no	not applicable
PF3D7_0314700	zinc finger protein, putative	0.994	0.685	18.257	3.588	0.074	0.028	0	0.017	stringent	no	null	null	13897	26	534.5	not applicable	excluded, no significant antisense	no	not applicable
PF3D7_0314800	conserved Plasmodium protein, unknown function	0.857	0.159	0.356	5.955	0.006	0	0.04	0	stringent	no	4.64	15.48	2754	52	52.96	excluded, no significant antisense	not applicable	no	not applicable
PF3D7_0314900	conserved Plasmodium membrane protein, unknown function	4.774	0.77	6.59	24.455	0.062	0.043	0.145	0.088	stringent	relax	25.76	8.19	9373	86	108.99	excluded, no significant antisense	not applicable	no	not applicable
PF3D7_0315000	zinc finger protein, putative	1.426	0.28	5.481	11.52	4.345	4.732	1.157	0.88	stringent	stringent	79.59	44.32	1275	394	3.24	not applicable	no obvious correlation	no	yes
PF3D7_0315100	translation initiation factor 4E	57.842	87.712	71.716	69.341	0.055	0	0	0	stringent	no	null	null	16294	7	2327.71	not applicable	excluded, no significant antisense	no	not applicable
PF3D7_0315200	circumsporozoite- and TRAP-related protein	4.618	1.437	0.301	0.169	0.015	0	0	0.002	stringent	no	null	null	2762	6	460.33	excluded, no significant antisense	not applicable	no	not applicable
PF3D7_0315300	conserved Plasmodium protein, unknown function	1.335	0.333	8.951	4.086	0	0.015	0.065	0.128	stringent	no	4.31	15.84	11355	116	97.89	not applicable	excluded, no significant antisense	no	not applicable
PF3D7_0315400	conserved Plasmodium protein, unknown function	3.23	2.818	40.716	119.003	0	0	1.26	0.802	stringent	stringent	81.45	16	13142	185	71.04	not applicable	no obvious correlation	yes	yes
PF3D7_0315500	mitochondrial ribosomal protein L29/L47 precursor, putative	8.988	5.448	154.537	238.69	0	0	0.874	0.779	stringent	relax	20.31	39.08	30542	120	254.52	excluded, no significant antisense	not applicable	no	not applicable
PF3D7_0315600	conserved Plasmodium protein, unknown function	1.722	0.657	3.322	4.719	0	0.178	0	0	stringent	no	null	null	1726	13	132.77	excluded, no significant antisense	not applicable	no	not applicable
PF3D7_0315700	conserved Plasmodium membrane protein, unknown function	0.201	0.092	0.785	0.9	3.139	4.196	1.799	2.104	stringent	stringent	26.39	191.52	658	2387	0.28	not applicable	no obvious correlation	no	yes
PF3D7_0315800	zinc finger protein, putative	27.443	36.879	22.304	30.265	0	0	0.043	0.04	stringent	no	null	null	10084	7	1440.57	not applicable	excluded, no significant antisense	no	not applicable
PF3D7_0315900	conserved Plasmodium protein, unknown function	3.238	0.503	0	0.194	1.381	0.215	0.432	0.336	stringent	stringent	64.64	13.99	186	164	1.13	not applicable	positive (medium)	no	no
PF3D7_0316000	conserved Plasmodium protein, unknown function	33.27	2.437	17.56	27.097	0.408	0.216	0.271	0.048	stringent	stringent	19.59	14.91	7957	81	98.23	not applicable	no obvious correlation	no	yes
PF3D7_0316100	mitochondrial ribosomal protein L27 precursor, putative	13.625	2.511	46.444	29.752	0.378	0.133	1.554	4.595	stringent	stringent	93.65	43.86	9759	611	15.97	not applicable	positive (medium)	no	no
PF3D7_0316200	conserved Plasmodium protein, unknown function	1.853	0.581	15.134	23.022	0.078	0.008	0.155	0.079	stringent	no	2.99	55.06	37394	217	172.32	not applicable	excluded, no significant antisense	no	not applicable
PF3D7_0316300	inorganic pyrophosphatase, putative	37.745	10.601	191.052	812.552	0.132	0	0.096	0.155	stringent	no	null	null	122577	37	3312.89	not applicable	excluded, no significant antisense	no	not applicable
PF3D7_0316400	conserved Plasmodium protein, unknown function	9.14	2.283	120.32	46.244	0.137	0.105	0.424	1.38	stringent	stringent	31.62	40.19	73557	656	112.13	not applicable	positive (weak)	no	no
PF3D7_0316500	conserved Plasmodium protein, unknown function	39.229	8.841	116.253	332.767	0	0.359	0.102	0.011	stringent	relax	12.05	11.35	73392	52	1411.38	not applicable	excluded, no significant antisense	no	not applicable
PF3D7_0316600	formate-nitrite transporter, putative	70.068	768.061	304.522	352.885	0.183	0.194	0.304	1.667	stringent	relax	72.01	22.02	109200	237	460.76	not applicable	excluded, no significant antisense	no	not applicable
PF3D7_0316700	HVA22/TB2/DP1 family protein, putative	116.129	286.258	316.466	1473.52	3.518	5.847	0.872	0.465	stringent	relax	55.56	46.3	146479	453	323.35	excluded, no significant antisense	not applicable	no	not applicable
PF3D7_0316800	40S ribosomal protein S15A, putative	625.217	1799.08	1058.69	1332.61	1.301	1.018	0.52	0.075	stringent	relax	57.03	13.31	153869	80	1923.36	not applicable	excluded, no significant antisense	no	not applicable
PF3D7_0316900	RING zinc finger protein, putative	56.424	75.371	43.033	79.175	1.548	2.399	1.32	1.053	stringent	stringent	28.33	71.63	39089	750	52.12	not applicable	no obvious correlation	no	yes
PF3D7_0317000	proteasome component C8, putative	67.941	200.804	351.406	1149.56	0.274	0.158	0.062	0.097	stringent	no	null	null	124966	33	3786.85	excluded, no significant antisense	not applicable	no	not applicable
PF3D7_0317100	conserved Plasmodium protein, unknown function	1.425	4.327	1.861	1.785	0.032	0	0	0.056	stringent	no	4.28	6.52	2042	52	39.27	not applicable	excluded, no significant antisense	no	not applicable
PF3D7_0317200	cdc2-related protein kinase 4	32.873	4.361	82.564	157.931	0.008	0	0.01	0.009	stringent	no	null	null	213651	18	11869.5	not applicable	excluded, no significant antisense	no	not applicable
PF3D7_0317300	conserved Plasmodium protein, unknown function	60.334	29.139	58.314	28.217	0	0.004	0.008	0.088	stringent	no	2.22	18.79	227755	91	2502.8	excluded, no significant antisense	not applicable	no	not applicable
PF3D7_0317400	conserved Plasmodium protein, unknown function	6.603	1.805	59.891	56.639	1.757	1.434	0.221	0.52	stringent	stringent	46.07	28.78	26303	432	60.89	no obvious correlation	not applicable	no	yes
PF3D7_0317500	kinesin-like protein, putative	25.676	14.512	37.909	23.202	0.043	0.029	0.1	0.076	stringent	relax	6.67	14.5	60808	135	450.43	excluded, no significant antisense	not applicable	no	not applicable
PF3D7_0317600	40S ribosomal protein S11, putative	476.172	1495.64	985.684	882.548	2.34	6.513	16.065	3.531	stringent	no	null	null	151301	925	163.57	excluded, no significant antisense	not applicable	no	not applicable
PF3D7_0317700	CPSF (cleavage and polyadenylation specific factor), subunit A, putative	34.657	18.542	46.704	14.541	0.333	1.298	1.597	1.184	stringent	stringent	16.17	200.99	149014	3285	45.36	not applicable	positive (strong)	no	no
PF3D7_0317800	proteasome regulatory protein, putative	58.243	208.858	306.484	316.246	3.033	6.735	9.266	7.515	stringent	stringent	46.76	260.67	58279	1802	32.34	not applicable	negative (weak)	no	no
PF3D7_0317900	conserved Plasmodium protein, unknown function	0.893	2.628	7.126	6.036	0	0	0.008	0.007	stringent	no	null	null	3987	14	284.79	excluded, no significant antisense	not applicable	no	not applicable
PF3D7_0318000	conserved Plasmodium protein, unknown function	0.217	0.098	0.978	1.016	0	0	0.129	0	stringent	no	null	null	159	7	22.71	excluded, no significant antisense	not applicable	no	not applicable
PF3D7_0318100	band 7-related protein	2.464	16.19	81.088	27.406	1.24	4.375	1.197	1.19	stringent	stringent	62.13	48.73	17632	579	30.45	positive (weak)	not applicable	no	no
PF3D7_0318200	DNA-directed RNA polymerase II, putative	118.944	108.726	125.542	32.012	0.072	0.132	0.032	0.032	stringent	no	2.13	9.74	358291	145	2470.97	not applicable	excluded, no significant antisense	no	not applicable
PF3D7_0318300	conserved Plasmodium protein, unknown function	127.352	89.044	75.607	55.586	0.219	0	0.037	0.066	stringent	relax	9.18	8.42	114212	152	751.39	not applicable	excluded, no significant antisense	no	not applicable
PF3D7_0318400	conserved Plasmodium protein, unknown function	1.756	0.215	0.738	1.622	0.321	0.011	0.125	0.176	stringent	no	null	null	750	93	8.06	excluded, no significant antisense	not applicable	no	not applicable
PF3D7_0318500	conserved Plasmodium protein, unknown function	14.629	0.472	0.507	4.391	0.033	0.012	0.003	0	stringent	no	0.82	14.31	30981	68	455.6	not applicable	excluded, no significant antisense	no	not applicable
PF3D7_0318600	cleavage and polyadenylation specifity factor, putative	57.505	51.159	28.562	7.147	0.006	0	0	0	stringent	no	null	null	33392	4	8348	not applicable	excluded, no significant antisense	no	not applicable
PF3D7_0318700	trophozoite stage antigen	22.303	7.21	0.349	8.478	0	0	0	0	stringent	no	null	null	1115	1	1115	excluded, no significant antisense	not applicable	no	not applicable
PF3D7_0318800	triosephophate isomerase, putative	2.694	0.279	0.146	1.924	0.352	0.149	0.468	0.206	stringent	stringent	20.54	14.05	447	101	4.43	not applicable	no obvious correlation	no	yes
PF3D7_0318900	conserved protein, unknown function	29.015	80.89	85.913	123.009	0	0	0	0	stringent	no	null	null	43022	1	43022	not applicable	excluded, no significant antisense	no	not applicable
PF3D7_0319000	P-type ATPase, putative	8.457	1.691	30.922	60.512	0.01	0.018	0.022	0.026	stringent	no	null	null	76917	41	1876.02	not applicable	excluded, no significant antisense	no	not applicable
PF3D7_0319100	ubiquitin-protein ligase, putative	11.549	28.231	91.492	242.95	0.175	0	1.066	1.001	stringent	no	null	null	12248	57	214.88	not applicable	excluded, no significant antisense	no	not applicable
PF3D7_0319200	endonuclease/exonuclease/phosphatase family protein, putative	25.225	16.916	27.274	9.984	0.007	0.051	0.086	0.768	stringent	stringent	20.62	23.68	24991	232	107.72	not enough data	not applicable	no	not applicable
PF3D7_0319300	ubiquitin conjugating enzyme, putative	7.403	17.964	23.385	20.726	0	0	0.13	0.183	stringent	no	null	null	3599	20	179.95	excluded, no significant antisense	not applicable	no	not applicable
PF3D7_0319400	kinesin, putative	1.667	0.521	8.459	17.812	0.018	0.044	0.008	0	stringent	no	null	null	21866	18	1214.78	excluded, no significant antisense	not applicable	no	not applicable
PF3D7_0319500	RNA binding protein, putative	548.519	696.185	471.726	312.347	0.081	1.484	0.541	0.302	stringent	relax	23	29.7	199100	162	1229.01	excluded, no significant antisense	not applicable	no	not applicable
PF3D7_0319600	elongation factor 1 (EF-1), putative	774.709	2058.5	1126.52	1516.88	0.523	1.276	0.1	0	stringent	no	25.67	16.64	208580	64	3259.06	excluded, no significant antisense	not applicable	no	not applicable
PF3D7_0319700	ABC transporter, putative	53.864	36.137	61.497	5.815	0.06	0.011	0.022	0.095	stringent	no	1.52	36.12	142682	190	750.96	not applicable	excluded, no significant antisense	no	not applicable
PF3D7_0319800	conserved Plasmodium protein, unknown function	1.223	0.973	1.954	3.612	4.286	3.154	1.234	1.467	stringent	stringent	72.73	66.21	1112	1183	0.94	not applicable	positive (medium)	no	no
PF3D7_0319900	conserved Plasmodium protein, unknown function	9.32	13.287	11.236	15.062	0.16	0.042	0	0.296	stringent	relax	12.38	3.5	4836	48	100.75	excluded, no significant antisense	not applicable	no	not applicable
PF3D7_0320000	conserved Plasmodium protein, unknown function	10.559	11.529	161.39	517.702	0.175	0	0	0.068	stringent	no	null	null	31912	7	4558.86	excluded, no significant antisense	not applicable	no	not applicable
PF3D7_0320100	SNARE protein	11.789	25.641	34.915	133.424	0	0	0	0	stringent	no	null	null	14183	0	not applicable	excluded, no significant antisense	not applicable	no	not applicable
PF3D7_0320200	CPW-WPC family protein	0.699	1.171	3.091	1.344	0.043	0	0.456	0.227	stringent	stringent	18.72	24.91	1537	174	8.83	positive (weak)	not applicable	no	no
PF3D7_0320300	T-complex protein 1 epsilon subunit, putative	93.599	169.534	326.173	141.61	0	0	0.195	0	stringent	no	null	null	117485	39	3012.44	not applicable	excluded, no significant antisense	no	not applicable
PF3D7_0320400	oocyst capsule protein	0.218	0.06	0.22	0.184	0	0.004	0.03	0.017	stringent	no	1.9	7.09	864	49	17.63	not applicable	excluded, no significant antisense	no	not applicable
PF3D7_0320500	conserved Plasmodium protein, unknown function	69.862	106.359	169.878	324.71	0.935	0.494	1.869	7.882	stringent	stringent	87.44	97.93	73441	1878	39.11	not applicable	positive (strong)	no	no
PF3D7_0320600	conserved Plasmodium protein, unknown function	2.152	1.112	25.094	72.212	59.817	5.407	2.819	26.384	stringent	stringent	80.04	187.68	4022	2644	1.52	not applicable	no obvious correlation	no	yes
PF3D7_0320700	signal peptidase complex subunit 2, putative	6.905	1.609	44.551	149.385	0.177	0.15	0.206	3.178	stringent	stringent	46.98	35.47	14559	163	89.32	no obvious correlation	not applicable	no	yes
PF3D7_0320800	ATP-dependent RNA helicase, putative	12.304	4.549	143.325	185.152	1.188	0.26	0.722	0.769	stringent	stringent	50.33	23.39	52998	329	161.09	positive (weak)	not applicable	no	no
PF3D7_0320900	histone H2A variant, putative	1656.63	1193.47	968.16	4983.57	0.119	0.084	0.165	0.279	stringent	no	null	null	377089	32	11784	excluded, no significant antisense	not applicable	no	not applicable
PF3D7_0321000	conserved Plasmodium protein, unknown function	111.888	186.208	203.206	66.808	0.395	0	0.095	2.16	stringent	relax	19.58	54.94	86984	381	228.3	not applicable	excluded, no significant antisense	no	not applicable
PF3D7_0321100	conserved Plasmodium protein, unknown function	7.278	0.871	1.606	37.551	0.453	0.788	0.387	0.143	stringent	stringent	12.97	79.44	30424	1024	29.71	not applicable	no obvious correlation	no	yes
PF3D7_0321200	N-acetylglucosamine-1-phosphate transferase, putative	0.095	0.285	8.316	5.5	2.238	1.157	0.066	10.777	stringent	stringent	84.96	58.09	1883	1630	1.16	positive (medium)	not applicable	yes	no
PF3D7_0321300	conserved Plasmodium protein, unknown function	0.678	0.022	1.007	2.294	0	0	0.023	0.064	stringent	relax	6.65	6.89	1520	37	41.08	excluded, no significant antisense	not applicable	no	not applicable
PF3D7_0321400	protein kinase, putative	56.439	4.478	3.764	192.33	0	0.021	0.311	0.215	stringent	relax	14.35	7.42	23201	69	336.25	not applicable	excluded, no significant antisense	no	not applicable
PF3D7_0321500	peptidase, putative	4.125	2.804	43.158	80.993	0.053	0.019	0.01	0.579	stringent	relax	13.4	20.83	46911	174	269.6	not applicable	excluded, no significant antisense	no	not applicable
PF3D7_0321600	ATP-dependent RNA helicase, putative	10.76	27.111	75.611	129.739	0.154	0.081	0.092	0.52	stringent	relax	10.86	57.96	62106	293	211.97	not applicable	excluded, no significant antisense	no	not applicable
PF3D7_0321700	microtubule and actin binding protein, putative	5.514	0.464	4.745	14.235	0	0.133	0.054	0.103	stringent	no	3.62	29.56	22792	191	119.33	not applicable	excluded, no significant antisense	no	not applicable
PF3D7_0321800	conserved Plasmodium protein, unknown function	66.014	36.367	46.149	20.442	0.028	0.044	0.023	0.027	stringent	no	2.36	15.1	158672	241	658.39	excluded, no significant antisense	not applicable	no	not applicable
PF3D7_0321900	cyclic amine resistance locus protein	44.709	27.178	36.617	60.433	0.397	0.306	0.102	0.195	stringent	relax	19.98	13.75	70337	295	238.43	not applicable	excluded, no significant antisense	no	not applicable
PF3D7_0322000	peptidyl-prolyl cis-trans isomerase	2054.33	3366.74	4037.34	2579.57	2.378	2.397	3.281	1.056	stringent	relax	68.99	73.18	572360	496	1153.95	not applicable	excluded, no significant antisense	no	not applicable
PF3D7_0322100	RNA triphosphatase	52.124	81.354	69.037	67.04	0.159	0.415	0.608	0.249	stringent	stringent	14.41	44.21	49216	264	186.42	no obvious correlation	not applicable	no	yes
PF3D7_0322200	conserved Plasmodium protein, unknown function	0.352	0.115	0.884	4.35	0.201	0.275	0.153	0.078	stringent	stringent	15.13	11.41	1818	113	16.09	no obvious correlation	not applicable	no	yes
PF3D7_0322300	acyl CoA:diacylglycerol acyltransferase, putative	3.92	5.432	25.497	67.549	0.019	0	0	0	stringent	no	null	null	22833	2	11416.5	excluded, no significant antisense	not applicable	no	not applicable
PF3D7_0322400	regulator of initiation factor 2 (eIF2)	32.162	63.263	65.721	22.016	0.072	0	0.162	0.113	stringent	relax	10.45	21.03	47219	100	472.19	not applicable	excluded, no significant antisense	no	not applicable
PF3D7_0322500	iron-sulfur cluster assembly accessory protein, putative	10.397	9.545	33.711	76.025	0.481	2.427	0.722	0.46	stringent	stringent	23.05	69.37	16698	399	41.85	not applicable	positive (weak)	no	no
PF3D7_0322600	conserved Plasmodium protein, unknown function	0.433	0.059	0.631	0.666	0.224	0.123	0.085	0.051	stringent	relax	5.49	17.2	1051	141	7.45	not applicable	excluded, no significant antisense	no	not applicable
PF3D7_0322700	conserved Plasmodium protein, unknown function	32.093	23.922	30.647	11.734	0	0	0	0.013	stringent	no	null	null	123288	18	6849.33	not applicable	excluded, no significant antisense	no	not applicable
PF3D7_0322800	conserved Plasmodium protein, unknown function	4.457	3.312	2.342	2.283	2.264	2.355	2.14	0.897	stringent	stringent	65.37	41.65	548	341	1.61	not applicable	no obvious correlation	no	yes
PF3D7_0322900	40S ribosomal protein S3A, putative	388.35	933.441	692.302	550.01	0	0.379	0.179	0.168	stringent	no	null	null	178145	46	3872.72	not applicable	excluded, no significant antisense	no	not applicable
PF3D7_0323000	conserved Plasmodium protein, unknown function	260.611	2621.28	1399	3091.56	1.396	0.983	2.414	0	stringent	no	null	null	105695	57	1854.3	excluded, no significant antisense	not applicable	no	not applicable
PF3D7_0323100	conserved Plasmodium protein, unknown function	6.92	23.192	90.005	32.079	0.016	0	0	0.13	stringent	relax	6.22	13.44	93685	77	1216.69	excluded, no significant antisense	not applicable	no	not applicable
PF3D7_0323200	conserved Plasmodium protein, unknown function	1.265	1.172	13.224	26.322	0	0.015	0	0.211	stringent	no	null	null	6989	22	317.68	excluded, no significant antisense	not applicable	no	not applicable
PF3D7_0323300	conserved Plasmodium protein, unknown function	0.724	0.811	1.924	6.996	0.029	0	0	0.023	stringent	no	null	null	1554	5	310.8	not applicable	excluded, no significant antisense	no	not applicable
PF3D7_0323400	Rh5 interacting protein	13.765	0.892	0.336	4.93	0.006	0.037	0.043	0	stringent	no	null	null	5190	32	162.19	not applicable	excluded, no significant antisense	no	not applicable
PF3D7_0323500	survival of motor neuron (SMN)-like protein	129.201	143.584	100.793	73.05	0	0	0.182	0	stringent	no	null	null	39955	20	1997.75	excluded, no significant antisense	not applicable	no	not applicable
PF3D7_0323600	conserved Plasmodium protein, unknown function	8.267	24.149	37.904	26.079	0.253	0.089	0	0.007	stringent	no	null	null	22888	43	532.28	not applicable	excluded, no significant antisense	no	not applicable
PF3D7_0323700	U4/U6.U5 tri-snRNP-associated protein 1, putative	111.271	93.587	87.152	97.294	0.027	0	0.023	0	stringent	no	null	null	80185	25	3207.4	not applicable	excluded, no significant antisense	no	not applicable
PF3D7_0323800	conserved Plasmodium protein, unknown function	51.084	78.518	66.897	75.789	0	0	0.032	0	stringent	no	null	null	73974	6	12329	not applicable	not applicable	no	not applicable
PF3D7_0324000	RESA-like protein	3.377	11.551	0.369	0.052	0	0	0	0	stringent	no	null	null	716	0	not applicable	not applicable	excluded, no significant antisense	no	not applicable
PF3D7_0324100	Pfmc-2TM Maurer's cleft two transmembrane protein	0.163	0.574	5.14	0.297	0.109	0.029	0	0	stringent	no	null	null	456	5	91.2	not applicable	excluded, no significant antisense	no	not applicable
PF3D7_0324200	Plasmodium exported protein (hyp4), unknown function	2.536	2.564	0.294	0	0	0	0.023	0	stringent	no	null	null	210	1	210	excluded, no significant antisense	not applicable	no	not applicable
PF3D7_0324300	Plasmodium exported protein (hyp5), unknown function	6.618	12.122	0.843	0.143	0	0	0	0	stringent	no	null	null	1108	0	not applicable	excluded, no significant antisense	not applicable	no	not applicable
PF3D7_0324400	rifin (3D7-rifT3-5)	0.126	0.19	0.075	0.014	0	0	0	0	no	no	null	null	31	0	not applicable	excluded, no significant antisense	not applicable	no	not applicable
PF3D7_0324500	rifin	0.02	0.021	0	0	0	0	0.049	0	no	no	null	null	2	5	0.4	excluded, no significant antisense	not applicable	no	not applicable
PF3D7_0324600	stevor (3D7-stevorT3-2)	0.354	0.352	2.198	0.325	0	0	0	0	stringent	no	null	null	256	0	not applicable	not applicable	not applicable	no	not applicable
PF3D7_0324800	rifin	0	0.179	0.183	0.541	0.389	0.179	0.056	0.026	stringent	stringent	11.41	10.76	107	51	2.1	not applicable	not enough data	no	not applicable
PF3D7_0324900	erythrocyte membrane protein 1, PfEMP1	3.112	4.219	2.173	15.219	0	0.003	0.017	0.077	stringent	relax	8.09	14.34	15097	83	181.89	not applicable	excluded, no significant antisense	no	not applicable
PF3D7_0400100	erythrocyte membrane protein 1, PfEMP1	3.056	4.053	1.813	10.555	0.026	0.028	0.069	0.232	stringent	stringent	15.75	16.07	14697	335	43.87	not enough data	not applicable	no	not applicable
PF3D7_0400200	erythrocyte membrane protein 1, EMP1, exon 2	8.375	4.351	32.137	100.472	0	0.066	0.117	0.086	stringent	no	null	null	19925	29	687.07	not applicable	excluded, no significant antisense	no	not applicable
PF3D7_0400300	rifin	0.068	0.108	0.155	0.887	2.476	2.796	0.437	0.013	stringent	stringent	41.4	38.81	118	395	0.3	not applicable	negative (medium)	yes	no
PF3D7_0400400	erythrocyte membrane protein 1, PfEMP1	0.112	0.26	0.05	0.119	0	0	0	0.006	stringent	no	null	null	585	7	83.57	excluded, no significant antisense	not applicable	no	not applicable
PF3D7_0400500	rifin	0	0	0	0	0.016	0	0.082	0.077	no	no	null	null	4	15	0.27	not applicable	not applicable	no	not applicable
PF3D7_0400700	rifin	0	0.105	0.055	0.193	0.066	0.122	0	0	relax	no	null	null	28	11	2.55	not applicable	not applicable	no	not applicable
PF3D7_0400800	stevor	0	0.023	0.36	0.034	0	0	0	0	no	no	null	null	36	0	not applicable	excluded, no significant antisense	not applicable	no	not applicable
PF3D7_0400900	rifin	0	0.02	0.095	0.015	0	0	0	0	no	no	null	null	18	0	not applicable	excluded, no significant antisense	not applicable	no	not applicable
PF3D7_0401000	rifin	0	0	0.084	0	0.041	0	0	0	no	no	null	null	5	2	2.5	excluded, no significant antisense	not applicable	no	not applicable
PF3D7_0401100	Plasmodium exported protein, unknown function, fragment	0	0	0	0	0	0	0	0	no	no	null	null	0	0	not applicable	excluded, no significant antisense	not applicable	no	not applicable
PF3D7_0401200	rifin	0	0	0	0.08	0	0	0.014	0	no	no	null	null	9	11	0.82	excluded, no significant antisense	not applicable	no	not applicable
PF3D7_0401300	rifin	0	0.141	0.347	0	0	0	0	0	stringent	no	null	null	74	0	not applicable	excluded, no significant antisense	not applicable	no	not applicable
PF3D7_0401400	rifin	0	0	0.095	0.164	0	0.02	0	0	no	no	null	null	18	1	18	not applicable	not applicable	no	not applicable
PF3D7_0401600	rifin	392.843	1207.56	1290.48	159.566	0.506	0.592	0.946	0.282	stringent	relax	31.04	12.75	297239	193	1540.1	not applicable	not applicable	no	not applicable
PF3D7_0401800	Plasmodium exported protein (PHISTb), unknown function	59.051	145.347	143.627	55.569	0.022	0.083	0.428	0.044	stringent	no	null	null	55402	125	443.22	not applicable	not applicable	no	not applicable
PF3D7_0401900	acyl-CoA synthetase	1.719	0.164	0.064	0.01	0.168	0.068	0.016	0.192	stringent	no	4.77	29.72	388	87	4.46	excluded, no significant antisense	not applicable	no	not applicable
PF3D7_0402000	Plasmodium exported protein (PHISTa), unknown function	5.41	21.769	308.952	40.563	0	0	0	0	stringent	no	null	null	72379	0	not applicable	excluded, no significant antisense	not applicable	no	not applicable
PF3D7_0402100	Plasmodium exported protein (PHISTb), unknown function	369.278	324.399	25.397	6.628	0	0	0	0	stringent	no	null	null	77952	0	not applicable	excluded, no significant antisense	not applicable	no	not applicable
PF3D7_0402300	reticulocyte binding protein homologue 1	12.256	0.681	0.428	3.472	0.545	0.27	0.14	0.064	stringent	stringent	10.47	33.81	11769	650	18.11	not applicable	no obvious correlation	no	yes
PF3D7_0402400	Plasmodium exported protein, unknown function	470.886	424.439	493.296	1070.95	0.272	0.078	0	0	stringent	no	null	null	150712	15	10047.5	not applicable	excluded, no significant antisense	no	not applicable
PF3D7_0402600	stevor	0	0	0.658	0	0	0	0	0	relax	no	null	null	49	0	not applicable	not applicable	not applicable	no	not applicable
PF3D7_0402900	probable protein, unknown function	3.73	2.405	0.577	0.148	0	0	0	0	stringent	no	null	null	125	0	not applicable	not applicable	not applicable	no	not applicable
PF3D7_0403100	regulator of chromosome condensation, putative	4.62	7.477	22.177	63.577	0.21	0.042	0.025	0.039	stringent	no	null	null	21747	54	402.72	not applicable	not applicable	no	not applicable
PF3D7_0403200	conserved Plasmodium protein, unknown function	259.943	199.118	148.592	47.476	0.101	0	0.102	0.175	stringent	no	14.02	6.09	131331	46	2855.02	not applicable	excluded, no significant antisense	no	not applicable
PF3D7_0403300	conserved Plasmodium protein, unknown function	2.739	3.421	6.478	13.343	17.428	12.498	15.575	6.218	stringent	stringent	57.49	198	1055	2045	0.52	not applicable	positive (strong)	no	no
PF3D7_0403400	conserved Plasmodium protein, unknown function	8.066	4.289	8.1	4.225	0.002	0	0.005	0.004	stringent	no	1.77	6.7	33230	34	977.35	excluded, no significant antisense	not applicable	no	not applicable
PF3D7_0403500	ubiquitin specific protease, putative	1.113	3.263	7.302	15.902	0.658	0.182	0.364	2.606	stringent	stringent	57.02	39.45	3317	473	7.01	not applicable	positive (weak)	no	no
PF3D7_0403600	conserved Plasmodium protein, unknown function	9.334	1.658	47.299	83.699	0.025	0.035	0.204	0.179	stringent	no	4.58	8.56	37189	105	354.18	not applicable	excluded, no significant antisense	no	not applicable
PF3D7_0403700	CGI-201 protein, short form	206.379	223.698	231.357	89.593	0	0	0.007	0	stringent	no	null	null	169925	27	6293.52	excluded, no significant antisense	not applicable	no	not applicable
PF3D7_0403800	conserved Plasmodium protein, unknown function	9.052	5.872	2.804	13.369	0.026	0.271	0.149	0.073	stringent	relax	14.01	8.25	7040	68	103.53	excluded, no significant antisense	not applicable	no	not applicable
PF3D7_0403900	SET domain protein, putative	4.102	0.47	3.653	22.855	0.519	0	0.29	0.264	stringent	stringent	18.23	24.57	11336	339	33.44	not applicable	no obvious correlation	yes	yes
PF3D7_0404000	conserved Plasmodium protein, unknown function	66.064	3.006	0.577	86.198	0.948	0.802	17.272	18.7	stringent	stringent	100	172.87	3399	1017	3.34	not applicable	positive (strong)	no	no
PF3D7_0404100	transcription factor with AP2 domain(s), putative	0.188	0.07	0.156	0.535	0.014	0.023	0.009	0.037	stringent	no	null	null	1056	72	14.67	excluded, no significant antisense	not applicable	no	not applicable
PF3D7_0404200	conserved Plasmodium protein, unknown function	0.538	0.122	2.107	8.882	0.115	0	0	0	stringent	no	null	null	669	5	133.8	excluded, no significant antisense	not applicable	no	not applicable
PF3D7_0404300	conserved Plasmodium protein, unknown function	383.327	358.718	325.619	124.174	0.08	0	0.108	0.023	stringent	no	15.03	11.57	326933	56	5838.09	excluded, no significant antisense	not applicable	no	not applicable
PF3D7_0404400	6-cysteine protein	1.489	1.014	0.714	22.359	5.442	6.974	2.514	4.195	stringent	stringent	100	81.97	2797	1572	1.78	no obvious correlation	not applicable	no	yes
PF3D7_0404500	6-cysteine protein	3.568	19.05	7.779	3.174	0.171	0.222	0.109	1.945	stringent	stringent	74.53	17.94	3878	350	11.08	positive (weak)	not applicable	no	no
PF3D7_0404600	conserved Plasmodium membrane protein, unknown function	1.983	27.775	23.767	8.127	0.261	0.034	0.032	0.398	stringent	relax	7.57	55.87	121240	980	123.71	not applicable	excluded, no significant antisense	no	not applicable
PF3D7_0404700	dipeptidyl peptidase 3	107.795	6.691	4.191	152.947	0	0.276	0.011	0.01	stringent	relax	7.82	8.77	92202	86	1072.12	not applicable	excluded, no significant antisense	no	not applicable
PF3D7_0404800	conserved Plasmodium protein, unknown function	46.921	13.452	6.508	33.545	0.886	0.129	0	1.158	stringent	stringent	56.32	19.78	16160	378	42.75	no obvious correlation	not applicable	yes	yes
PF3D7_0404900	6-cysteine protein	63.533	19.489	11.623	346.245	0.564	0	0	0.091	stringent	no	null	null	49510	53	934.15	excluded, no significant antisense	not applicable	no	not applicable
PF3D7_0405000	ATP-dependent RNA helicase, putative	60.594	82.599	90.646	50.542	0.022	0	0	0.346	stringent	no	null	null	45644	62	736.19	excluded, no significant antisense	not applicable	no	not applicable
PF3D7_0405100	Sec24 subunit b	21.771	17.042	38.682	84.734	0.047	0.069	0.093	0.004	stringent	no	null	null	75382	58	1299.69	excluded, no significant antisense	not applicable	no	not applicable
PF3D7_0405200	ag-1 blood stage membrane protein homologue	15.672	1.84	5.323	54.074	0.294	0.15	0.136	0.025	stringent	relax	18.92	9.51	13527	98	138.03	not applicable	excluded, no significant antisense	no	not applicable
PF3D7_0405300	sequestrin	4.072	1.128	0.69	0.511	0.674	0.024	0.082	0.978	stringent	stringent	10.2	96.91	3833	972	3.94	not applicable	no obvious correlation	no	yes
PF3D7_0405400	pre-mRNA-processing-splicing factor 8, putative	55.273	46.899	60.856	21.694	0.006	0.028	0.002	0	stringent	no	null	null	227004	129	1759.72	not applicable	excluded, no significant antisense	no	not applicable
PF3D7_0405500	conserved Plasmodium protein, unknown function	37.23	84.734	74.543	48.64	0.112	0.03	0.186	0.066	stringent	relax	19.72	4.88	15670	27	580.37	not applicable	excluded, no significant antisense	no	not applicable
PF3D7_0405600	conserved Plasmodium membrane protein, unknown function	1.826	4.919	10.979	12.042	0.02	0	0.15	0.438	stringent	relax	7.64	15.84	3871	88	43.99	not applicable	excluded, no significant antisense	no	not applicable
PF3D7_0405700	lysine decarboxylase, putative	1.198	0.832	23.662	4.89	0.003	0.014	0.011	0.028	stringent	no	1.27	14.75	31687	45	704.16	not applicable	excluded, no significant antisense	no	not applicable
PF3D7_0405800	conserved Plasmodium protein, unknown function	2.019	0.517	19.149	63.97	0	0	0	0	stringent	no	null	null	2818	0	not applicable	not applicable	excluded, no significant antisense	no	not applicable
PF3D7_0405900	apical sushi protein	121.089	7.957	4.532	199.632	0	0	0.021	0.034	stringent	no	null	null	68899	11	6263.55	not applicable	excluded, no significant antisense	no	not applicable
PF3D7_0406000	conserved Plasmodium protein, unknown function	28.864	58.998	58.23	213.683	0.111	0.026	0	0	stringent	no	null	null	47711	12	3975.92	not applicable	excluded, no significant antisense	no	not applicable
PF3D7_0406100	vacuolar ATP synthase subunit b	281.714	811.682	489.18	612.106	0	0.134	0.148	0.129	stringent	no	null	null	290342	55	5278.95	not applicable	excluded, no significant antisense	no	not applicable
PF3D7_0406200	sexual stage-specific protein precursor	889.354	5037.51	2385.96	1687.05	3.147	9.344	14.255	39.603	stringent	stringent	100	454.29	374011	3557	105.15	no obvious correlation	not applicable	no	yes
PF3D7_0406400	cytosolic glyoxalase II	44.735	85.294	49.882	86.161	3.36	1.801	0.319	0.169	stringent	stringent	26.63	47.01	20704	358	57.83	not applicable	positive (medium)	no	no
PF3D7_0406500	conserved Plasmodium protein, unknown function	571.783	152.038	56.523	24.017	0.241	0.178	0.057	0.176	stringent	relax	15.43	16.75	666341	561	1187.77	not applicable	excluded, no significant antisense	no	not applicable
PF3D7_0406600	conserved Plasmodium protein, unknown function	0.045	0	1.68	1.193	0	0	0.224	0.281	stringent	no	null	null	147	30	4.9	excluded, no significant antisense	not applicable	no	not applicable
PF3D7_0406700	conserved Plasmodium protein, unknown function	1.943	0.37	6.02	21.036	0.409	0.181	1.762	3.776	stringent	stringent	13.93	280.44	10557	1755	6.02	not applicable	positive (medium)	no	no
PF3D7_0406800	conserved Plasmodium protein, unknown function	13.139	6.605	62.833	121.115	2.047	0.651	1.919	9.688	stringent	stringent	91.63	63.68	18486	1206	15.33	not applicable	positive (strong)	no	no
PF3D7_0406900	conserved Plasmodium protein, unknown function	7.589	1.495	1.121	1.079	0	0	0	0	stringent	no	2.23	9.12	7367	6	1227.83	excluded, no significant antisense	not applicable	no	not applicable
PF3D7_0407000	conserved Plasmodium protein, unknown function	20.465	13.169	10.682	5.099	0.31	0.049	0	0	stringent	no	null	null	4593	27	170.11	excluded, no significant antisense	not applicable	no	not applicable
PF3D7_0407100	conserved Plasmodium protein, unknown function	7.008	4.679	11.89	12.63	0.396	0.597	0.203	0.176	stringent	stringent	10.25	18.86	3508	103	34.06	not applicable	no obvious correlation	no	yes
PF3D7_0407200	peptidyl-tRNA hydrolase PTH2, putative	18.673	39.854	27.772	14.027	6.735	3.418	4.569	8.25	stringent	stringent	98.13	81.82	5059	1065	4.75	not applicable	positive (weak)	no	no
PF3D7_0407300	transcription factor, putative	297.513	300.504	280.198	38.838	0.059	0.166	0.163	0	stringent	relax	20.15	5.52	70463	38	1854.29	not applicable	excluded, no significant antisense	no	not applicable
PF3D7_0407400	conserved Plasmodium protein, unknown function	9.909	73.82	301.253	179.498	4.893	2.069	1.422	0.048	stringent	stringent	66.02	50.03	20073	183	109.69	not applicable	no obvious correlation	yes	yes
PF3D7_0407500	mitochondrial carrier protein, putative	2.975	7.056	17.524	5.636	0.132	0	0	0.026	stringent	no	null	null	3673	10	367.3	excluded, no significant antisense	not applicable	no	not applicable
PF3D7_0407600	conserved Plasmodium protein, unknown function	0.295	0.033	0.116	0.263	0	0	0.052	0.085	stringent	relax	5.55	4.12	351	62	5.66	not applicable	excluded, no significant antisense	no	not applicable
PF3D7_0407700	conserved Plasmodium protein, unknown function	27.588	2.344	9.19	48.925	0.042	0.004	0.054	0	stringent	no	null	null	52932	58	912.62	not applicable	excluded, no significant antisense	no	not applicable
PF3D7_0407800	conserved Plasmodium protein, unknown function	44.997	2.173	3.5	59.289	0.064	0.01	0.003	0.01	stringent	no	null	null	90562	36	2515.61	not applicable	excluded, no significant antisense	no	not applicable
PF3D7_0407900	AAA family ATPase, putative	46.774	14.154	35.241	27.352	0	0	0	0.051	stringent	no	null	null	25564	15	1704.27	not applicable	excluded, no significant antisense	no	not applicable
PF3D7_0408000	conserved Plasmodium protein, unknown function	24.619	3.17	3.645	14.732	0	0	0.334	0.2	stringent	no	null	null	1901	20	95.05	excluded, no significant antisense	not applicable	no	not applicable
PF3D7_0408100	conserved Plasmodium protein, unknown function	38.015	13.448	8.368	11.094	0.022	0	0.028	0.035	stringent	no	null	null	21059	18	1169.94	excluded, no significant antisense	not applicable	no	not applicable
PF3D7_0408200	conserved Plasmodium protein, unknown function	23.68	4.881	5.795	8.525	1.906	5.542	1.541	1.566	stringent	stringent	32.32	140.56	7887	1488	5.3	not applicable	positive (strong)	no	no
PF3D7_0408300	zinc finger, RAN binding protein, putative	75.431	275.349	108.948	105.937	0.366	0.232	0.076	0.1	stringent	relax	12.35	8.88	47451	56	847.34	not applicable	excluded, no significant antisense	no	not applicable
PF3D7_0408400	conserved Plasmodium protein, unknown function	3.533	1.818	35.208	31.134	0	0	0.033	0	stringent	no	null	null	14829	7	2118.43	excluded, no significant antisense	not applicable	no	not applicable
PF3D7_0408500	flap endonuclease 1	16.991	5.624	60.019	176.77	0.075	0	0.039	0.066	stringent	no	null	null	59027	27	2186.19	excluded, no significant antisense	not applicable	no	not applicable
PF3D7_0408600	sporozoite invasion-associated protein 1, putative	0.313	0.061	0.493	1.115	0.038	0.182	0.016	1.274	stringent	stringent	50.63	12.98	752	381	1.97	not applicable	not enough data	no	not applicable
PF3D7_0408700	sporozoite micronemal protein essential for cell traversal	0.037	0	0.211	0.122	0.06	0.292	0.05	1.336	relax	stringent	18.33	38.48	96	374	0.26	not applicable	not enough data	no	not applicable
PF3D7_0408800	conserved Plasmodium protein, unknown function	0.099	0.084	0.116	0.264	0	0	0	0	stringent	no	null	null	82	0	not applicable	excluded, no significant antisense	not applicable	no	not applicable
PF3D7_0408900	peptidase, M22 family, putative	3.247	1.4	56.476	42.128	0	0	0	0.014	stringent	no	null	null	32381	10	3238.1	not applicable	excluded, no significant antisense	no	not applicable
PF3D7_0409000	conserved Plasmodium protein, unknown function	0.785	0.271	0.51	1.737	0.027	0.008	0.528	0.37	stringent	stringent	10.76	60.66	3617	879	4.11	not applicable	no obvious correlation	yes	yes
PF3D7_0409100	U4/U6 small nuclear ribonucleoprotein PRP31, putative	179.25	201.231	123.592	91.23	0	0.012	0	0.55	stringent	relax	20.11	14.02	83570	96	870.52	excluded, no significant antisense	not applicable	no	not applicable
PF3D7_0409200	40S ribosomal processing protein, putative	86.768	107.549	72.927	63.841	0.078	0.096	0.13	0	stringent	relax	6.83	9.21	39176	31	1263.74	not applicable	excluded, no significant antisense	no	not applicable
PF3D7_0409300	conserved Plasmodium protein, unknown function	6.759	10.855	15.82	3.314	0.597	0.125	0.057	0.024	stringent	stringent	10.96	14.12	12542	157	79.89	not applicable	not enough data	no	not applicable
PF3D7_0409400	heat shock protein 40	4.873	14.483	21.978	5.552	0.019	0	0	0.08	stringent	no	null	null	11132	27	412.3	not applicable	excluded, no significant antisense	no	not applicable
PF3D7_0409500	conserved Plasmodium protein, unknown function	8.166	3.815	93.433	220.123	0.583	1.25	0.668	0.16	stringent	stringent	41.18	19.66	46802	264	177.28	not applicable	positive (weak)	no	no
PF3D7_0409600	replication protein A1, large subunit	6.627	2.896	35.767	51.554	0.153	0	0.018	0.03	stringent	relax	6.66	9.36	51903	62	837.15	excluded, no significant antisense	not applicable	no	not applicable
PF3D7_0409700	peptide chain release factor 2, putative	16.116	12.816	103.29	290.579	1.913	1.302	0.754	1.569	stringent	stringent	64.7	29.67	22922	236	97.13	no obvious correlation	not applicable	no	yes
PF3D7_0409800	conserved Plasmodium protein, unknown function	60.729	84.03	40.456	61.896	0	0	0.027	0	stringent	no	null	null	37698	14	2692.71	not applicable	excluded, no significant antisense	no	not applicable
PF3D7_0409900	actin-like protein, putative	0.53	0.08	0.088	7.423	2.014	1.408	0.591	0.579	stringent	stringent	51.55	25.1	1013	407	2.49	not applicable	positive (weak)	no	no
PF3D7_0410000	conserved Plasmodium protein, unknown function	96.789	230.925	32.039	34.406	0.053	0.024	0	0.206	stringent	relax	9.85	7.53	65271	57	1145.11	excluded, no significant antisense	not applicable	no	not applicable
PF3D7_0410300	protein phosphatase, putative	39.362	33.939	45.868	48.485	0	0.022	0.012	0.005	stringent	no	null	null	45854	13	3527.23	not applicable	not applicable	no	not applicable
PF3D7_0410400	exosome complex component RRP4, putative	24.81	50.479	23.882	32.649	0.056	0.078	0.123	0.159	stringent	no	null	null	10471	39	268.49	not applicable	excluded, no significant antisense	no	not applicable
PF3D7_0410500	conserved Plasmodium protein, unknown function	6.054	6.74	2.563	3.533	0.97	0.342	0.22	0.092	stringent	no	null	null	837	58	14.43	not applicable	excluded, no significant antisense	no	not applicable
PF3D7_0410600	conserved Plasmodium protein, unknown function	39.027	72.757	86.267	71.578	0.154	0.102	0.944	0.09	stringent	no	3.68	8.32	23011	115	200.1	not applicable	excluded, no significant antisense	no	not applicable
PF3D7_0410700	GTPase, putative	82.278	13.388	46.869	142.929	0.014	0.117	0.023	0.043	stringent	relax	9.39	12.41	83897	89	942.66	not applicable	excluded, no significant antisense	no	not applicable
PF3D7_0410800	conserved Plasmodium protein, unknown function	43.96	20.604	49.226	159.165	0.01	0.271	0.076	0.011	stringent	relax	5.77	12.07	129080	143	902.66	not applicable	excluded, no significant antisense	no	not applicable
PF3D7_0410900	conserved Plasmodium protein, unknown function	18.081	49.648	55.606	21.426	0.032	0.027	0.037	0.175	stringent	no	4.84	21.77	49900	100	499	not applicable	excluded, no significant antisense	no	not applicable
PF3D7_0411000	conserved Plasmodium protein, unknown function	67.537	220.292	19.911	6.072	0.056	0.042	0.003	0.037	stringent	no	null	null	139926	126	1110.52	not applicable	excluded, no significant antisense	no	not applicable
PF3D7_0411100	conserved Plasmodium protein, unknown function	0.061	0.258	12.069	19.136	1.008	3.356	0	0.143	stringent	stringent	81.23	36.8	2349	321	7.32	not applicable	positive (weak)	yes	no
PF3D7_0411200	conserved Plasmodium protein, unknown function	0.585	2.062	16.967	4.505	0.247	0.027	0.013	0.016	stringent	stringent	11.56	11.15	14700	112	131.25	not enough data	not applicable	no	not applicable
PF3D7_0411300	conserved Plasmodium protein, unknown function	2.59	2.25	30.033	24.524	0.061	0.037	0	0.027	stringent	no	null	null	19690	18	1093.89	not applicable	excluded, no significant antisense	no	not applicable
PF3D7_0411400	DEAD box ATP-dependent RNA helicase, putative	0.924	3.5	7.458	1.101	0	0.01	0	0.015	stringent	no	null	null	5788	10	578.8	not applicable	excluded, no significant antisense	no	not applicable
PF3D7_0411700	conserved Plasmodium protein, unknown function	0	0	0.113	0	0.906	1.292	0.113	0	no	relax	88.73	9.57	6	59	0.1	not applicable	not applicable	no	not applicable
PF3D7_0411800	conserved Plasmodium protein, unknown function	0.755	0.134	4.526	6.198	0	0	0	0.005	stringent	no	null	null	11469	2	5734.5	excluded, no significant antisense	not applicable	no	not applicable
PF3D7_0411900	DNA polymerase alpha	4.59	1.59	23.764	34.431	0.046	0	0.003	0.049	stringent	no	null	null	58470	54	1082.78	excluded, no significant antisense	not applicable	no	not applicable
PF3D7_0412000	conserved Plasmodium protein, unknown function	26.275	10.637	97.576	259.949	0	0.026	0	0	stringent	no	7.74	7.85	113053	54	2093.57	not applicable	excluded, no significant antisense	no	not applicable
PF3D7_0412100	mitochondrial ribosomal protein S12 precursor, putative	4.029	5.815	42.487	73.823	0	0	0.031	0	stringent	no	null	null	13688	3	4562.67	not applicable	excluded, no significant antisense	no	not applicable
PF3D7_0412200	conserved Plasmodium protein, unknown function	1.718	2.633	6.004	8.28	0.057	0	0.831	1.193	stringent	stringent	63.96	27.52	1801	302	5.96	no obvious correlation	not applicable	no	yes
PF3D7_0412300	phosphopantothenoylcysteine synthetase, putative	0.221	0.258	2.402	11.404	0	0	0	0	stringent	no	null	null	2472	0	not applicable	not applicable	excluded, no significant antisense	no	not applicable
PF3D7_0412400	erythrocyte membrane protein 1, PfEMP1	19.277	40.023	2.205	0.113	0.003	0	0	0	stringent	no	null	null	29987	45	666.38	not applicable	excluded, no significant antisense	no	not applicable
PF3D7_0412700	erythrocyte membrane protein 1, PfEMP1	1069.96	2100.3	96.952	2.497	0.157	0.455	0.094	0	stringent	no	13.42	14.7	1612824	550	2932.41	not applicable	not applicable	no	not applicable
PF3D7_0412900	erythrocyte membrane protein 1, PfEMP1	38.852	76.228	4.377	0.471	0.016	0.04	0.009	0.002	stringent	no	null	null	66359	62	1070.31	not applicable	not applicable	no	not applicable
PF3D7_0413100	erythrocyte membrane protein 1, PfEMP1	5.645	12.626	0.776	0.402	0.011	0.014	0	0.004	stringent	no	null	null	9726	26	374.08	not applicable	not applicable	no	not applicable
PF3D7_0413200	rifin	0	0	0	0	0	0	0	0	no	no	null	null	1	0	not applicable	excluded, no significant antisense	not applicable	no	not applicable
PF3D7_0413300	rifin	0	0	0.286	0.042	0	0.019	0	0	no	no	null	null	24	1	24	not applicable	not applicable	no	not applicable
PF3D7_0413500	phosphoglucomutase-2	90.544	20.673	151.504	1914.33	0.489	0.247	0.123	0.381	stringent	no	31.31	7.34	183055	84	2179.23	not applicable	excluded, no significant antisense	no	not applicable
PF3D7_0413600	26S proteasome AAA-ATPase subunit RPT3, putative	167.89	248.25	401.075	1282.91	0	0	0.013	0.025	stringent	no	null	null	254232	13	19556.3	not applicable	excluded, no significant antisense	no	not applicable
PF3D7_0413700	lysine decarboxylase-like protein, putative	27.332	14.011	390.228	634.452	0.575	1.156	0.908	1.143	stringent	relax	95.97	21.79	120040	356	337.19	excluded, no significant antisense	not applicable	no	not applicable
PF3D7_0413800	apicoplast ribosomal protein L10 precursor, putative	2.215	0.473	14.604	68.104	0	0.024	0.13	0.437	stringent	stringent	13.52	27.39	8202	63	130.19	not applicable	not enough data	no	not applicable
PF3D7_0413900	ubiquitin carboxyl-terminal hydrolase a, putative	15.459	21.84	47.398	64.166	0	0	0.031	0.046	stringent	no	null	null	48572	21	2312.95	not applicable	excluded, no significant antisense	no	not applicable
PF3D7_0414000	chromosome associated protein, putative	5.719	3.908	77.439	51.762	0.011	0.034	0.004	0.062	stringent	no	6.4	12.63	77100	33	2336.36	excluded, no significant antisense	not applicable	no	not applicable
PF3D7_0414100	conserved Plasmodium membrane protein, unknown function	0.512	0.192	14.496	3.44	0.025	0	0.049	0.063	stringent	relax	13.2	7.62	11716	80	146.45	excluded, no significant antisense	not applicable	no	not applicable
PF3D7_0414200	calmodulin-like protein	11.186	8.799	40.752	438.153	0	0	0	0	stringent	no	null	null	22725	0	not applicable	excluded, no significant antisense	not applicable	no	not applicable
PF3D7_0414300	conserved Plasmodium protein, unknown function	8.492	67.633	80.229	208	0	0.178	0	0.966	stringent	relax	41.48	15.06	10941	34	321.79	excluded, no significant antisense	not applicable	no	not applicable
PF3D7_0414400	conserved Plasmodium protein, unknown function	0.095	0.743	0.426	0.237	0.038	0.04	0.016	0.045	stringent	no	null	null	146	16	9.12	not applicable	excluded, no significant antisense	no	not applicable
PF3D7_0414500	RNA binding protein, putative	0.574	0.11	0.101	0.434	5.162	4.371	1.198	0.76	relax	stringent	53.28	43.5	140	783	0.18	not applicable	positive (weak)	no	no
PF3D7_0414600	conserved protein, unknown function	40.16	7.558	34.612	312.982	0	0.028	0	0	stringent	no	null	null	26398	1	26398	excluded, no significant antisense	not applicable	no	not applicable
PF3D7_0414700	GTP binding protein, putative	4.663	1.24	16.272	45.135	0.626	0	0.099	0.217	stringent	stringent	18.83	16.86	16938	140	120.99	not applicable	no obvious correlation	no	yes
PF3D7_0414800	conserved Plasmodium protein, unknown function	3.806	0	0.235	4.075	0	0	0	0	stringent	no	null	null	464	3	154.67	not applicable	excluded, no significant antisense	no	not applicable
PF3D7_0414900	conserved ARM repeats protein, unknown function	55.457	3.607	0.67	34.554	0.807	0.975	0.326	0.306	stringent	stringent	49.1	15.58	7547	178	42.4	not applicable	no obvious correlation	no	yes
PF3D7_0415000	arsenical pump-driving ATPase, putative	31.526	60.864	30.973	42.833	0.827	0.07	0.398	1.381	stringent	stringent	56.14	22.43	18502	272	68.02	not applicable	positive (weak)	no	no
PF3D7_0415100	conserved Plasmodium protein, unknown function	14.847	26.888	17.623	19.431	0.167	0	0.454	1.161	stringent	relax	8.45	120.55	8578	218	39.35	not applicable	excluded, no significant antisense	no	not applicable
PF3D7_0415200	conserved Plasmodium protein, unknown function	2.114	0.408	12.519	11.044	0.298	0.489	0.372	0.31	stringent	relax	9.58	74.37	31631	845	37.43	not applicable	excluded, no significant antisense	no	not applicable
PF3D7_0415300	CDK-related kinase	186.41	193.728	226.9	32.265	0.15	0.064	0.031	0.015	stringent	no	null	null	286231	131	2184.97	not applicable	excluded, no significant antisense	no	not applicable
PF3D7_0415400	nonclathrin coat protein zeta2-cop-related protein, putative	149.18	201.798	114.558	551.101	1.866	1.558	0.4	0.423	stringent	relax	98.09	22.34	54222	225	240.99	not applicable	excluded, no significant antisense	no	not applicable
PF3D7_0415500	nuclear cap-binding protein, putative	111.67	178.08	145.115	260.564	0	0	0.178	0.084	stringent	no	null	null	40730	19	2143.68	not applicable	excluded, no significant antisense	no	not applicable
PF3D7_0415600	adenylate kinase	0.355	2.601	27.156	11.567	0.027	0.116	0	0	stringent	no	null	null	3408	19	179.37	not applicable	excluded, no significant antisense	no	not applicable
PF3D7_0415700	conserved Plasmodium protein, unknown function	12.46	1.509	27.392	59.303	0	0	0.011	0.021	stringent	no	null	null	14893	8	1861.62	excluded, no significant antisense	not applicable	no	not applicable
PF3D7_0415800	RING zinc finger protein, putative	8.735	0.493	2.138	4.897	0.588	0.925	0.089	1.153	stringent	stringent	19.25	58.52	3935	601	6.55	not applicable	no obvious correlation	no	yes
PF3D7_0415900	60S ribosomal protein L15, putative	4501.3	11439.6	6522.27	5093.37	0.673	0.388	0.127	0	stringent	no	null	null	1334752	74	18037.2	not applicable	excluded, no significant antisense	no	not applicable
PF3D7_0416000	RNA binding protein, putative	3.49	7.353	23.119	36.619	1.457	2.493	0.253	0.272	stringent	stringent	59.95	33.6	16274	509	31.97	positive (weak)	not applicable	no	no
PF3D7_0416100	glutamyl-tRNA(Gln) amidotransferase subunit A, putative	9.67	4.183	33.938	84.931	0.387	0.249	0.132	0.178	stringent	relax	11.97	22.86	36093	168	214.84	not applicable	excluded, no significant antisense	no	not applicable
PF3D7_0416200	conserved Plasmodium protein, unknown function	207.989	281.161	134.169	189.093	0.151	0.096	1.708	2.667	stringent	stringent	100	35.89	41327	383	107.9	not applicable	no obvious correlation	no	yes
PF3D7_0416300	DNA replication licensing factor, putative	4.747	1.105	21.152	20.82	0.009	0.054	0.046	0.023	stringent	no	1.52	5.87	36651	35	1047.17	excluded, no significant antisense	not applicable	no	not applicable
PF3D7_0416400	histone acetyltransferase, putative	69.54	16.878	210.24	363.048	0.045	0.011	0.145	0.907	stringent	relax	17.81	48.82	377640	469	805.2	not applicable	excluded, no significant antisense	no	not applicable
PF3D7_0416500	conserved Plasmodium protein, unknown function	17.695	3.151	13.302	158.318	0.113	0.051	0.348	1.22	stringent	stringent	23.5	42.04	23278	214	108.78	not applicable	no obvious correlation	no	yes
PF3D7_0416600	prohibitin-like protein, putative	1.201	0.761	8.121	13.255	0.109	1.569	0.671	2.096	stringent	stringent	46.06	41.16	2455	297	8.27	not applicable	positive (weak)	no	no
PF3D7_0416700	CDGSH iron-sulfur domain-containing protein, putative	43.422	50.403	67.927	238.591	0	0	0.349	0.383	stringent	relax	64.81	8.73	10265	27	380.19	not applicable	excluded, no significant antisense	no	not applicable
PF3D7_0416800	small GTP-binding protein sar1	1429.44	4777.54	3068.17	9840.91	0.098	0.242	0.652	0.332	stringent	no	null	null	942324	68	13857.7	not applicable	excluded, no significant antisense	no	not applicable
PF3D7_0416900	conserved Plasmodium protein, unknown function	9.548	8.008	33.364	8.496	0.041	0.049	0.017	0.014	stringent	no	null	null	54955	61	900.9	not applicable	excluded, no significant antisense	no	not applicable
PF3D7_0417000	conserved Plasmodium protein, unknown function	0.114	0.048	0.473	0.694	0.068	0	0.095	0	stringent	no	null	null	134	10	13.4	not applicable	excluded, no significant antisense	no	not applicable
PF3D7_0417100	RNA binding protein Puf2	0.868	0	0.599	0.563	0	0	0	0	stringent	no	null	null	283	0	not applicable	not applicable	excluded, no significant antisense	no	not applicable
PF3D7_0417200	bifunctional dihydrofolate reductase-thymidylate synthase	5.179	1.755	56.545	53.604	0.01	0.055	0.069	0	stringent	no	null	null	29238	25	1169.52	not applicable	excluded, no significant antisense	no	not applicable
PF3D7_0417300	LETM1-like protein, putative	18.879	41.806	46.692	31.895	0	0	0	0.037	stringent	no	null	null	41969	12	3497.42	not applicable	excluded, no significant antisense	no	not applicable
PF3D7_0417400	conserved Plasmodium protein, unknown function	28.748	33.374	58.454	22.57	0.006	0.002	0.009	0.001	stringent	no	null	null	429190	70	6131.29	not applicable	excluded, no significant antisense	no	not applicable
PF3D7_0417500	memo-like protein	3.172	1.11	20.254	85.712	0.45	0.113	0.053	0.569	stringent	stringent	13.12	16.61	10279	95	108.2	not applicable	no obvious correlation	no	yes
PF3D7_0417600	conserved Plasmodium protein, unknown function	2.071	0.263	1.299	14.187	0	0	0.078	0.134	stringent	relax	6.27	7.66	4494	54	83.22	excluded, no significant antisense	not applicable	no	not applicable
PF3D7_0417700	conserved Plasmodium protein, unknown function	0.11	0	0.367	5.418	0.025	0.078	0.326	2.278	stringent	stringent	50.69	30.83	910	453	2.01	not applicable	no obvious correlation	yes	yes
PF3D7_0417800	cdc2-related protein kinase 1	6.211	18.847	62.674	77.125	0.018	0.057	0.052	0.147	stringent	relax	7.05	8.43	46941	76	617.64	not applicable	excluded, no significant antisense	no	not applicable
PF3D7_0417900	conserved Plasmodium protein, unknown function	0.625	3.76	4.802	2.705	0	0	0	0	stringent	no	null	null	3157	1	3157	excluded, no significant antisense	not applicable	no	not applicable
PF3D7_0418000	conserved Plasmodium protein, unknown function	0.613	0.128	2.737	1.925	0.063	0.043	0.063	0.307	stringent	no	1.87	93.29	12011	594	20.22	not applicable	excluded, no significant antisense	no	not applicable
PF3D7_0418100	conserved Plasmodium protein, unknown function	34.993	39.491	49.631	16.78	0	0	0	0	stringent	no	null	null	54286	3	18095.3	not applicable	excluded, no significant antisense	no	not applicable
PF3D7_0418200	golgi organization and biogenesis factor, putative	152.133	259.023	259.507	195.036	2.148	0.494	0.279	0.365	stringent	relax	73.57	20.34	94519	328	288.17	not applicable	excluded, no significant antisense	no	not applicable
PF3D7_0418300	conserved Plasmodium protein, unknown function	1507.82	675.684	1274.58	593.845	0.063	0.06	0.173	0.005	stringent	no	9.6	21.4	1529273	291	5255.23	not applicable	excluded, no significant antisense	no	not applicable
PF3D7_0418400	conserved Plasmodium protein, unknown function	5.3	42.437	19.137	21.673	0.058	0.061	0	0	stringent	no	null	null	2537	5	507.4	not applicable	excluded, no significant antisense	no	not applicable
PF3D7_0418500	Bet3 transport protein, putative	5.098	8.742	22.625	33.228	0.068	0.25	0.785	0.395	stringent	no	null	null	5070	76	66.71	not applicable	excluded, no significant antisense	no	not applicable
PF3D7_0418600	regulator of chromosome condensation, putative	35.306	1.072	1.115	6.788	0.041	0.066	0.044	0	stringent	no	3.68	9.33	20205	52	388.56	excluded, no significant antisense	not applicable	no	not applicable
PF3D7_0418700	conserved Plasmodium protein, unknown function	127.334	111.733	66.275	9.042	0	0	0	0	stringent	no	null	null	46651	1	46651	excluded, no significant antisense	not applicable	no	not applicable
PF3D7_0418800	conserved Plasmodium protein, unknown function	1.018	0.512	0.221	0.341	0	0	0.02	0.095	stringent	no	null	null	109	11	9.91	excluded, no significant antisense	not applicable	no	not applicable
PF3D7_0418900	conserved Plasmodium protein, unknown function	1.557	0.621	11.212	16.588	0	0	0	0.025	stringent	no	null	null	4100	7	585.71	excluded, no significant antisense	not applicable	no	not applicable
PF3D7_0419000	conserved Plasmodium protein, unknown function	1.134	0.273	5.457	18.018	0.029	0.197	0.179	0.246	stringent	no	null	null	3375	62	54.44	excluded, no significant antisense	not applicable	no	not applicable
PF3D7_0419100	conserved Plasmodium protein, unknown function	0.385	0.933	24.294	32.517	0.77	0.311	0.244	0.548	stringent	stringent	51.37	16.17	5311	136	39.05	positive (weak)	not applicable	no	no
PF3D7_0419200	CGI-141 protein homolog, putative	25.778	21.415	16.751	54.08	0.459	0.146	4.922	21.625	stringent	stringent	100	163.64	4527	1153	3.93	not applicable	positive (strong)	yes	no
PF3D7_0419300	conserved Plasmodium protein, unknown function	9.882	3.181	42.401	178.183	0.127	0.019	0.09	0.623	stringent	relax	45.83	8.96	26695	88	303.35	not applicable	excluded, no significant antisense	no	not applicable
PF3D7_0419400	conserved Plasmodium protein, unknown function	5.765	0.483	1.403	36.746	0.119	0.083	0.019	0.032	stringent	relax	6.55	17.34	43303	129	335.68	not applicable	excluded, no significant antisense	no	not applicable
PF3D7_0419500	conserved Plasmodium membrane protein, unknown function	18.383	13.207	7.958	29.352	0	0.025	0.534	0.612	stringent	stringent	12.17	50	9460	181	52.27	not applicable	no obvious correlation	yes	yes
PF3D7_0419600	ran binding protein 1, putative	2377.73	2141.32	2153.64	2044.32	0	0	0	0.122	stringent	no	15.92	3.98	685801	17	40341.2	excluded, no significant antisense	not applicable	no	not applicable
PF3D7_0419700	apical merozoite protein	28.057	6.378	2.162	133.611	0.482	0.632	0	0.03	stringent	no	3.07	17.6	15019	58	258.95	not applicable	excluded, no significant antisense	no	not applicable
PF3D7_0419800	60S ribosomal protein L7ae/L30e, putative	91.782	167.183	58.258	47.424	8.916	2.384	0.242	32.348	stringent	stringent	100	234.96	18561	2735	6.79	not applicable	positive (strong)	yes	no
PF3D7_0419900	phosphatidylinositol 4-kinase, putative	30.057	37.401	34.983	22.661	0.009	0	0.006	0.002	stringent	no	null	null	246619	36	6850.53	not applicable	excluded, no significant antisense	no	not applicable
PF3D7_0420000	zinc finger protein, putative	45.925	19.661	46.753	12.472	0.045	0.041	0.042	0.007	stringent	no	4.02	16.41	178752	143	1250.01	not applicable	excluded, no significant antisense	no	not applicable
PF3D7_0420100	RIO-like serine/threonine kinase, putative	78.262	84.133	73.263	46.917	0	0	0.027	0	stringent	no	null	null	43893	7	6270.43	excluded, no significant antisense	not applicable	no	not applicable
PF3D7_0420200	holo-(acyl-carrier protein) synthase, putative	4.573	1.763	10.409	3.132	0.718	0.156	0.053	0.396	stringent	stringent	17.2	27.45	4841	172	28.15	no obvious correlation	not applicable	no	yes
PF3D7_0420300	transcription factor with AP2 domain(s)	73.083	38.619	110.127	17.245	0.018	0	0.015	0	stringent	no	null	null	316981	187	1695.09	excluded, no significant antisense	not applicable	no	not applicable
PF3D7_0420400	ribosome recycling factor, putative	7.724	16.998	99.4	116.103	0.824	0.299	0.391	1.103	stringent	stringent	80.77	13.93	23281	162	143.71	not applicable	positive (medium)	no	no
PF3D7_0420500	conserved Plasmodium protein, unknown function	0.988	0	0.212	6.941	0.414	0	0	0.572	stringent	relax	8.63	29.29	460	81	5.68	not applicable	excluded, no significant antisense	no	not applicable
PF3D7_0420600	conserved Plasmodium protein, unknown function	15.031	3.499	33.669	74.178	0.011	0	0	0.017	stringent	no	null	null	28896	3	9632	not applicable	excluded, no significant antisense	no	not applicable
PF3D7_0420700	erythrocyte membrane protein 1, PfEMP1	11.005	23.239	1.403	0.05	0	0.006	0.019	0.011	stringent	no	null	null	19431	40	485.77	not applicable	excluded, no significant antisense	no	not applicable
PF3D7_0420900	erythrocyte membrane protein 1, PfEMP1	15.733	33.563	1.755	0.459	0.02	0.024	0.005	0	stringent	no	null	null	28930	55	526	not applicable	not applicable	no	not applicable
PF3D7_0421100	erythrocyte membrane protein 1, PfEMP1	7.122	15.775	0.588	0.494	0	0.012	0.002	0.002	stringent	no	null	null	13321	14	951.5	not applicable	not applicable	no	not applicable
PF3D7_0421200	rifin	0.163	0.632	0.678	0.127	0	0	0	0.028	no	no	null	null	172	4	43	not applicable	excluded, no significant antisense	no	not applicable
PF3D7_0421300	erythrocyte membrane protein 1, PfEMP1	6.313	11.023	0.794	0.809	0.003	0	0.014	0.029	stringent	no	null	null	11405	54	211.2	not applicable	excluded, no significant antisense	no	not applicable
PF3D7_0421500	rifin	0.024	0.078	6.449	0.516	0	0	0	0	stringent	no	null	null	519	0	not applicable	not applicable	not applicable	no	not applicable
PF3D7_0421700	conserved Plasmodium protein, unknown function	0.117	0.038	0.003	0.041	0	0	0	0	no	no	null	null	73	1	73	not applicable	not applicable	no	not applicable
PF3D7_0421800	conserved Plasmodium protein, unknown function	0.297	0	0	0.232	0	0	0	0	no	no	null	null	11	0	not applicable	excluded, no significant antisense	not applicable	no	not applicable
PF3D7_0421900	conserved Plasmodium protein, unknown function	4.381	1.019	0	1.505	0	0	0.728	0	stringent	no	null	null	104	13	8	excluded, no significant antisense	not applicable	no	not applicable
PF3D7_0422000	steroid dehydrogenase, putative	1.568	17.548	13.495	21.818	0.529	1.492	1.823	1.744	stringent	stringent	29.56	71.18	4764	534	8.92	positive (strong)	not applicable	no	no
PF3D7_0422100	transmembrane emp24 domain-containing protein, putative	28.642	92.131	110.551	149.247	0.016	0	0	0	stringent	no	null	null	46405	5	9281	not applicable	excluded, no significant antisense	no	not applicable
PF3D7_0422200	erythrocyte membrane-associated antigen	3.612	5.877	18.3	2.005	0	0.022	0	0.001	stringent	no	null	null	62250	33	1886.36	not applicable	excluded, no significant antisense	no	not applicable
PF3D7_0422300	alpha tubulin 2	13.062	9.881	24.278	46.757	3.126	8.067	4.346	0.294	stringent	stringent	81.96	72.99	14284	1702	8.39	positive (medium)	not applicable	no	no
PF3D7_0422400	40S ribosomal protein S19, putative	3568.01	8124.41	5554.99	3349.82	0	0.545	0.031	0.403	stringent	no	null	null	808950	33	24513.6	excluded, no significant antisense	not applicable	no	not applicable
PF3D7_0422500	pre-mRNA-splicing helicase BRR2, putative	99.04	61.247	121.363	23.532	0.013	0.007	0.029	0	stringent	no	null	null	356746	118	3023.27	not applicable	excluded, no significant antisense	no	not applicable
PF3D7_0422600	conserved Plasmodium protein, unknown function	4.554	8.634	15.533	20.801	0.179	0.472	0	0	stringent	no	null	null	2047	29	70.59	not applicable	excluded, no significant antisense	no	not applicable
PF3D7_0422700	eukaryotic initiation factor, putative	80.132	126.965	111.712	66.58	0.161	0	0.067	0.201	stringent	no	null	null	37202	44	845.5	excluded, no significant antisense	not applicable	no	not applicable
PF3D7_0422800	serpentine receptor, putative	0.456	0.198	1.947	8.021	0.951	0.156	0.857	1.213	stringent	stringent	32.83	44.63	2275	513	4.43	no obvious correlation	not applicable	no	yes
PF3D7_0422900	conserved Plasmodium protein, unknown function	13.954	2.993	38.409	56.604	0.13	0.549	0.237	0.649	stringent	stringent	17.55	13.97	8606	94	91.55	no obvious correlation	not applicable	no	yes
PF3D7_0423000	conserved Plasmodium protein, unknown function	13.852	5.881	78.601	402.298	1.759	3.412	2.801	4.287	stringent	stringent	76.37	97.59	38291	986	38.83	not applicable	positive (weak)	no	no
PF3D7_0423100	clathrin assembly protein, putative	36.992	55.828	46.968	166.395	0	0	0	0	stringent	no	null	null	11691	1	11691	not applicable	excluded, no significant antisense	no	not applicable
PF3D7_0423200	BSD domain, putative	13.957	39.332	32.742	146.64	0.553	0	0.076	0.611	stringent	relax	52.99	8.47	8159	38	214.71	not applicable	excluded, no significant antisense	no	not applicable
PF3D7_0423300	conserved Plasmodium protein, unknown function	80.904	5.848	3.884	141.555	0.171	0.139	0.055	0.041	stringent	no	null	null	31009	67	462.82	not applicable	excluded, no significant antisense	no	not applicable
PF3D7_0423400	asparagine-rich protein	458.896	37.502	18.663	1268.63	0.202	0	0.024	1.058	stringent	relax	59.02	10.79	92026	71	1296.14	excluded, no significant antisense	not applicable	no	not applicable
PF3D7_0423500	glideosome associated protein with multiple membrane spans 2	164.545	23.724	55.406	942.475	0.186	0.089	0.112	0.013	stringent	no	10.16	5.7	123134	40	3078.35	not applicable	excluded, no significant antisense	no	not applicable
PF3D7_0423600	conserved Plasmodium protein, unknown function	71.125	48.14	72.87	26.939	0.016	0.012	0.003	0.009	stringent	no	null	null	131886	17	7758	not applicable	excluded, no significant antisense	no	not applicable
PF3D7_0423700	early transcribed membrane protein 4	46.271	24.571	48.65	680.99	0	0	0	0	stringent	no	null	null	47810	5	9562	excluded, no significant antisense	not applicable	no	not applicable
PF3D7_0423800	conserved Plasmodium protein, unknown function	52.289	4.506	7.729	103.723	0.329	0.147	0	0	stringent	no	null	null	15520	27	574.81	not applicable	excluded, no significant antisense	no	not applicable
PF3D7_0423900	probable protein, unknown function	54.012	14.897	2.23	5.658	0.671	0	0	1.991	stringent	relax	27.18	7.79	2051	79	25.96	not applicable	excluded, no significant antisense	no	not applicable
PF3D7_0424000	Plasmodium exported protein (PHISTc), unknown function	11.408	74.67	168.408	23.241	1.573	0.172	0	0.212	stringent	relax	17.06	31.88	31408	136	230.94	not applicable	excluded, no significant antisense	no	not applicable
PF3D7_0424100	reticulocyte binding protein homologue 5	68.867	3.329	0.793	17.078	0.334	0.277	0.713	0.047	stringent	stringent	19.35	30.91	10574	213	49.64	not applicable	positive (medium)	no	no
PF3D7_0424200	reticulocyte binding protein homologue 4	4.072	0.151	0.197	0.837	0.022	0	0	0.006	stringent	no	null	null	2348	8	293.5	excluded, no significant antisense	not applicable	no	not applicable
PF3D7_0424400	surface-associated interspersed gene 4.2, (SURFIN4.2)	2.137	0.393	0.088	0.274	0.272	0.109	0.037	0.031	stringent	relax	7.07	19.32	1767	223	7.92	excluded, no significant antisense	not applicable	no	not applicable
PF3D7_0424500	serine/threonine protein kinase, FIKK family	475.225	407.204	34.24	6.714	4.563	2.401	0.268	0.071	stringent	stringent	90.33	25.87	116080	770	150.75	not applicable	positive (weak)	yes	no
PF3D7_0424600	Plasmodium exported protein (PHISTb), unknown function	462.864	580.398	274.398	29.201	0.711	0.365	0.034	0.063	stringent	relax	16.55	15.46	80291	86	933.62	not applicable	excluded, no significant antisense	no	not applicable
PF3D7_0424700	serine/threonine protein kinase, FIKK family	101.576	221.947	34.711	2.487	0	0	0	0	stringent	no	null	null	129508	32	4047.12	excluded, no significant antisense	not applicable	no	not applicable
PF3D7_0424800	Plasmodium exported protein (PHISTb), unknown function	4.875	4.793	0.083	0	0	0	0	0	stringent	no	null	null	553	0	not applicable	excluded, no significant antisense	not applicable	no	not applicable
PF3D7_0424900	Plasmodium exported protein (PHISTa), unknown function	112.97	125.851	2.135	1.107	0	0	0	0	stringent	no	null	null	11191	0	not applicable	not applicable	not applicable	no	not applicable
PF3D7_0425100	Plasmodium exported protein (hyp6), unknown function	8.533	5.85	0.178	0.072	0	0	0	0	stringent	no	null	null	508	0	not applicable	not applicable	not applicable	no	not applicable
PF3D7_0425200	Plasmodium exported protein (hyp15), unknown function	4.062	4.293	0.113	0.021	0	0	0	0	stringent	no	null	null	354	0	not applicable	not applicable	not applicable	no	not applicable
PF3D7_0425400	Plasmodium exported protein (PHISTa), unknown function	12.65	15.778	0.158	0	0	0	0	0	stringent	no	null	null	1069	0	not applicable	not applicable	excluded, no significant antisense	no	not applicable
PF3D7_0425500	stevor	1.836	28.305	173.2	69.057	0.062	0.131	0.017	0	stringent	no	null	null	30011	10	3001.1	not applicable	excluded, no significant antisense	no	not applicable
PF3D7_0425700	rifin	0	0	0	0	0	0.02	0.064	0	no	no	null	null	0	10	0	not applicable	not applicable	no	not applicable
PF3D7_0425800	erythrocyte membrane protein 1, PfEMP1	0.815	1.223	0.097	0.244	0.021	0.022	0.019	0	stringent	no	null	null	2096	56	37.43	excluded, no significant antisense	not applicable	no	not applicable
PF3D7_0425900	rifin	1.336	3.069	3.923	19.146	0.194	0.102	0.064	0.03	stringent	no	null	null	2459	23	106.91	not applicable	excluded, no significant antisense	no	not applicable
PF3D7_0426000	erythrocyte membrane protein 1, PfEMP1	2.101	4.125	0.325	1.024	0.035	0.037	0.07	0.05	stringent	relax	9.34	6.51	3947	130	30.36	not applicable	excluded, no significant antisense	no	not applicable
PF3D7_0500100	erythrocyte membrane protein 1, PfEMP1	6.967	9.997	2.96	9.601	0.02	0.012	0.009	0.024	stringent	relax	6.77	6.15	18459	68	271.46	not applicable	not applicable	no	not applicable
PF3D7_0500400	rifin	0	0	0.014	0.079	0	0	0	0	no	no	null	null	12	0	not applicable	not applicable	not applicable	no	not applicable
PF3D7_0500500	rifin	0	0.021	0.185	0	0	0	0	0	no	no	null	null	21	0	not applicable	excluded, no significant antisense	not applicable	no	not applicable
PF3D7_0500800	erythrocyte membrane protein 2	82.792	138.033	4591.23	511.33	0	0	0.313	0.017	stringent	no	8.3	25.22	4737150	463	10231.4	not applicable	not applicable	no	not applicable
PF3D7_0500900	serine/threonine protein kinase, FIKK family	4.773	3.396	1.59	13.274	0.084	0.044	0.348	1.315	stringent	stringent	30.78	29.72	4133	355	11.64	negative (weak)	not applicable	no	no
PF3D7_0501000	Plasmodium exported protein, unknown function	127.63	1324.58	1053.67	197.547	0.579	0.331	0.24	0	stringent	no	34.5	8.94	173976	50	3479.52	not applicable	excluded, no significant antisense	no	not applicable
PF3D7_0501100	heat shock protein 40, type II	636.755	332.826	64.07	86.403	1.673	8.393	1.155	0.586	stringent	stringent	36.69	104.69	83784	1084	77.29	not applicable	positive (medium)	no	no
PF3D7_0501200	parasite-infected erythrocyte surface protein	11.688	172.326	378.45	113.679	0.784	0.861	0.089	0.084	stringent	relax	33.54	12.53	83618	139	601.57	excluded, no significant antisense	not applicable	no	not applicable
PF3D7_0501300	skeleton-binding protein 1	4481.5	6276.52	125.633	14.457	2.141	2.361	0.216	0.174	stringent	relax	56.76	28.7	630821	376	1677.72	excluded, no significant antisense	not applicable	no	not applicable
PF3D7_0501400	interspersed repeat antigen	1565.32	377.778	7.848	2.422	0.044	0.096	0.045	0.085	stringent	relax	17.42	14.1	679041	363	1870.64	not applicable	excluded, no significant antisense	no	not applicable
PF3D7_0501500	rhoptry-associated protein 3	35.735	3.346	2.72	242.242	0.549	0.364	0	0	stringent	relax	19.87	8.23	37729	69	546.8	not applicable	excluded, no significant antisense	no	not applicable
PF3D7_0501600	rhoptry-associated protein 2	91.755	8.174	6.226	371.56	0.331	0.1	0.052	0.479	stringent	relax	44.61	9.62	67427	92	732.9	excluded, no significant antisense	not applicable	no	not applicable
PF3D7_0501700	anaphase promoting complex subunit, putative	0.142	0.176	0.414	2.069	0.498	0.092	0.013	1.266	stringent	stringent	45.93	27.81	650	512	1.27	positive (weak)	not applicable	yes	no
PF3D7_0501800	chromosome assembly factor 1	21.184	5.196	142.774	224.7	0	0.012	0.01	0.005	stringent	no	null	null	169047	9	18783	not applicable	excluded, no significant antisense	no	not applicable
PF3D7_0501900	conserved Plasmodium protein, unknown function	3.211	6.474	9.668	33.006	0	0.435	0.082	0.154	stringent	stringent	12.9	18.23	5933	60	98.88	not applicable	not enough data	no	not applicable
PF3D7_0502000	conserved Plasmodium protein, unknown function	5.934	6.49	7.449	6.889	0.454	0.72	1.402	4.3	stringent	stringent	25.69	148.71	11955	2806	4.26	not applicable	positive (strong)	no	no
PF3D7_0502100	HCNGP-like protein	22.345	23.388	163.02	295.7	0.562	0.339	0.289	0.063	stringent	relax	42.27	13.84	36840	78	472.31	not applicable	excluded, no significant antisense	no	not applicable
PF3D7_0502200	conserved Plasmodium membrane protein, unknown function	1.983	6.452	15.08	17.744	0.142	0	0	0.553	stringent	relax	23.35	8.24	5994	85	70.52	not applicable	excluded, no significant antisense	no	not applicable
PF3D7_0502300	conserved Plasmodium protein, unknown function	0.982	0.784	0.109	1.073	0.196	0	0	0.324	stringent	relax	35.53	5.15	208	48	4.33	not applicable	excluded, no significant antisense	no	not applicable
PF3D7_0502400	merozoite surface protein 8	778.309	689.568	18.698	2.395	0.042	0	0	0.025	stringent	no	null	null	167472	12	13956	excluded, no significant antisense	not applicable	no	not applicable
PF3D7_0502500	conserved Plasmodium protein, unknown function	0.729	0.759	0.21	0	0.011	0	0.307	0.173	stringent	stringent	34.73	12.68	174	174	1	not applicable	not enough data	no	not applicable
PF3D7_0502600	conserved Plasmodium protein, unknown function	2.604	2.431	30.395	8.219	0.057	0	0.018	0.017	stringent	no	null	null	17668	14	1262	not applicable	excluded, no significant antisense	no	not applicable
PF3D7_0502700	conserved Plasmodium protein, unknown function	2.526	7.118	31.737	6.025	0	0	0	0	stringent	no	null	null	7196	0	not applicable	excluded, no significant antisense	not applicable	no	not applicable
PF3D7_0502800	DnaJ protein, putative	21.531	62.38	35.834	12.532	0.137	0.241	0.379	0.249	stringent	no	null	null	3895	44	88.52	not applicable	excluded, no significant antisense	no	not applicable
PF3D7_0502900	mitochondrial inner membrane TIM10 associated protein, putative	3.829	19.828	77.14	174.351	1.149	0	0.318	0	stringent	no	null	null	6812	24	283.83	not applicable	excluded, no significant antisense	no	not applicable
PF3D7_0503000	organelle ribosomal protein L28 precursor, putative	20.281	8.152	89.735	271.641	0	0	0.02	0	stringent	no	null	null	30880	6	5146.67	not applicable	excluded, no significant antisense	no	not applicable
PF3D7_0503100	4-diphosphocytidyl-2c-methyl-D-erythritol kinase (CMK), putative	2.371	4.518	44.527	79.361	0.058	0.012	0.252	0.173	stringent	relax	13.38	8.79	22035	71	310.35	not applicable	excluded, no significant antisense	no	not applicable
PF3D7_0503200	conserved Plasmodium protein, unknown function	4.891	1.389	35.164	37.622	0.237	0.23	0.117	0	stringent	no	3.33	40.72	31075	118	263.35	not applicable	excluded, no significant antisense	no	not applicable
PF3D7_0503300	Ser/Arg-rich splicing factor, putative	1140.11	991.451	1239.49	479.755	0	0	0.017	0	stringent	no	null	null	378002	36	10500.1	not applicable	excluded, no significant antisense	no	not applicable
PF3D7_0503400	actin-depolymerizing factor 1	208.722	41.609	534.163	2018.11	0.719	0	0.085	0.441	stringent	no	38.06	5.01	92449	41	2254.85	not applicable	excluded, no significant antisense	no	not applicable
PF3D7_0503500	protein kinase, putative	4.097	6.74	5.971	13.436	0.007	0	0.037	0.127	stringent	no	null	null	7202	31	232.32	not applicable	excluded, no significant antisense	no	not applicable
PF3D7_0503600	myosin B	40.507	11.383	5.2	13.796	0.149	0.125	0.007	0.037	stringent	relax	6.16	12	14393	55	261.69	excluded, no significant antisense	not applicable	no	not applicable
PF3D7_0503800	60S ribosomal protein L31, putative	239.208	847.035	610.734	619.428	2.878	0	0	0.123	stringent	relax	39.36	12.65	73118	78	937.41	excluded, no significant antisense	not applicable	no	not applicable
PF3D7_0503900	conserved Plasmodium protein, unknown function	0.521	3.076	24.99	20.335	0.009	0.02	0.236	0.015	stringent	no	null	null	11017	45	244.82	excluded, no significant antisense	not applicable	no	not applicable
PF3D7_0504000	cation transporting P-ATPase	1.22	1.644	36.089	13.522	0.094	0.014	0.135	0.207	stringent	relax	8.09	18.09	65947	328	201.06	not applicable	excluded, no significant antisense	no	not applicable
PF3D7_0504100	AN1-like zinc finger family protein	21.071	3.039	22.166	73.049	0	0	0	0	stringent	no	null	null	5424	1	5424	not applicable	excluded, no significant antisense	no	not applicable
PF3D7_0504200	ATP-dependent helicase, putative	2.877	0.185	12.175	26.42	0.075	0.026	0.28	1.464	stringent	stringent	34.47	27.35	6920	296	23.38	not applicable	positive (weak)	no	no
PF3D7_0504300	conserved Plasmodium protein, unknown function	1.853	1.128	13.01	39.18	0.337	0	1.119	1.994	stringent	stringent	26.58	61.66	3914	271	14.44	not applicable	positive (medium)	no	no
PF3D7_0504400	ATP-dependent helicase, putative	2.593	1.247	40.094	54.521	0.042	0	0.035	0.084	stringent	no	null	null	29360	42	699.05	excluded, no significant antisense	not applicable	no	not applicable
PF3D7_0504500	conserved Plasmodium protein, unknown function	0	0	0.019	1.556	0.275	0.678	0.095	5.921	stringent	stringent	92.66	36.59	118	545	0.22	no obvious correlation	not applicable	no	yes
PF3D7_0504600	3-methyl-2-oxobutanoate dehydrogenase (lipoamide), putative	3.603	1.165	8.321	86.231	0.049	0.139	0.15	0.09	stringent	relax	27.31	6.46	11701	62	188.73	excluded, no significant antisense	not applicable	no	not applicable
PF3D7_0504700	conserved Plasmodium protein, unknown function	0.786	1.836	8.8	2.315	0.008	0	0.024	0.081	stringent	relax	5.56	14.2	36209	129	280.69	not applicable	excluded, no significant antisense	no	not applicable
PF3D7_0504800	conserved Plasmodium protein, unknown function	4.265	0.763	14.386	18.81	0	0	0.008	0	stringent	no	null	null	123210	39	3159.23	not applicable	excluded, no significant antisense	no	not applicable
PF3D7_0504900	conserved Plasmodium protein, unknown function	0.443	0.625	3.681	28.773	2.438	3.552	3.742	6.026	stringent	stringent	60.38	65.64	1807	777	2.33	not applicable	negative (weak)	no	no
PF3D7_0505000	conserved Plasmodium membrane protein, unknown function	17.978	21.892	52.766	3.334	0.019	0.009	0.03	0.204	stringent	no	3.19	30.53	119331	224	532.73	not applicable	excluded, no significant antisense	no	not applicable
PF3D7_0505100	conserved Plasmodium protein, unknown function	10.864	12.91	38.593	21.976	0	0	0.009	0.025	stringent	no	null	null	104590	43	2432.33	excluded, no significant antisense	not applicable	no	not applicable
PF3D7_0505200	actin-like protein, putative	7.327	2.452	21.129	27.38	0	0.023	0.046	0.225	stringent	no	null	null	11242	48	234.21	excluded, no significant antisense	not applicable	no	not applicable
PF3D7_0505300	UDP-N-acetyl glucosamine:UMP antiporter	0.38	0.228	1.543	6.21	0	0	0	0.008	stringent	no	null	null	1712	8	214	not applicable	excluded, no significant antisense	no	not applicable
PF3D7_0505400	conserved Plasmodium protein, unknown function	9.988	2.285	36.865	76.681	0	0	0.021	0.02	stringent	no	7.42	2.55	41818	13	3216.77	not applicable	excluded, no significant antisense	no	not applicable
PF3D7_0505500	DNA repair protein, putative	9.022	3.44	91.127	111.182	0.047	0.044	0.104	0.348	stringent	relax	16.99	17.23	112520	232	485	excluded, no significant antisense	not applicable	no	not applicable
PF3D7_0505600	conserved Plasmodium protein, unknown function	19.837	32.002	46.386	111.062	0.075	0	0.047	0.015	stringent	no	null	null	20534	24	855.58	not applicable	excluded, no significant antisense	no	not applicable
PF3D7_0505700	conserved Plasmodium membrane protein, unknown function	216.619	157.639	263.741	136.085	0	0.007	0.045	0	stringent	no	null	null	265515	27	9833.89	not applicable	excluded, no significant antisense	no	not applicable
PF3D7_0505800	small ubiquitin-related modifier, putative	641.165	2060.53	3044.8	7916.42	0.939	0	0.364	0.098	stringent	no	null	null	333905	65	5137	excluded, no significant antisense	not applicable	no	not applicable
PF3D7_0505900	conserved Plasmodium protein, unknown function	12.811	36.156	71.671	95.71	0	0.69	0	0	stringent	no	null	null	8808	24	367	excluded, no significant antisense	not applicable	no	not applicable
PF3D7_0506000	conserved Plasmodium protein, unknown function	4.238	15.026	14.69	27.494	17.052	23.201	9.539	7.093	stringent	stringent	100	235.36	4897	3035	1.61	not applicable	no obvious correlation	no	yes
PF3D7_0506100	60S ribosomal subunit protein L24-2, putative	78.959	107.713	102.48	84.137	0.185	2.668	0.409	0.336	stringent	stringent	31.46	18.48	19258	154	125.05	not applicable	no obvious correlation	no	yes
PF3D7_0506200	transcription initiation factor TFiid, TATA-binding protein	21.005	19.221	12.127	10.695	0	0.041	1.655	0.553	stringent	stringent	20.33	98.08	4839	364	13.29	not applicable	no obvious correlation	no	yes
PF3D7_0506300	conserved Plasmodium protein, unknown function	1.91	0.277	32.299	22.747	1.356	0.798	0.371	0.373	stringent	stringent	20.59	44.58	11169	229	48.77	not applicable	no obvious correlation	no	yes
PF3D7_0506400	conserved Plasmodium protein, unknown function	1.252	0	0	9.817	1.035	0.058	0	2.72	stringent	no	null	null	407	90	4.52	excluded, no significant antisense	not applicable	no	not applicable
PF3D7_0506500	conserved Plasmodium protein, unknown function	2.21	4.133	14.642	5.195	0.041	0.06	0.03	0.047	stringent	relax	7.43	8.55	57790	203	284.68	not applicable	not applicable	no	not applicable
PF3D7_0506700	conserved Plasmodium protein, unknown function	3.432	14.015	20.231	23.051	0.123	0.291	0.127	0.114	stringent	stringent	11.75	21.57	18700	129	144.96	not enough data	not applicable	no	not applicable
PF3D7_0506800	conserved Plasmodium protein, unknown function	20.915	39.983	35.875	31.639	0.122	0.179	0.011	0.364	stringent	relax	16.71	10.69	38023	166	229.05	not applicable	excluded, no significant antisense	no	not applicable
PF3D7_0506900	rhomboid protease ROM4	59.684	13.934	10.606	308.458	0.141	0.07	0.014	0.148	stringent	no	null	null	83487	66	1264.95	not applicable	excluded, no significant antisense	no	not applicable
PF3D7_0507000	conserved Plasmodium protein, unknown function	11.184	8.217	30.146	50.365	0	0.19	0.099	1.26	stringent	stringent	20.03	35.77	3078	56	54.96	not enough data	not applicable	no	not applicable
PF3D7_0507100	60S ribosomal protein L4, putative	1614.63	3973.07	2275.19	1034.58	0.32	0.677	0.836	0.131	stringent	no	33.9	24.72	889448	231	3850.42	excluded, no significant antisense	not applicable	no	not applicable
PF3D7_0507200	subtilisin-like protease 3, putative	17.803	1.242	3.354	68.977	1.64	5.182	2.365	0.567	stringent	stringent	39.78	91.59	24507	1488	16.47	positive (strong)	not applicable	no	no
PF3D7_0507300	conserved Plasmodium protein, unknown function	25.283	0.668	0.56	4.508	0	0.052	0	0.181	stringent	relax	9.1	8.75	6381	63	101.29	excluded, no significant antisense	not applicable	no	not applicable
PF3D7_0507400	conserved Plasmodium protein, unknown function	29.955	3.412	4.378	59.229	0	0	0	0	stringent	no	null	null	4171	0	not applicable	excluded, no significant antisense	not applicable	no	not applicable
PF3D7_0507500	subtilisin-like protease 1	240.28	18.194	3.286	92.029	1.505	0.106	0.621	0.961	stringent	stringent	52.44	32.18	50669	662	76.54	positive (weak)	not applicable	no	no
PF3D7_0507600	cell differentiation protein, putative	38.516	57.969	85.516	75.343	0.587	1.068	0.08	0.18	stringent	stringent	26.44	25.47	48977	310	157.99	not applicable	no obvious correlation	no	yes
PF3D7_0507700	nuclear protein localization protein 4, putative	12.13	28.647	33.24	43.493	0.024	0.037	0.039	0.018	stringent	no	null	null	25020	22	1137.27	not applicable	excluded, no significant antisense	no	not applicable
PF3D7_0507800	conserved Plasmodium protein, unknown function	49.842	42.695	51.06	33.815	0	0.009	0	0.026	stringent	no	null	null	105600	25	4224	excluded, no significant antisense	not applicable	no	not applicable
PF3D7_0507900	conserved Plasmodium protein, unknown function	58.182	83.608	35.255	59.568	0.054	0.057	0	5.739	stringent	stringent	92.44	28.02	6759	199	33.96	not applicable	not enough data	yes	not applicable
PF3D7_0508000	6-cysteine protein	66.719	18.885	21.192	1403.75	2.281	0.854	0.075	0.294	stringent	relax	50.38	22.23	164048	211	777.48	not applicable	excluded, no significant antisense	no	not applicable
PF3D7_0508100	SET domain protein, putative	41.147	6.927	9.283	234.671	0	0	0.037	0.056	stringent	no	null	null	158141	44	3594.11	not applicable	excluded, no significant antisense	no	not applicable
PF3D7_0508200	longevity-assurance (LAG1) domain protein, putative	2.886	4.06	8.793	53.535	0.053	0.019	0.074	0.318	stringent	stringent	12.12	22.37	6845	69	99.2	not applicable	not enough data	no	not applicable
PF3D7_0508300	triose phosphate transporter	3.024	28.199	46.567	30.723	0	0	0	0	stringent	no	null	null	15381	0	not applicable	excluded, no significant antisense	not applicable	no	not applicable
PF3D7_0508400	transcription factor IIb, putative	9.497	14.683	8.129	32.409	0.069	0.036	0.043	0.054	stringent	relax	9.37	4.44	7285	30	242.83	not applicable	excluded, no significant antisense	no	not applicable
PF3D7_0508500	guanidine nucleotide exchange factor	5.777	2.042	3.379	13.568	0.01	0.051	0.014	0.004	stringent	no	2.62	2.34	26608	60	443.47	not applicable	excluded, no significant antisense	no	not applicable
PF3D7_0508600	conserved Plasmodium protein, unknown function	230.256	218.119	111.138	234.678	0.024	0.328	0	0.056	stringent	no	null	null	50142	25	2005.68	excluded, no significant antisense	not applicable	no	not applicable
PF3D7_0508700	Pre-mRNA-processing ATP-dependent RNA helicase prp5, putative	55.36	25.835	76.497	35.677	0.004	0.067	0.042	0.036	stringent	no	3.55	11.7	108669	70	1552.41	not applicable	excluded, no significant antisense	no	not applicable
PF3D7_0508800	single-stranded DNA-binding protein	133.707	59.798	379.107	1346.99	0.419	0.023	0.037	0.069	stringent	no	null	null	164657	34	4842.85	not applicable	excluded, no significant antisense	no	not applicable
PF3D7_0508900	conserved Plasmodium protein, unknown function	34.067	2.312	4.345	29.981	0	0.017	0	0	stringent	no	null	null	124183	37	3356.3	not applicable	excluded, no significant antisense	no	not applicable
PF3D7_0509000	SNAP protein (soluble N-ethylmaleimide-sensitive factor Attachment Protein), putative	13.285	43.903	78.8	236.411	0.021	0	0.018	0.049	stringent	relax	9.76	3.21	37804	22	1718.36	not applicable	excluded, no significant antisense	no	not applicable
PF3D7_0509100	chromosome condensation protein, putative	19.552	2.459	82.357	83.896	0.007	0	0.012	0.003	stringent	no	null	null	207209	54	3837.2	excluded, no significant antisense	not applicable	no	not applicable
PF3D7_0509200	leucine-rich repeat protein	0.074	0.059	1.237	2.63	0.726	0.669	1.36	0.479	stringent	stringent	21.74	54.36	500	360	1.39	not applicable	positive (weak)	no	no
PF3D7_0509300	conserved Plasmodium protein, unknown function	68.279	80.386	169.69	148.438	0.218	0	0.633	1.572	stringent	stringent	26.21	29.86	17332	119	145.65	not applicable	positive (weak)	no	no
PF3D7_0509400	RNA polymerase I	74.024	57.89	95.735	8.057	0.034	0.018	0.061	0.013	stringent	no	null	null	225093	181	1243.61	excluded, no significant antisense	not applicable	no	not applicable
PF3D7_0509500	conserved Plasmodium protein, unknown function	2.627	1.97	4.421	6.525	0	0.075	0.199	0.121	stringent	no	null	null	2391	60	39.85	excluded, no significant antisense	not applicable	no	not applicable
PF3D7_0509600	asparagine-tRNA ligase, putative	8.485	26.258	75.131	63.822	0.009	0	0.043	0.014	stringent	no	null	null	43034	10	4303.4	not applicable	excluded, no significant antisense	no	not applicable
PF3D7_0509700	conserved Plasmodium protein, unknown function	1.707	0.995	6.146	4.93	0.479	1.551	2.053	1.183	stringent	relax	6.2	227.06	1885	560	3.37	not applicable	excluded, no significant antisense	no	not applicable
PF3D7_0509800	phosphatidylinositol 4-kinase	100.736	59.805	116.73	47.214	0	0	0.023	0.006	stringent	no	null	null	206355	18	11464.2	excluded, no significant antisense	not applicable	no	not applicable
PF3D7_0509900	conserved Plasmodium protein, unknown function	2.554	1.561	10.126	35.404	0.02	0.211	0	0.623	stringent	stringent	15.77	13.89	5325	68	78.31	positive (weak)	not applicable	no	no
PF3D7_0510000	conserved Plasmodium protein, unknown function	10.852	3.715	35.136	45.216	0.024	0	0.047	0.006	stringent	relax	5.78	13.89	34494	58	594.72	not applicable	excluded, no significant antisense	no	not applicable
PF3D7_0510100	conserved Plasmodium protein, unknown function	10.186	1.806	98.534	57.85	0	0	0.035	0.01	stringent	no	null	null	185281	58	3194.5	not applicable	excluded, no significant antisense	no	not applicable
PF3D7_0510200	peptidyl-prolyl cis-trans isomerase	27.407	23.043	34.853	54.52	0	0	0	0	stringent	no	null	null	35111	0	not applicable	not applicable	excluded, no significant antisense	no	not applicable
PF3D7_0510300	conserved Plasmodium protein, unknown function	0.383	0.513	0.276	0.08	0.179	0.432	0.106	0.219	relax	stringent	18.44	12.56	84	67	1.25	not applicable	no obvious correlation	no	yes
PF3D7_0510400	conserved Plasmodium protein, unknown function	21.996	19.396	25.643	4.403	0.1	0	0.059	0	stringent	no	0.76	3.5	8147	14	581.93	not applicable	excluded, no significant antisense	no	not applicable
PF3D7_0510500	topoisomerase I	11.734	27.102	57.553	58.768	0.142	0	0.13	0.029	stringent	no	4.72	18.97	54701	59	927.14	not applicable	excluded, no significant antisense	no	not applicable
PF3D7_0510700	conserved Plasmodium protein, unknown function	0	0	0.03	0.028	0	0	0	0	no	no	null	null	7	0	not applicable	excluded, no significant antisense	not applicable	no	not applicable
PF3D7_0510800	conserved Plasmodium protein, unknown function	0.088	0.021	0.122	0.353	0.216	0.208	0.351	0.1	relax	stringent	12.42	16.07	138	126	1.1	not applicable	not applicable	no	not applicable
PF3D7_0511000	translationally controlled tumor protein homolog, putative	259.691	1348.93	910.646	1459.08	1.061	0.735	0.79	0.857	stringent	relax	76.16	17.3	183429	138	1329.2	not applicable	not applicable	no	not applicable
PF3D7_0511100	conserved Plasmodium protein, unknown function	0.21	0.945	1.573	3.984	0	0	0.087	0.164	stringent	no	null	null	250	8	31.25	excluded, no significant antisense	not applicable	no	not applicable
PF3D7_0511200	stearoyl-CoA delta 9 desaturase, putative	6.84	3.397	15.644	95.196	0.007	0.035	0.467	0.408	stringent	relax	38.72	9.74	42496	296	143.57	not applicable	excluded, no significant antisense	no	not applicable
PF3D7_0511300	MORN repeat protein, putative	1.037	1.999	14.294	4.817	0.022	0.033	0.004	0.239	stringent	no	2.27	60.34	11988	112	107.04	not applicable	excluded, no significant antisense	no	not applicable
PF3D7_0511400	conserved Plasmodium protein, unknown function	2.748	3.425	6.039	3.57	0.049	0	0.096	0.077	stringent	relax	15.45	10.79	1990	32	62.19	excluded, no significant antisense	not applicable	no	not applicable
PF3D7_0511500	RNA pseudouridylate synthase, putative	148.755	71.497	183.014	20.234	0	0.003	0.016	0.012	stringent	no	0.75	14.26	1923517	387	4970.33	not applicable	excluded, no significant antisense	no	not applicable
PF3D7_0511600	conserved Plasmodium protein, unknown function	20.314	4.675	3.824	117.323	3.732	0.922	0.425	0.094	stringent	stringent	100	38.87	7679	424	18.11	not applicable	no obvious correlation	no	yes
PF3D7_0511700	kinase binding protein CGI-121, putative	4.147	15.861	11.5	28.858	0.914	0.631	0.058	0.549	stringent	no	0.63	3.33	2778	87	31.93	not applicable	excluded, no significant antisense	no	not applicable
PF3D7_0511800	myo-inositol 1-phosphate synthase, putative	111.758	408.27	296.17	372.795	0.083	0.132	0.009	0.065	stringent	no	9.42	7.59	219263	78	2811.06	not applicable	excluded, no significant antisense	no	not applicable
PF3D7_0511900	conserved Plasmodium protein, unknown function	0.731	12.643	6.509	1.375	0	0	0	0	stringent	no	null	null	4263	11	387.55	excluded, no significant antisense	not applicable	no	not applicable
PF3D7_0512000	prefoldin subunit, putative	6.899	87.209	123.391	179.508	0	0	1.41	1.408	stringent	stringent	10.6	108.81	13516	105	128.72	not applicable	no obvious correlation	no	yes
PF3D7_0512100	conserved Plasmodium protein, unknown function	1.077	5.637	37.749	63.206	0.391	3.775	4.632	6.149	stringent	stringent	64.18	104.12	4805	574	8.37	not applicable	positive (strong)	no	no
PF3D7_0512200	glutathione synthetase	5.909	25.679	54.25	11.258	0	0.294	0.095	0.022	stringent	relax	17.38	12.73	19051	78	244.24	excluded, no significant antisense	not applicable	no	not applicable
PF3D7_0512300	PfMAT1	6.191	16.32	12.703	13.989	0.096	0	0.06	0.15	stringent	no	null	null	3667	18	203.72	excluded, no significant antisense	not applicable	no	not applicable
PF3D7_0512400	conserved Plasmodium protein, unknown function	21.917	43.382	4.533	2.381	0.027	0	0	0	stringent	no	null	null	3016	1	3016	not applicable	excluded, no significant antisense	no	not applicable
PF3D7_0512500	conserved Plasmodium protein, unknown function	0.846	2.308	7.688	6.92	0	0	0.019	0	stringent	no	null	null	5964	30	198.8	not applicable	excluded, no significant antisense	no	not applicable
PF3D7_0512600	Rab GTPase 1b	233.299	440.509	474.725	1637.29	0.284	1.134	0.288	0.517	stringent	relax	30.33	14.68	147966	104	1422.75	not applicable	excluded, no significant antisense	no	not applicable
PF3D7_0512700	orotate phosphoribosyltransferase	14.849	167.899	223.037	70.072	0.223	0.448	0.093	0.174	stringent	relax	9.93	8.27	37412	62	603.42	not applicable	excluded, no significant antisense	no	not applicable
PF3D7_0512800	conserved Plasmodium protein, unknown function	0.454	2.34	23.422	4.02	0	0.004	0.044	0.018	stringent	no	4.68	7.25	21888	40	547.2	excluded, no significant antisense	not applicable	no	not applicable
PF3D7_0512900	conserved Plasmodium protein, unknown function	0.071	0.699	3.612	2.896	0	0	0	0	stringent	no	null	null	1192	3	397.33	excluded, no significant antisense	not applicable	no	not applicable
PF3D7_0513000	conserved Plasmodium protein, unknown function	0.885	4.528	24.366	18.847	0	0	0	0	stringent	no	null	null	5396	0	not applicable	not applicable	excluded, no significant antisense	no	not applicable
PF3D7_0513100	conserved Plasmodium protein, unknown function	22.217	14.225	37.355	127.88	0	0	0.249	0	stringent	no	null	null	22265	30	742.17	not applicable	excluded, no significant antisense	no	not applicable
PF3D7_0513200	conserved Plasmodium protein, unknown function	24.379	21.101	37.198	14.892	0.107	0.058	0.126	0.064	stringent	relax	5.35	62.83	93564	298	313.97	not applicable	excluded, no significant antisense	no	not applicable
PF3D7_0513300	purine nucleoside phosphorylase	241.435	836.952	1853.89	1017.64	0.128	0.108	2.505	0.439	stringent	relax	23.98	21.36	300406	206	1458.28	not applicable	excluded, no significant antisense	no	not applicable
PF3D7_0513400	GTP binding protein, putative	1.322	2.794	10.576	9.372	0.881	0.605	2.013	0.739	stringent	stringent	45.64	32.71	2334	371	6.29	positive (medium)	not applicable	no	no
PF3D7_0513500	mitochondrial matrix protein, putative	4.394	5.765	10.15	5.676	0	0	0.587	0.434	stringent	relax	23.3	13.16	931	42	22.17	not applicable	excluded, no significant antisense	no	not applicable
PF3D7_0513600	deoxyribodipyrimidine photolyase (photoreactivating enzyme, DNA photolyase), putative	9.397	4.304	140.943	94.186	0.011	0.036	0.005	0.009	stringent	no	null	null	115683	16	7230.19	not applicable	excluded, no significant antisense	no	not applicable
PF3D7_0513700	secreted ookinete protein, putative	0.214	0.162	2.461	2.066	0	0	0.277	0.027	stringent	stringent	22.91	10.43	1185	70	16.93	not applicable	not enough data	no	not applicable
PF3D7_0513800	Rab GTPase 1a	21.652	21.987	535.269	874.141	0.06	0	0.653	0.212	stringent	no	null	null	98198	42	2338.05	not applicable	excluded, no significant antisense	no	not applicable
PF3D7_0513900	conserved Plasmodium protein, unknown function	0.986	0.428	7.812	20.131	0.278	0.027	0.399	0.691	stringent	stringent	70.63	20.57	2157	190	11.35	not applicable	positive (weak)	no	no
PF3D7_0514000	tubulin-tyrosine ligase, putative	3.055	0.902	8.071	14.388	0	0	0.099	0.164	stringent	relax	9.41	14.49	4676	51	91.69	not applicable	excluded, no significant antisense	no	not applicable
PF3D7_0514100	helicase, belonging to UvrD family, putative	5.933	1.344	22.629	21.884	0	0	0.025	0	stringent	no	null	null	37763	19	1987.53	excluded, no significant antisense	not applicable	no	not applicable
PF3D7_0514200	conserved Plasmodium protein, unknown function	5.812	13.622	22.586	63.915	0	0	0	0.011	stringent	no	null	null	27352	10	2735.2	excluded, no significant antisense	not applicable	no	not applicable
PF3D7_0514300	aspartyl-tRNA synthetase, putative	1.708	4.575	21.036	14.634	0.1	0.276	0.06	0.026	stringent	relax	6.41	12.82	21100	146	144.52	not applicable	not applicable	no	not applicable
PF3D7_0514500	conserved Plasmodium membrane protein, unknown function	0.352	0.31	0.219	2.267	0.029	0.62	0.439	0.092	stringent	no	null	null	203	80	2.54	not applicable	not applicable	no	not applicable
PF3D7_0514600	ribose 5-phosphate epimerase, putative	33.276	64.466	68.715	66.832	0	0.31	0.177	0.979	stringent	no	null	null	15084	76	198.47	excluded, no significant antisense	not applicable	no	not applicable
PF3D7_0514700	conserved Plasmodium protein, unknown function	0.245	0.068	0.484	0.179	0.044	0	0.003	0.016	stringent	relax	6.43	5.98	422	46	9.17	not applicable	excluded, no significant antisense	no	not applicable
PF3D7_0514800	kinase, putative	2.265	2.255	6.486	3.954	0	0.051	0.046	0.071	stringent	no	null	null	5301	31	171	not applicable	excluded, no significant antisense	no	not applicable
PF3D7_0514900	conserved Plasmodium protein, unknown function	19.512	28.775	24.061	58.926	14.301	21.634	7.418	13.988	stringent	stringent	58.39	413.63	15394	5398	2.85	not applicable	no obvious correlation	no	yes
PF3D7_0515000	RNA recognition motif, putative	91.274	137.716	123.378	110.011	0.052	0.07	0.031	0.144	stringent	no	null	null	123978	50	2479.56	not applicable	excluded, no significant antisense	no	not applicable
PF3D7_0515100	rhomboid protease ROM9	3.809	2.502	45.693	72.513	1.055	3.223	2.148	2.561	stringent	stringent	94.38	42.32	23109	1004	23.02	no obvious correlation	not applicable	no	yes
PF3D7_0515200	conserved Plasmodium protein, unknown function	0	1.026	2.931	6.818	0	0.373	1.795	1.343	stringent	stringent	43.07	42.3	500	182	2.75	positive (medium)	not applicable	no	no
PF3D7_0515300	phosphatidylinositol 3-kinase	4.544	3.975	18.912	16.406	2.366	0.361	0.071	1.514	stringent	stringent	28.05	70.51	40741	2157	18.89	positive (medium)	not applicable	no	no
PF3D7_0515400	conserved Plasmodium protein, unknown function	36.456	1.406	1.009	23.945	0	0	0.007	0.039	stringent	no	null	null	12158	33	368.42	not applicable	excluded, no significant antisense	no	not applicable
PF3D7_0515500	amino acid transporter, putative	0.046	0.007	0.147	0.495	0.203	0.18	0.522	5.516	stringent	stringent	60.05	48.02	212	1709	0.12	not applicable	no obvious correlation	no	yes
PF3D7_0515600	conserved Plasmodium protein, unknown function	0.242	0.069	0.581	2.773	0.01	0	0.033	0.102	stringent	no	null	null	1787	44	40.61	not applicable	excluded, no significant antisense	no	not applicable
PF3D7_0515700	glideosome-associated protein 40, putative	226.141	35.735	51.375	1451.29	0.289	0.102	0.046	0.268	stringent	no	null	null	239892	68	3527.82	not applicable	excluded, no significant antisense	no	not applicable
PF3D7_0515800	BolA-like protein, putative	5.266	17.558	31.104	47.526	3.709	0.392	0.308	0.753	stringent	stringent	94.9	22.98	2702	95	28.44	no obvious correlation	not applicable	no	yes
PF3D7_0515900	protein phosphatase, putative	8.254	5.028	40.919	70.908	0	0.02	0.016	0	stringent	no	null	null	13889	11	1262.64	excluded, no significant antisense	not applicable	no	not applicable
PF3D7_0516000	RAP protein, putative	1.361	1.689	29.687	3.449	0.041	0	0.019	0.054	stringent	relax	12.56	8	17666	73	242	excluded, no significant antisense	not applicable	no	not applicable
PF3D7_0516100	cation-transporting ATPase 1	0.29	0.086	5.97	1.821	1.625	1.308	0.169	0.59	stringent	stringent	24.21	62.82	10864	1828	5.94	not applicable	no obvious correlation	no	yes
PF3D7_0516200	40S ribosomal protein S14, putative	485.374	1163.62	691.42	583.858	0.125	0.176	0.483	2.986	stringent	relax	85.61	17.55	110999	143	776.22	not applicable	excluded, no significant antisense	no	not applicable
PF3D7_0516300	tRNA pseudouridine synthase, putative	43.962	211.566	66.662	12.187	0.193	0.195	0.015	0.007	stringent	relax	7.82	12.38	46572	77	604.83	not applicable	excluded, no significant antisense	no	not applicable
PF3D7_0516400	conserved Plasmodium protein, unknown function	18.39	16.964	45.426	109.86	0.299	1.799	0.435	0.029	stringent	stringent	15.28	64.62	18574	203	91.5	not applicable	positive (medium)	no	no
PF3D7_0516500	metabolite/drug transporter, putative	0.726	0.767	0.899	2.667	4.272	1.384	2.992	12.836	stringent	stringent	95.59	87	640	2631	0.24	not applicable	no obvious correlation	no	yes
PF3D7_0516600	sporozoite surface antigen MB2	17.525	7.767	50.617	22.853	0	0	0	0	stringent	no	null	null	71736	33	2173.82	not applicable	excluded, no significant antisense	no	not applicable
PF3D7_0516700	ubiquitin carboxyl-terminal hydrolase 2, putative	57.838	45.125	58.846	81.329	0.033	0.005	0.035	0.011	stringent	no	null	null	94601	39	2425.67	not applicable	excluded, no significant antisense	no	not applicable
PF3D7_0516800	transcription factor with AP2 domain(s)	10.201	1.381	13.5	44.933	0.103	0.103	0.118	0.099	stringent	no	4.4	33.24	92468	247	374.36	not applicable	excluded, no significant antisense	no	not applicable
PF3D7_0516900	60S ribosomal protein L8, putative	804.617	1731.99	1346.59	910.396	0.145	0.076	0.441	0.094	stringent	no	21.66	9.04	317180	52	6099.62	excluded, no significant antisense	not applicable	no	not applicable
PF3D7_0517000	60S ribosomal protein L12, putative	261.32	883.561	576.629	634.565	0.266	3.171	1.072	0.296	stringent	relax	50.38	21.21	97296	168	579.14	excluded, no significant antisense	not applicable	no	not applicable
PF3D7_0517100	conserved Plasmodium protein, unknown function	68.415	31.02	37.852	19.125	0.817	1.142	0.383	0.617	stringent	stringent	74.84	20.14	21392	372	57.51	negative (weak)	not applicable	no	no
PF3D7_0517200	conserved Plasmodium protein, unknown function	305.619	203.059	63.063	17.276	0.01	0.115	0.354	0	stringent	relax	18.27	10.39	103581	76	1362.91	excluded, no significant antisense	not applicable	no	not applicable
PF3D7_0517300	pre-mRNA-splicing factor	6663.83	6939.69	3462.74	2136.29	0.084	0	0.332	0	stringent	no	28.1	12.5	1342934	65	20660.5	excluded, no significant antisense	not applicable	no	not applicable
PF3D7_0517400	FACT complex subunit SPT16, putative	54.834	53.935	291.715	135.287	0.27	0.651	1.86	0.876	stringent	relax	6.79	395.77	257290	2012	127.88	not applicable	excluded, no significant antisense	no	not applicable
PF3D7_0517500	conserved Plasmodium protein, unknown function	6.815	4.437	0.984	0.609	0.007	0	0	0	stringent	no	null	null	2057	19	108.26	not applicable	excluded, no significant antisense	no	not applicable
PF3D7_0517600	f-actin capping protein beta subunit, putative	9.42	10.045	2.245	1.842	0	0	0	0	stringent	no	null	null	1376	0	not applicable	excluded, no significant antisense	not applicable	no	not applicable
PF3D7_0517700	eukaryotic translation initiation factor, putative	44.058	71.137	62.249	27.109	0.009	0	0.044	0.007	stringent	no	null	null	44844	10	4484.4	not applicable	excluded, no significant antisense	no	not applicable
PF3D7_0517800	apicortin, putative	0	0	0	0.206	1.265	1.643	0.241	0.082	no	stringent	22.22	12.61	19	154	0.12	not applicable	no obvious correlation	no	yes
PF3D7_0517900	zinc finger protein, putative	8.305	2.736	3.899	92.822	0.235	0	0.009	0.009	stringent	relax	10.94	6.39	19051	30	635.03	excluded, no significant antisense	not applicable	no	not applicable
PF3D7_0518000	conserved protein, unknown function	63.078	120.986	55.424	97.422	0	0	0.078	0	stringent	relax	7.66	8.64	24022	28	857.93	excluded, no significant antisense	not applicable	no	not applicable
PF3D7_0518100	RAP protein, putative	1.83	4.09	22.037	8.873	0.023	0.005	0.011	0.028	stringent	no	2.38	10.84	20047	42	477.31	not applicable	excluded, no significant antisense	no	not applicable
PF3D7_0518200	conserved Plasmodium protein, unknown function	30.906	6.2	37.11	1121.45	0.143	0	0	0.447	stringent	no	null	null	42736	15	2849.07	not applicable	excluded, no significant antisense	no	not applicable
PF3D7_0518300	proteasome subunit beta type 1, putative	43.469	148.365	255.464	904.851	0.629	0.36	0.087	5.44	stringent	stringent	82.62	32.89	93335	510	183.01	positive (medium)	not applicable	no	no
PF3D7_0518400	cyclin	0.875	0.087	0.477	0.299	0.52	0.607	3.951	7.661	stringent	stringent	97.97	88.32	111	1020	0.11	positive (strong)	not applicable	no	no
PF3D7_0518500	ATP-dependent RNA helicase DDX23, putative	60.302	44.473	56.084	47.007	0.084	0.189	0.135	0.157	stringent	relax	13.88	34.39	84079	311	270.35	excluded, no significant antisense	not applicable	no	not applicable
PF3D7_0518600	WD-repeat protein, putative	3.045	1.398	7.487	25.326	0.049	0	0	0.142	stringent	relax	11.07	6.36	19594	58	337.83	not applicable	excluded, no significant antisense	no	not applicable
PF3D7_0518700	mRNA-binding protein PUF1	0.72	1.08	2.842	0.862	0	0	0.022	0.023	stringent	no	null	null	5193	20	259.65	not applicable	excluded, no significant antisense	no	not applicable
PF3D7_0518800	secreted ookinete protein, putative	0.093	0.066	0.078	0.267	0	0	0	0.17	relax	no	null	null	31	28	1.11	excluded, no significant antisense	not applicable	no	not applicable
PF3D7_0518900	conserved Plasmodium protein, unknown function	1.165	0.239	1.156	3.006	0	0	0.108	0	stringent	no	null	null	327	4	81.75	excluded, no significant antisense	not applicable	no	not applicable
PF3D7_0519000	conserved Plasmodium protein, unknown function	0.62	0.542	13.762	3.905	0	0	0.195	0.033	stringent	no	null	null	2413	28	86.18	excluded, no significant antisense	not applicable	no	not applicable
PF3D7_0519100	mitochondrial ribosomal protein L14 precursor, putative	22.567	12.244	182.879	675.459	4.131	3.194	1.088	0.865	stringent	stringent	100	39.86	31353	255	122.95	not applicable	negative (strong)	no	no
PF3D7_0519200	vacuolar ATP synthetase	50.442	119.255	171.262	251.213	0.764	0	0.254	0	stringent	relax	14.53	5.42	29800	28	1064.29	not applicable	excluded, no significant antisense	no	not applicable
PF3D7_0519300	cytochrome c oxidase assembly protein (heme A: farnesyltransferase), putative	1.442	2.312	30.259	39.879	1.559	2.445	0.45	0.098	stringent	stringent	45.97	36	16419	596	27.55	not applicable	no obvious correlation	yes	yes
PF3D7_0519400	40S ribosomal protein S24, putative	3716.26	10480.3	6160.27	6634.35	0	0	0.117	0.147	stringent	no	24.86	9.64	839764	32	26242.6	not applicable	excluded, no significant antisense	no	not applicable
PF3D7_0519500	carbon catabolite repressor protein 4, putative	3.854	11.828	54.683	8.657	0.048	0.059	0.025	0.032	stringent	no	1.54	6.59	124724	103	1210.91	excluded, no significant antisense	not applicable	no	not applicable
PF3D7_0519600	conserved Plasmodium protein, unknown function	23.917	37.667	44.062	32.28	0.274	0.255	0	0.162	stringent	relax	10.45	18.95	34435	103	334.32	excluded, no significant antisense	not applicable	no	not applicable
PF3D7_0519700	conserved Plasmodium protein, unknown function	1184.46	1470.95	776.562	690.888	0	0.035	0.054	0	stringent	no	null	null	184003	16	11500.2	not applicable	excluded, no significant antisense	no	not applicable
PF3D7_0519800	conserved protein, unknown function	646.825	736.073	661.24	139.541	0.235	0.04	0.008	0.007	stringent	no	null	null	480081	55	8728.75	not applicable	excluded, no significant antisense	no	not applicable
PF3D7_0519900	conserved Plasmodium protein, unknown function	3.799	7.689	33.173	32.046	1.338	5.164	1.419	0.942	stringent	stringent	35.87	96.3	13621	944	14.43	positive (weak)	not applicable	no	no
PF3D7_0520000	40S ribosomal protein S9, putative	1456.25	3284.56	2149.36	1649.05	0	0.035	0.083	0.052	stringent	no	null	null	397138	10	39713.8	excluded, no significant antisense	not applicable	no	not applicable
PF3D7_0520100	protein phosphatase, putative	27.889	37.889	44.351	18.534	0	0	0.074	0.021	stringent	no	null	null	28491	26	1095.81	not applicable	excluded, no significant antisense	no	not applicable
PF3D7_0520200	conserved Plasmodium protein, unknown function	16.76	27.691	72.369	42.678	0.099	0.067	0	0.084	stringent	no	null	null	40713	31	1313.32	not applicable	excluded, no significant antisense	no	not applicable
PF3D7_0520300	U6 snRNA-associated sm-like protein lsm2, putative	78.833	228.411	326.504	412.508	0.244	0.129	1.063	1.285	stringent	relax	51.68	11.72	25377	60	422.95	not applicable	excluded, no significant antisense	no	not applicable
PF3D7_0520400	conserved Plasmodium protein, unknown function	1.041	1.826	9.594	24.647	0.062	0.11	0	0.081	stringent	no	null	null	3523	13	271	not applicable	excluded, no significant antisense	no	not applicable
PF3D7_0520500	phosphomethylpyrimidine kinase, putative	3.477	3.204	10.709	23.807	0.121	0.021	0.537	1.073	stringent	stringent	73.1	13.61	4222	165	25.59	no obvious correlation	not applicable	no	yes
PF3D7_0520600	BIS(5'-nucleosyl)-tetraphosphatase (diadenosine tetraphosphatase), putative	315.248	387.839	199.481	122.778	0.622	0.044	0	1.134	stringent	no	null	null	35129	66	532.26	excluded, no significant antisense	not applicable	no	not applicable
PF3D7_0520700	conserved Plasmodium protein, unknown function	7.848	9.321	16.982	6.085	0.026	0.02	0.128	0.015	stringent	relax	9.88	9.88	14029	96	146.14	excluded, no significant antisense	not applicable	no	not applicable
PF3D7_0520800	conserved Plasmodium protein, unknown function	3.386	4.409	29.118	11.727	0.021	0.01	0.008	0.021	stringent	no	null	null	48340	27	1790.37	excluded, no significant antisense	not applicable	no	not applicable
PF3D7_0520900	adenosylhomocysteinase	318.148	710.818	1123.44	2800.16	0.183	0.346	0.381	0.358	stringent	no	40.9	7.65	732985	159	4609.97	not applicable	excluded, no significant antisense	no	not applicable
PF3D7_0521000	conserved Plasmodium protein, unknown function	31.33	41.074	43.351	14.533	0	0.102	0.07	0.047	stringent	relax	6.56	6.18	28556	46	620.78	not applicable	excluded, no significant antisense	no	not applicable
PF3D7_0521100	conserved Plasmodium protein, unknown function	0.066	0.013	0.561	1.27	0.004	0.017	0.055	0.019	stringent	no	4.63	3.79	1004	54	18.59	excluded, no significant antisense	not applicable	no	not applicable
PF3D7_0521200	conserved Plasmodium protein, unknown function	0.096	0	6.378	6.487	0.822	1.918	0.349	1.118	stringent	stringent	29.99	73.88	1691	354	4.78	not applicable	no obvious correlation	no	yes
PF3D7_0521300	conserved Plasmodium protein, unknown function	14.787	12.572	13.287	8.523	0.028	0.01	0.268	0.091	stringent	stringent	14.52	69.78	19647	259	75.86	not applicable	not enough data	no	not applicable
PF3D7_0521400	conserved Plasmodium protein, unknown function	2.879	5.331	76.738	68.335	0	0.012	0.009	0.052	stringent	no	0.06	4	31408	20	1570.4	excluded, no significant antisense	not applicable	no	not applicable
PF3D7_0521500	ribosomal large subunit pseudouridylate synthase, putative	1.572	3.827	15.163	17.328	0.064	0	0	0.05	stringent	no	null	null	7664	46	166.61	not applicable	excluded, no significant antisense	no	not applicable
PF3D7_0521600	conserved Plasmodium protein, unknown function	13.577	8.994	3.183	2.89	0.065	0	0.162	0.406	stringent	no	null	null	508	14	36.29	not applicable	excluded, no significant antisense	no	not applicable
PF3D7_0521700	DEAD/DEAH box ATP-dependent RNA helicase, putative	10.02	8.397	11.518	5.398	0	0	0	0.087	stringent	no	null	null	7582	35	216.63	excluded, no significant antisense	not applicable	no	not applicable
PF3D7_0521800	nucleotide binding protein, putative	2.377	0.67	1.884	17.255	0	0	0	0	stringent	no	null	null	4590	0	not applicable	excluded, no significant antisense	not applicable	no	not applicable
PF3D7_0521900	conserved Plasmodium protein, unknown function	4.797	1.805	2.111	1.162	0.014	0.011	0.07	0.028	stringent	no	4.18	24.04	6383	86	74.22	excluded, no significant antisense	not applicable	no	not applicable
PF3D7_0522000	conserved Plasmodium protein, unknown function	10.833	53.444	45.466	51.646	0	0	0	0.046	stringent	no	3.58	2.27	5112	3	1704	not applicable	excluded, no significant antisense	no	not applicable
PF3D7_0522100	conserved Plasmodium protein, unknown function	6.521	1.304	2.124	10.686	0.008	0.043	0.068	0.039	stringent	relax	6.98	6.36	5423	28	193.68	not applicable	excluded, no significant antisense	no	not applicable
PF3D7_0522200	conserved Plasmodium protein, unknown function	21.663	46.647	25.473	78.391	0	0	0	0	stringent	no	null	null	4710	1	4710	not applicable	excluded, no significant antisense	no	not applicable
PF3D7_0522300	S-adenosylmethionine-dependent methyltransferase, putative	54.438	100.72	55.571	27.819	0.116	0.024	0	0.18	stringent	no	null	null	16013	20	800.65	not applicable	excluded, no significant antisense	no	not applicable
PF3D7_0522400	conserved Plasmodium protein, unknown function	8.582	0.38	2.158	8.123	0.015	0.024	0.004	0.027	stringent	no	1.99	12.28	74234	150	494.89	excluded, no significant antisense	not applicable	no	not applicable
PF3D7_0522500	mitochondrial ribosomal protein L17 precursor, putative	21.374	8.156	90.724	494.547	0.113	0.28	0.031	0.738	stringent	relax	29.49	6.29	33471	45	743.8	excluded, no significant antisense	not applicable	no	not applicable
PF3D7_0522600	conserved protein, unknown function	26.733	2.703	3.493	135.048	0	0	0.022	0.101	stringent	no	null	null	24205	18	1344.72	excluded, no significant antisense	not applicable	no	not applicable
PF3D7_0522700	iron-sulfur assembly protein, putative	0.997	1.242	23.097	59.787	0.855	0.263	0.355	0.056	stringent	stringent	36.95	28.28	4459	52	85.75	not applicable	negative (weak)	no	no
PF3D7_0522800	G10 protein, putative	43.617	106.454	55.73	48.445	0	0	0	0	stringent	no	null	null	9112	0	not applicable	not applicable	excluded, no significant antisense	no	not applicable
PF3D7_0522900	zinc finger protein, putative	4.833	1.111	0.903	1.241	0.239	0.115	0.013	0.003	stringent	no	null	null	3608	129	27.97	excluded, no significant antisense	not applicable	no	not applicable
PF3D7_0523000	multidrug resistance protein	206.667	129.325	155.377	39.574	0.009	0.014	0.099	0.017	stringent	no	4.72	38.81	192219	165	1164.96	not applicable	excluded, no significant antisense	no	not applicable
PF3D7_0523100	mitochondrial processing peptidase alpha subunit, putative	4.36	14.097	34.997	46.367	0.541	0.373	0.205	0.128	stringent	relax	37.02	9.32	18786	142	132.3	not applicable	excluded, no significant antisense	no	not applicable
PF3D7_0523200	conserved Plasmodium protein, unknown function	0.85	1.88	5.592	3.338	0.177	0	0.104	0.587	stringent	stringent	13.28	50.7	5048	245	20.6	not applicable	not enough data	no	not applicable
PF3D7_0523300	conserved Plasmodium protein, unknown function	5.217	3.063	21.421	106.582	2.222	1.838	3.57	3.469	stringent	stringent	100	34.07	4923	363	13.56	not applicable	no obvious correlation	no	yes
PF3D7_0523400	DnaJ protein, putative	138.242	166.788	358.476	445.238	0	0	0	0	stringent	no	null	null	177281	8	22160.1	not applicable	excluded, no significant antisense	no	not applicable
PF3D7_0523500	outer arm dynein lc3, putative	0.056	0.119	0.792	7.789	0.224	1.007	2.561	2.319	stringent	stringent	13.85	331.35	355	177	2.01	not applicable	positive (strong)	no	no
PF3D7_0523600	conserved Plasmodium protein, unknown function	21.7	11.708	174.311	655.603	0	0	0	0	stringent	no	null	null	52137	0	not applicable	not applicable	excluded, no significant antisense	no	not applicable
PF3D7_0523700	conserved Plasmodium membrane protein, unknown function	0.967	0.334	2.88	0.998	0	0	0	0	stringent	no	null	null	2733	2	1366.5	not applicable	excluded, no significant antisense	no	not applicable
PF3D7_0523800	transporter, putative	32.909	28.672	10.998	23.315	0.147	0.068	0.381	0.387	stringent	stringent	43.94	12.43	16202	252	64.29	not applicable	no obvious correlation	no	yes
PF3D7_0523900	conserved Plasmodium membrane protein, unknown function	12.312	19.158	6.73	22.671	0.65	0.098	0.514	0.072	stringent	relax	20.6	8.74	3579	65	55.06	not applicable	excluded, no significant antisense	no	not applicable
PF3D7_0524000	karyopherin beta	570.898	692.737	504.398	259.015	0.095	0.189	0.334	0.057	stringent	no	null	null	611613	190	3219.02	excluded, no significant antisense	not applicable	no	not applicable
PF3D7_0524100	conserved Plasmodium protein, unknown function	54.553	15.196	25.215	9.681	0.03	0	0	0	stringent	no	null	null	37999	9	4222.11	not applicable	excluded, no significant antisense	no	not applicable
PF3D7_0524200	conserved Plasmodium membrane protein, unknown function	1.835	0.948	0.372	6.524	0.408	0.215	0.068	0	stringent	no	null	null	406	29	14	not applicable	excluded, no significant antisense	no	not applicable
PF3D7_0524300	conserved Plasmodium protein, unknown function	68.563	162.833	142.901	185.217	0.154	0	0	0	stringent	no	null	null	65708	24	2737.83	excluded, no significant antisense	not applicable	no	not applicable
PF3D7_0524400	cytosolic preribosomal GTP-binding protein, putative	196.414	297.97	129.903	97.108	0	0.272	0.257	0.134	stringent	relax	30.87	11.36	58121	84	691.92	excluded, no significant antisense	not applicable	no	not applicable
PF3D7_0524500	conserved Plasmodium protein, unknown function	50.678	81.248	145.31	227.608	0	0	0.337	0.515	stringent	relax	44.09	4.77	17366	40	434.15	excluded, no significant antisense	not applicable	no	not applicable
PF3D7_0524600	organelle ribosomal protein L7/L12 precursor, putative	30.562	17.772	111.007	700.844	0.024	0	0	0	stringent	no	null	null	64703	12	5391.92	not applicable	excluded, no significant antisense	no	not applicable
PF3D7_0524700	mitochondrial import receptor subunit tom22, putative	11.767	53.322	134.58	55.104	0.891	0.628	0.049	0.278	stringent	relax	60.06	11.43	6835	39	175.26	not applicable	excluded, no significant antisense	no	not applicable
PF3D7_0524800	ubiquitin fusion degradation protein UFD1, putative	5.12	5.326	5.555	7.096	0.072	0.322	0.968	0.504	stringent	stringent	21.28	36.66	4652	389	11.96	positive (weak)	not applicable	no	no
PF3D7_0524900	tRNA-YW synthesizing protein, putative	66.681	102.373	65.968	14.639	0	0	0.053	0.005	stringent	no	null	null	62043	21	2954.43	excluded, no significant antisense	not applicable	no	not applicable
PF3D7_0525000	zinc finger protein, putative	1.007	6.291	33.708	8.249	0.107	0.028	0	0.056	stringent	no	null	null	13458	50	269.16	excluded, no significant antisense	not applicable	no	not applicable
PF3D7_0525100	acyl-CoA synthetase	243.998	147.296	255.154	243.114	0.065	0.01	0.209	0.044	stringent	no	null	null	163909	67	2446.4	excluded, no significant antisense	not applicable	no	not applicable
PF3D7_0525200	conserved Plasmodium protein, unknown function	16.771	2.961	43.162	47.671	0.003	0	0	0.008	stringent	no	null	null	88783	5	17756.6	not applicable	excluded, no significant antisense	no	not applicable
PF3D7_0525300	conserved Plasmodium protein, unknown function	3.233	0.289	1.353	2.198	0.026	0	0	0	stringent	no	null	null	1114	2	557	not applicable	excluded, no significant antisense	no	not applicable
PF3D7_0525400	G-protein coupled receptor, putative	4.055	0.894	11.507	38.483	0.188	0.099	0.033	0.094	stringent	relax	8.83	7.43	9585	38	252.24	not applicable	excluded, no significant antisense	no	not applicable
PF3D7_0525500	conserved Plasmodium protein, unknown function	4.775	5.833	8.545	1.136	0.061	0.007	0	0.084	stringent	no	1.72	10.83	13205	83	159.1	not applicable	excluded, no significant antisense	no	not applicable
PF3D7_0525600	RNA methyltransferase, putative	1.215	1.398	31.808	41.139	0.125	0.057	0.371	0	stringent	relax	30.58	6.86	11918	57	209.09	excluded, no significant antisense	not applicable	no	not applicable
PF3D7_0525700	conserved Plasmodium protein, unknown function	3.156	5.154	49.672	142.408	19.461	2.122	0.397	7.426	stringent	stringent	94.16	159.99	8910	871	10.23	positive (strong)	not applicable	no	no
PF3D7_0525800	membrane skeletal protein IMC1-related	792.444	41.276	15.367	403.255	0.272	0	0.035	0.196	stringent	no	null	null	86271	27	3195.22	excluded, no significant antisense	not applicable	no	not applicable
PF3D7_0525900	NIMA related kinase 2	3.733	0.163	0.202	0.948	0.044	0	0.037	0	relax	no	null	null	292	18	16.22	not applicable	excluded, no significant antisense	no	not applicable
PF3D7_0526000	RAP protein, putative	0.817	1.086	10.111	7.795	0.031	0	0.032	0	stringent	no	null	null	6133	10	613.3	not applicable	excluded, no significant antisense	no	not applicable
PF3D7_0526100	conserved Plasmodium membrane protein, unknown function	0.904	0.875	39.652	31.728	0.077	0.308	0.076	0.251	stringent	relax	11.06	7.38	9923	74	134.09	not applicable	excluded, no significant antisense	no	not applicable
PF3D7_0526200	ADP-ribosylation factor GTPase-activating protein, putative	5.919	2.536	19.692	77.594	0	0	0.01	0	stringent	no	null	null	20238	2	10119	not applicable	excluded, no significant antisense	no	not applicable
PF3D7_0526300	nucleolar Jumonji domain interacting protein, putative	25.203	54.582	26.874	37.524	0.621	0.123	1.402	8.253	stringent	stringent	92.8	76.72	10721	1165	9.2	positive (strong)	not applicable	no	no
PF3D7_0526400	conserved Plasmodium protein, unknown function	2.327	0.771	5.739	51.429	0.26	1.009	0.433	0.407	stringent	stringent	20.44	29.03	6006	165	36.4	positive (weak)	not applicable	no	no
PF3D7_0526500	conserved Plasmodium protein, unknown function	80.496	55.41	67.232	15.652	0.063	0	0.053	0.011	stringent	no	null	null	95809	54	1774.24	excluded, no significant antisense	not applicable	no	not applicable
PF3D7_0526600	conserved Plasmodium protein, unknown function	2.547	0.868	20.267	6.286	0	0	0.005	0	stringent	no	null	null	94468	10	9446.8	not applicable	excluded, no significant antisense	no	not applicable
PF3D7_0526700	conserved Plasmodium protein, unknown function	18.256	20.734	86.187	89.876	0	0	0	0.117	stringent	no	null	null	68385	24	2849.38	not applicable	excluded, no significant antisense	no	not applicable
PF3D7_0526800	conserved Plasmodium protein, unknown function	193.708	611.936	299.009	269.423	0	0.054	0.099	0.412	stringent	no	null	null	139515	69	2021.96	excluded, no significant antisense	not applicable	no	not applicable
PF3D7_0526900	conserved Plasmodium protein, unknown function	76.327	218.165	76.635	164.285	0.5	0.466	0.146	0.023	stringent	relax	16.94	9.81	27302	47	580.89	not applicable	excluded, no significant antisense	no	not applicable
PF3D7_0527000	minchromosome maintenance (MCM) complex subunit, putative	87.378	31.771	368.488	848.141	0.346	0.255	0.282	0.173	stringent	relax	27.03	15.09	455190	235	1936.98	not applicable	excluded, no significant antisense	no	not applicable
PF3D7_0527100	ubiquitin-conjugating enzyme E2 N, putative	133.822	255.935	290.742	1150.85	0.331	0.044	0.069	1.228	stringent	relax	48.74	10.75	70429	86	818.94	excluded, no significant antisense	not applicable	no	not applicable
PF3D7_0527200	ubiquitin carboxyl-terminal hydrolase, putative	78.905	162.937	247.474	327.462	0.041	0.022	0.129	0.453	stringent	relax	31.65	11.91	164811	139	1185.69	excluded, no significant antisense	not applicable	no	not applicable
PF3D7_0527300	methionine aminopeptidase 1a, putative	39.599	76.938	88.97	89.151	0.807	1.177	0.606	2.428	stringent	stringent	40.37	33.07	25529	394	64.79	positive (medium)	not applicable	no	no
PF3D7_0527400	conserved Plasmodium protein, unknown function	131.554	117.605	57.649	38.503	0.179	0	0.237	0.53	stringent	relax	40.53	8.13	13355	50	267.1	excluded, no significant antisense	not applicable	no	not applicable
PF3D7_0527500	hsp70 interacting protein, putative	1941.84	2211.18	3387.11	968.445	0.891	0.13	1.024	0.203	stringent	no	22.33	12.54	1104343	273	4045.21	not applicable	excluded, no significant antisense	no	not applicable
PF3D7_0527600	conserved Plasmodium protein, unknown function	12.023	18.325	29.813	51.793	0.666	0.719	0.311	0.661	stringent	stringent	11.98	22.97	16213	252	64.34	not applicable	negative (weak)	no	no
PF3D7_0527900	RNA helicase 1	158.045	142.486	92.212	49.92	0.047	0.13	0.102	0.007	stringent	no	null	null	80524	58	1388.34	not applicable	excluded, no significant antisense	no	not applicable
PF3D7_0528000	conserved Plasmodium protein, unknown function	8.916	31.195	54.42	154.23	0.101	0.213	0	0	stringent	no	null	null	9170	27	339.63	not applicable	excluded, no significant antisense	no	not applicable
PF3D7_0528100	beta adaptin protein, putative	51.846	49.43	53.866	90.193	0.156	0.014	0.157	0.359	stringent	no	null	null	70062	136	515.16	excluded, no significant antisense	not applicable	no	not applicable
PF3D7_0528200	eukaryotic translation initiation factor 3, subunit 6, putative	324.032	544.597	264.944	277.056	1.092	0.577	0.272	0.464	stringent	relax	20.96	37.95	163752	274	597.64	excluded, no significant antisense	not applicable	no	not applicable
PF3D7_0528300	conserved Plasmodium protein, unknown function	70.452	9.313	2.593	148.19	0.202	0.668	0.42	0.276	stringent	stringent	47.15	17.13	29217	226	129.28	no obvious correlation	not applicable	no	yes
PF3D7_0528400	cell cycle regulator with zn-finger domain, putative	52.837	4.563	2.025	138.829	0.093	0.033	0.039	0.606	stringent	relax	38.71	7.49	20628	122	169.08	excluded, no significant antisense	not applicable	no	not applicable
PF3D7_0528500	f-actin capping protein alpha subunit, putative	1.711	0.479	3.543	43.885	7.276	7.689	5.956	6.113	stringent	stringent	67.05	2348.38	4328	1751	2.47	not applicable	no obvious correlation	no	yes
PF3D7_0528600	conserved Plasmodium protein, unknown function	769.859	716.174	445.145	579.283	2.199	0.314	2.912	20.223	stringent	stringent	100	144.2	58455	749	78.04	not applicable	no obvious correlation	no	yes
PF3D7_0528700	peptidyl-prolyl cis-trans isomerase	226.195	313.136	240.091	233.868	1.688	1.621	1.835	2.275	stringent	stringent	100	39.96	49769	370	134.51	no obvious correlation	not applicable	no	yes
PF3D7_0528800	nucleolar preribosomal GTPase, putative	26.338	30.759	22.424	5.096	0.012	0.037	0.048	0.036	stringent	no	null	null	11883	29	409.76	excluded, no significant antisense	not applicable	no	not applicable
PF3D7_0528900	conserved Plasmodium protein, unknown function	6.169	3.23	3.3	1.583	0.306	0.587	0	0	stringent	relax	7.25	25.32	1072	31	34.58	excluded, no significant antisense	not applicable	no	not applicable
PF3D7_0529000	conserved Plasmodium protein, unknown function	56.352	52.545	69.519	73.204	0.035	0	0.014	0	stringent	no	null	null	50151	17	2950.06	excluded, no significant antisense	not applicable	no	not applicable
PF3D7_0529100	conserved Plasmodium protein, unknown function	9.283	19.547	202.948	216.597	1.028	0.326	0.626	0.615	stringent	relax	41.87	18.66	24846	108	230.06	excluded, no significant antisense	not applicable	no	not applicable
PF3D7_0529200	sugar transporter, putative	0.574	0.995	4.633	4.946	0.023	0.036	0.896	0.43	stringent	stringent	74.03	11.67	2034	320	6.36	no obvious correlation	not applicable	no	yes
PF3D7_0529300	apicoplast TIC22 precursor	1.102	0.285	12.228	16.072	0.562	0.19	0.485	0.737	stringent	stringent	73.95	13.84	3852	162	23.78	no obvious correlation	not applicable	no	yes
PF3D7_0529400	conserved Plasmodium protein, unknown function	19.126	3.574	56.418	128.278	0.008	0.193	0.178	0.022	stringent	relax	6.96	14.36	125298	167	750.29	excluded, no significant antisense	not applicable	no	not applicable
PF3D7_0529500	cell cycle regulator protein, putative	9.49	22.258	17.431	24.396	0.035	0	0	0.193	stringent	no	15	3.48	4180	11	380	not applicable	not applicable	no	not applicable
PF3D7_0529700	conserved Plasmodium protein, unknown function	0.923	1.756	22.216	8.84	0.204	0.121	0.037	0.015	stringent	no	null	null	11535	64	180.23	not applicable	not applicable	no	not applicable
PF3D7_0529800	conserved Plasmodium protein, unknown function	6.826	1.417	37.175	19.568	0.03	0.028	0.011	0.026	stringent	no	null	null	71882	64	1123.16	not applicable	excluded, no significant antisense	no	not applicable
PF3D7_0529900	RING zinc finger protein, putative	169.974	264.805	111.585	311.191	0.862	1.052	1.249	3.59	stringent	stringent	85.36	28.8	58314	472	123.55	not applicable	positive (medium)	no	no
PF3D7_0530000	conserved Plasmodium protein, unknown function	533.804	205.346	583.268	780.944	0.579	0.408	0.053	0	stringent	no	null	null	64604	17	3800.24	excluded, no significant antisense	not applicable	no	not applicable
PF3D7_0530100	SNARE protein, putative	58.776	68.564	56.606	133.637	0	0	0	0	stringent	no	null	null	18623	0	not applicable	not applicable	excluded, no significant antisense	no	not applicable
PF3D7_0530200	triose phosphate transporter	3.028	1.391	27.243	38.87	0.084	0.051	0.06	0.037	stringent	no	null	null	13770	32	430.31	not applicable	excluded, no significant antisense	no	not applicable
PF3D7_0530300	conserved Plasmodium membrane protein, unknown function	9.109	0.895	11.114	56.099	0.013	0	0.029	0	stringent	no	null	null	44414	48	925.29	not applicable	excluded, no significant antisense	no	not applicable
PF3D7_0530400	conserved Plasmodium protein, unknown function	0.267	0.048	2.206	0.376	0.116	0.048	0.085	0.489	stringent	relax	6.41	57.46	2375	419	5.67	not applicable	excluded, no significant antisense	no	not applicable
PF3D7_0530500	conserved Plasmodium membrane protein, unknown function	0.037	0.02	0.098	0.083	0.206	0.125	0.134	0	relax	stringent	15.49	17.69	137	112	1.22	not applicable	not enough data	yes	not applicable
PF3D7_0530600	XAP-5 DNA binding protein, putative	33.537	33.632	33.445	13.071	0.267	0.341	0.373	0.197	stringent	no	null	null	16612	140	118.66	not applicable	excluded, no significant antisense	no	not applicable
PF3D7_0530700	conserved Plasmodium protein, unknown function	21.355	18.115	40.819	5.424	0.058	0	0.496	1.416	stringent	stringent	17.92	67.58	32326	723	44.71	positive (weak)	not applicable	yes	no
PF3D7_0530800	CPW-WPC family protein	2.171	1.081	3.232	9.601	0.225	0.026	0.104	0.837	stringent	no	4.52	35.18	1473	150	9.82	not applicable	excluded, no significant antisense	no	not applicable
PF3D7_0530900	formin 1, putative	3.269	0.27	0.3	7.204	0	0	0	0	stringent	no	null	null	12564	13	966.46	not applicable	excluded, no significant antisense	no	not applicable
PF3D7_0531000	conserved Plasmodium protein, unknown function	9.92	14.654	16.232	25.954	0	0	0	0	stringent	no	null	null	13422	0	not applicable	not applicable	excluded, no significant antisense	no	not applicable
PF3D7_0531100	conserved Plasmodium protein, unknown function	1.345	0.177	0.47	4.998	0	0	0	0	stringent	no	null	null	9436	3	3145.33	not applicable	excluded, no significant antisense	no	not applicable
PF3D7_0531200	mitochondrial ribosomal protein S16 precursor, putative	0.676	0.435	14.155	16.974	0.029	0	0	0.138	stringent	no	7.79	7.9	2350	9	261.11	excluded, no significant antisense	not applicable	no	not applicable
PF3D7_0531300	conserved Plasmodium protein, unknown function	12.737	2.966	53.784	141.028	0.553	0.449	0	0	stringent	no	null	null	18444	46	400.96	not applicable	excluded, no significant antisense	no	not applicable
PF3D7_0531400	conserved Plasmodium protein, unknown function	18.791	13.52	21.217	6.551	0.021	0.011	0.045	0.017	stringent	relax	6.4	5.07	20422	30	680.73	not applicable	excluded, no significant antisense	no	not applicable
PF3D7_0532100	early transcribed membrane protein 5	2884.57	8181.72	5812.91	2468.77	1.486	5.589	3.818	0.189	stringent	no	31.32	135.91	915040	434	2108.39	not applicable	excluded, no significant antisense	no	not applicable
PF3D7_0532200	Plasmodium exported protein (PHISTc), unknown function	6.437	28.237	6.774	17.215	0.943	1.144	0.899	0.541	stringent	stringent	68.67	19.05	3418	207	16.51	not applicable	positive (weak)	no	no
PF3D7_0532300	Plasmodium exported protein (PHISTb), unknown function	212.066	3222.94	285.978	65.242	0	0.248	0.041	0	stringent	no	null	null	375953	48	7832.35	excluded, no significant antisense	not applicable	no	not applicable
PF3D7_0532400	Plasmodium exported protein (PHISTb), unknown function	28.241	1094.6	471.281	90.874	0.012	0.301	0.385	0.009	stringent	no	null	null	257994	181	1425.38	excluded, no significant antisense	not applicable	no	not applicable
PF3D7_0532500	Plasmodium exported protein, unknown function	1.139	8.478	28.28	27.024	0	0	0	0	stringent	no	null	null	2561	0	not applicable	not applicable	excluded, no significant antisense	no	not applicable
PF3D7_0532600	Plasmodium exported protein, unknown function	0	7.651	18.553	5.316	0	0	0.259	0	stringent	no	null	null	1696	8	212	not applicable	excluded, no significant antisense	no	not applicable
PF3D7_0532900	rifin	0	0.021	0.18	0.308	0.039	0.208	0.115	0.092	relax	no	null	null	55	48	1.15	not applicable	not applicable	no	not applicable
PF3D7_0533100	erythrocyte membrane protein 1 (PfEMP1), truncated	1.982	2.162	6.817	1.471	0	0	0.005	0	stringent	no	null	null	24659	40	616.48	not applicable	not applicable	no	not applicable
PF3D7_0600200	erythrocyte membrane protein 1, PfEMP1	1.463	1.583	0.214	0.764	0.013	0.03	0.063	0.053	stringent	no	3.74	10.89	2890	184	15.71	not applicable	excluded, no significant antisense	no	not applicable
PF3D7_0600300	rifin	0.017	0.197	0.309	0.977	0.118	0.214	0.351	0.185	stringent	relax	15.68	5.97	163	73	2.23	not applicable	excluded, no significant antisense	no	not applicable
PF3D7_0600400	erythrocyte membrane protein 1 (PfEMP1)-like protein	0.299	0.491	0.059	0.011	0	0.01	0.004	0	stringent	no	null	null	241	3	80.33	excluded, no significant antisense	not applicable	no	not applicable
PF3D7_0600500	rifin	0.034	0.143	0.056	0.053	0.675	1.266	1.597	2.185	no	stringent	84.77	24.72	21	506	0.04	not applicable	not applicable	no	not applicable
PF3D7_0600700	rifin	0.018	0	0	0.239	0	0	0.015	0.07	no	no	null	null	40	6	6.67	not applicable	not applicable	no	not applicable
PF3D7_0601000	Plasmodium exported protein (hyp5), unknown function	2.213	4.87	0.405	0.111	0	0	0	0	stringent	no	null	null	440	0	not applicable	not applicable	not applicable	no	not applicable
PF3D7_0601100	Plasmodium exported protein (hyp4), unknown function	7.225	7.779	0.747	0.128	0	0	0	0	stringent	no	null	null	624	0	not applicable	excluded, no significant antisense	not applicable	no	not applicable
PF3D7_0601200	Pfmc-2TM Maurer's cleft two transmembrane protein	0.027	2.436	20.74	1.36	0	0	0	0	stringent	no	null	null	1807	1	1807	not applicable	excluded, no significant antisense	no	not applicable
PF3D7_0601300	RESA-like protein	0.955	3.874	0.092	0.017	0	0	0	0	stringent	no	null	null	234	0	not applicable	not applicable	excluded, no significant antisense	no	not applicable
PF3D7_0601500	Plasmodium exported protein (PHISTb), unknown function	0.779	1.775	1.395	0.849	0	0	0	0.021	stringent	no	null	null	652	12	54.33	not applicable	not applicable	no	not applicable
PF3D7_0601600	Tetratricopeptide repeat protein, putative	5.827	8.982	6.676	75.398	0	0	0.018	0	stringent	no	null	null	7511	1	7511	excluded, no significant antisense	not applicable	no	not applicable
PF3D7_0601900	conserved Plasmodium protein, unknown function	63.32	1329.64	185.699	29.331	0.098	0	0	0.267	stringent	no	null	null	39187	17	2305.12	not applicable	excluded, no significant antisense	no	not applicable
PF3D7_0602000	conserved Plasmodium protein, unknown function	2.468	1.205	9.079	4.572	0.004	0.005	0.044	0	stringent	no	null	null	9854	15	656.93	not applicable	excluded, no significant antisense	no	not applicable
PF3D7_0602100	ATP-dependent RNA helicase, putative	24.127	28.721	19.228	3.121	0	0.034	0.027	0	stringent	no	null	null	27873	33	844.64	excluded, no significant antisense	not applicable	no	not applicable
PF3D7_0602200	MYND finger protein, putative	4.834	29.179	43.311	12.875	0	0	0	0	stringent	no	null	null	6837	1	6837	excluded, no significant antisense	not applicable	no	not applicable
PF3D7_0602300	liver merozoite formation protein, putative	0.339	0.295	1.094	1.807	0	0	0	0	stringent	no	null	null	399	3	133	not applicable	excluded, no significant antisense	no	not applicable
PF3D7_0602400	elongation factor G	4.747	12.718	84.078	32.997	0	0	0.006	0	stringent	no	null	null	57914	3	19304.7	not applicable	excluded, no significant antisense	no	not applicable
PF3D7_0602500	geranylgeranyltransferase, putative	0.728	4.352	20.067	12.341	0.347	0.21	0	0	stringent	no	null	null	4995	39	128.08	not applicable	excluded, no significant antisense	no	not applicable
PF3D7_0602600	conserved Plasmodium protein, unknown function	20.966	20.094	20.194	11.441	0.053	0.189	0.748	0.374	stringent	stringent	19.77	48.63	27114	588	46.11	not applicable	no obvious correlation	no	yes
PF3D7_0602700	conserved Plasmodium protein, unknown function	4.158	2.915	1.676	0.956	0.081	0.142	0.078	0	stringent	no	null	null	1015	31	32.74	excluded, no significant antisense	not applicable	no	not applicable
PF3D7_0602800	JmjC domain containing protein	10.449	6.322	3.879	1.273	0.544	0.01	0.129	0.887	stringent	stringent	41.42	17.52	3084	276	11.17	not applicable	no obvious correlation	no	yes
PF3D7_0602900	conserved Plasmodium protein, unknown function	101.647	64.004	52.022	273.751	0.454	0.056	0	0	stringent	no	null	null	63274	40	1581.85	not applicable	excluded, no significant antisense	no	not applicable
PF3D7_0603000	conserved Plasmodium protein, unknown function	13.414	15.833	13.101	27.522	0.032	0.078	0.194	0.083	stringent	no	null	null	10836	60	180.6	not applicable	excluded, no significant antisense	no	not applicable
PF3D7_0603100	conserved Plasmodium protein, unknown function	1.637	0.454	12.096	21.135	0.361	0.147	0	0.13	stringent	no	null	null	6841	54	126.69	not applicable	excluded, no significant antisense	no	not applicable
PF3D7_0603200	mitochondrial chaperone BCS1, putative	1.252	1.182	44.887	47.238	0.027	0.464	0.221	0.135	stringent	stringent	27.26	11.81	16086	104	154.67	not applicable	negative (weak)	no	no
PF3D7_0603300	dihydroorotate dehydrogenase, mitochondrial precursor	2.899	15.541	39.252	17.62	0	0.035	0.879	0.645	stringent	stringent	13.39	52.01	12997	289	44.97	not applicable	no obvious correlation	yes	yes
PF3D7_0603400	conserved Plasmodium protein, unknown function	35.004	49.722	119.418	34.816	0	0.012	0.165	0.04	stringent	relax	7.91	10.1	112670	61	1847.05	excluded, no significant antisense	not applicable	no	not applicable
PF3D7_0603500	cation/H+ antiporter	1.919	1.563	11.535	54.442	0.156	0.075	1.24	4.827	stringent	stringent	94.42	37.19	9799	800	12.25	not applicable	no obvious correlation	no	yes
PF3D7_0603600	conserved Plasmodium protein, unknown function	0.159	0.227	1.993	1.19	0	0	0.015	0.135	stringent	relax	8.46	15.3	3997	113	35.37	not applicable	excluded, no significant antisense	no	not applicable
PF3D7_0603700	phenylalanyl-tRNA synthetase subunit, putative	0.255	0.12	12.741	14.77	0.071	0	0.188	0.84	stringent	stringent	25.45	29.05	4652	185	25.15	not applicable	not enough data	no	not applicable
PF3D7_0603800	conserved Plasmodium protein, unknown function	8.286	1.364	4.483	55.206	0.048	0.186	2.083	2.835	stringent	stringent	16.96	196.21	46666	3228	14.46	not applicable	no obvious correlation	yes	yes
PF3D7_0603900	conserved Plasmodium protein, unknown function	0.919	0.654	0.93	7.645	0.033	0.088	0.069	0.47	stringent	relax	34.84	9.44	1093	104	10.51	excluded, no significant antisense	not applicable	no	not applicable
PF3D7_0604000	conserved Plasmodium protein, unknown function	0.406	0.284	17.462	2.05	0	0	0	0	stringent	no	null	null	17657	10	1765.7	excluded, no significant antisense	not applicable	no	not applicable
PF3D7_0604100	SPE2-interacting protein	38.196	3.473	7.755	98.446	0	0	0.003	0.002	stringent	no	null	null	102898	12	8574.83	excluded, no significant antisense	not applicable	no	not applicable
PF3D7_0604200	mitochondrial ribosomal protein L41 precursor, putative	0.473	0.856	41.325	25.349	0	0.642	0.729	0.211	stringent	relax	74.91	10.83	2256	43	52.47	excluded, no significant antisense	not applicable	no	not applicable
PF3D7_0604300	conserved Plasmodium protein, unknown function	5.333	7.163	26.186	27.209	0.032	0.154	0.013	0.063	stringent	relax	8.61	9.21	17595	46	382.5	excluded, no significant antisense	not applicable	no	not applicable
PF3D7_0604400	conserved Plasmodium protein, unknown function	1.626	0.934	3.874	3.117	0.141	0.299	0.646	0.276	stringent	stringent	26.79	10.73	431	86	5.01	positive (weak)	not applicable	no	no
PF3D7_0604500	conserved Plasmodium protein, unknown function	80.001	36.055	59.761	24.118	0	0.037	0.004	0.002	stringent	no	null	null	250670	55	4557.64	excluded, no significant antisense	not applicable	no	not applicable
PF3D7_0604600	DNA helicase, putative	1.104	0.341	6.054	1.606	0.015	0.012	0.225	0.309	stringent	relax	8.5	44.61	6946	386	17.99	not applicable	excluded, no significant antisense	no	not applicable
PF3D7_0604700	glyoxalase I	7.47	6.918	87.611	216.933	0	0.022	0	0	stringent	no	5.55	6.38	29716	9	3301.78	not applicable	excluded, no significant antisense	no	not applicable
PF3D7_0604800	RAP protein, putative	0.446	1.115	19.861	1.51	0	0.005	0.018	0.061	stringent	no	null	null	14478	33	438.73	excluded, no significant antisense	not applicable	no	not applicable
PF3D7_0604900	conserved Plasmodium protein, unknown function	3.371	5.798	96.939	61.033	0.331	0	0.165	0	stringent	no	26.21	3.7	6200	13	476.92	excluded, no significant antisense	not applicable	no	not applicable
PF3D7_0605000	mitochondrial ribosomal protein L24 precursor, putative	2.29	3.716	88.347	61.458	0.968	1.33	0.696	0.554	stringent	stringent	97.61	15.58	10853	151	71.87	no obvious correlation	not applicable	no	yes
PF3D7_0605100	RNA binding protein, putative	50.992	69.503	49.969	53.418	0.108	0	0.055	0	stringent	no	null	null	44754	23	1945.83	not applicable	excluded, no significant antisense	no	not applicable
PF3D7_0605200	conserved Plasmodium protein, unknown function	1.087	0.51	17.775	75.191	1.419	0.702	0.351	0.283	stringent	stringent	37.81	11.94	6914	101	68.46	not applicable	no obvious correlation	no	yes
PF3D7_0605300	serine/threonine protein kinase	2.689	1.731	17.862	72.642	0	0.094	0	0.153	stringent	no	null	null	10913	25	436.52	not applicable	excluded, no significant antisense	no	not applicable
PF3D7_0605400	calcium-binding protein, putative	0.274	0.041	3.311	15.344	0.039	0	0	1.007	stringent	relax	75.78	8.95	1303	53	24.58	not applicable	excluded, no significant antisense	no	not applicable
PF3D7_0605500	cyclin dependent kinase binding protein, putative	2.595	1.038	10.467	49.146	0.196	0	0.017	0.129	stringent	no	null	null	16998	54	314.78	excluded, no significant antisense	not applicable	no	not applicable
PF3D7_0605600	nucleoside diphosphate kinase, putative	3.785	0.345	1.799	0.416	0	0	0	0.032	stringent	no	3.22	4.9	3745	50	74.9	excluded, no significant antisense	not applicable	no	not applicable
PF3D7_0605700	conserved Plasmodium protein, unknown function	5.316	0.723	0.293	9.108	0.971	0.14	0.037	0	stringent	relax	17.78	5.06	1252	55	22.76	not applicable	excluded, no significant antisense	no	not applicable
PF3D7_0605800	DNA repair-like protein, putative	26.749	3.721	44.949	20.773	0	0	0.002	0	stringent	no	null	null	97316	1	97316	not applicable	excluded, no significant antisense	no	not applicable
PF3D7_0605900	long chain polyunsaturated fatty acid elongation enzyme, putative	114.11	8.967	8.045	25.149	1.719	1.135	3.782	5.466	stringent	stringent	85.53	57.26	9588	1167	8.22	not applicable	negative (strong)	no	no
PF3D7_0606000	conserved Plasmodium protein, unknown function	173.829	106.523	28.754	70.536	0.018	0.006	0.01	0.037	stringent	no	null	null	94355	20	4717.75	not applicable	excluded, no significant antisense	no	not applicable
PF3D7_0606100	RNA binding protein, putative	131.627	120.837	75.415	49.394	0.27	0.023	0.081	0	stringent	no	null	null	63356	38	1667.26	not applicable	excluded, no significant antisense	no	not applicable
PF3D7_0606200	ubiquitin conjugating enzyme E2, putative	252.504	284.482	167.299	1055.74	0.162	0	0	0	stringent	no	null	null	68113	4	17028.2	not applicable	excluded, no significant antisense	no	not applicable
PF3D7_0606300	conserved Plasmodium protein, unknown function	0.461	0.216	0.043	11.028	3.276	7.953	3.613	8.191	stringent	stringent	100	133.64	469	827	0.57	not applicable	no obvious correlation	no	yes
PF3D7_0606400	conserved Plasmodium protein, unknown function	3.788	2.242	3.901	6.11	0.101	1.174	0.168	0	stringent	no	null	null	593	48	12.35	not applicable	excluded, no significant antisense	no	not applicable
PF3D7_0606500	polypyrimidine tract binding protein, putative	63.885	71.952	28.863	36.259	0.104	0.13	0.071	0.089	stringent	no	2.62	21	30777	54	569.94	excluded, no significant antisense	not applicable	no	not applicable
PF3D7_0606600	conserved Plasmodium protein, unknown function	101.433	33.62	71.61	9.147	0.034	0.033	0.009	0.11	stringent	no	3.92	26.63	185204	138	1342.06	excluded, no significant antisense	not applicable	no	not applicable
PF3D7_0606700	coatomer alpha subunit, putative	48.068	52.656	50.921	91.626	0.029	0.426	0.186	0.146	stringent	relax	7.16	32.55	116407	261	446	not applicable	excluded, no significant antisense	no	not applicable
PF3D7_0606800	probable protein, unknown function	14.585	10.387	19.681	202.202	0.692	0.244	0.731	0.442	stringent	stringent	45.22	18.82	21298	149	142.94	not applicable	no obvious correlation	no	yes
PF3D7_0606900	glutaredoxin-like protein	36.564	86.919	119.219	111.448	0.029	0	0.712	1.45	stringent	stringent	60.45	20.21	20743	152	136.47	positive (weak)	not applicable	no	no
PF3D7_0607000	translation initiation factor IF-2, putative	286.65	239.117	380.374	109.758	0	0.02	0.053	0	stringent	no	null	null	411359	16	25709.9	excluded, no significant antisense	not applicable	no	not applicable
PF3D7_0607100	MYND finger protein, putative	2.592	0.965	0.457	0.472	0	0.014	0.245	0.147	stringent	relax	15.47	8.9	542	87	6.23	not applicable	excluded, no significant antisense	no	not applicable
PF3D7_0607200	conserved Plasmodium membrane protein, unknown function	0.556	0.185	22.385	44.533	0.57	0.139	0.121	0.023	stringent	stringent	12.63	18	9825	90	109.17	not applicable	not enough data	no	not applicable
PF3D7_0607300	uroporphyrinogen III decarboxylase	0.137	0.032	3.558	3.486	0	0.064	0	0	stringent	no	null	null	1136	5	227.2	not applicable	excluded, no significant antisense	no	not applicable
PF3D7_0607400	G-protein associated signal transduction protein, putative	0.908	4.848	7.851	10.08	0.12	0.158	0.157	0.335	stringent	stringent	17.36	11.65	6586	186	35.41	not applicable	not enough data	no	not applicable
PF3D7_0607500	para-hydroxybenzoate--polyprenyltransferase (4- hydroxybenzoate octaprenyltransferase), putative	1.758	3.918	13.205	17.823	1.204	0.254	2.489	41.64	stringent	stringent	73.37	306.5	6478	5918	1.09	not applicable	positive (strong)	no	no
PF3D7_0607600	conserved Plasmodium protein, unknown function	15	4.088	26.058	223.385	0	0	0.085	0.114	stringent	no	null	null	95791	63	1520.49	not applicable	excluded, no significant antisense	no	not applicable
PF3D7_0607700	conserved Plasmodium protein, unknown function	10.259	0.969	2.593	58.962	0.002	0.002	0.006	0.009	stringent	no	2.35	12.62	73477	52	1413.02	not applicable	excluded, no significant antisense	no	not applicable
PF3D7_0607800	conserved Plasmodium protein, unknown function	0.633	0.177	15.118	5.16	0.512	0.059	0.147	0.254	stringent	relax	42.49	9.86	7285	165	44.15	not applicable	excluded, no significant antisense	no	not applicable
PF3D7_0607900	conserved Plasmodium protein, unknown function	2.778	1.329	56.666	15.498	0.24	2.298	0.254	0.17	stringent	stringent	20.33	69.32	31509	663	47.52	not applicable	positive (weak)	no	no
PF3D7_0608000	conserved protein, unknown function	3.305	18.182	25.098	32.976	0.294	0.039	2.226	1.404	stringent	stringent	40.27	32.09	8911	590	15.1	not applicable	positive (medium)	no	no
PF3D7_0608100	conserved Plasmodium protein, unknown function	8.878	9.749	58.244	34.962	0.014	0.07	0.485	0.093	stringent	relax	10.81	34.43	74055	263	281.58	not applicable	excluded, no significant antisense	no	not applicable
PF3D7_0608200	conserved Plasmodium protein, unknown function	0	0.469	8.81	10.327	0.081	0.128	0.502	0.346	stringent	stringent	56.33	62.42	1050	124	8.47	not applicable	no obvious correlation	no	yes
PF3D7_0608300	conserved Plasmodium protein, unknown function	0.259	0.375	11.011	2.386	0.004	0	0.018	0.086	stringent	no	null	null	9536	50	190.72	excluded, no significant antisense	not applicable	no	not applicable
PF3D7_0608310	conserved Plasmodium protein, unknown function	10.396	29.652	62.577	49.631	0.042	0	0	0	stringent	no	null	null	20010	3	6670	not applicable	excluded, no significant antisense	no	not applicable
PF3D7_0608400	conserved Plasmodium protein, unknown function	26.517	28.335	151.832	519.372	0	0	0.245	0.369	stringent	no	null	null	26075	25	1043	not applicable	excluded, no significant antisense	no	not applicable
PF3D7_0608500	proteasome subunit alpha type 2, putative	11.448	50.62	80.393	229.134	0.08	0	0.177	0.312	stringent	no	null	null	25497	27	944.33	excluded, no significant antisense	not applicable	no	not applicable
PF3D7_0608600	conserved Plasmodium protein, unknown function	6.206	14.288	25.859	45.114	0	0.164	0.166	0	stringent	no	null	null	9028	32	282.12	excluded, no significant antisense	not applicable	no	not applicable
PF3D7_0608700	chaperone, putative	98.52	255.928	292.355	118.9	0.15	1.026	2.515	1.606	stringent	stringent	36.46	63.84	122983	702	175.19	positive (weak)	not applicable	no	no
PF3D7_0608800	ornithine aminotransferase	15.765	108.173	391.911	193.983	1	0.864	0.201	2.577	stringent	relax	97.59	25.46	138002	522	264.37	excluded, no significant antisense	not applicable	no	not applicable
PF3D7_0608900	conserved Plasmodium protein, unknown function	1.83	1.013	10.285	27.905	0	0.027	0.084	0.054	stringent	relax	7	7.99	16785	73	229.93	excluded, no significant antisense	not applicable	no	not applicable
PF3D7_0609000	conserved Plasmodium protein, unknown function	52.595	40.494	132.99	31.88	0.042	0.052	0.05	0.002	stringent	no	2.3	69.14	640840	907	706.55	not applicable	excluded, no significant antisense	no	not applicable
PF3D7_0609100	Zn2+ or Fe2+ permease	35.636	53.272	34.739	37.954	0.546	0.223	0.263	0.426	stringent	relax	10.36	8.53	14351	127	113	not applicable	excluded, no significant antisense	no	not applicable
PF3D7_0609200	citrate synthase-like protein, putative	3.401	7.159	9.055	8.742	0	0	0.045	0.2	stringent	no	null	null	3710	39	95.13	excluded, no significant antisense	not applicable	no	not applicable
PF3D7_0609300	conserved Plasmodium protein, unknown function	1.526	0.854	21.517	12.246	0	0.141	0.032	0.074	stringent	relax	5.77	14.5	12441	64	194.39	not applicable	excluded, no significant antisense	no	not applicable
PF3D7_0609400	mitochondrial cardiolipin synthase, putative	3.558	19.382	57.307	14.671	0	0	0.181	0.325	stringent	relax	18.98	17.38	21855	106	206.18	not applicable	excluded, no significant antisense	no	not applicable
PF3D7_0609500	conserved Plasmodium protein, unknown function	0.1	0.343	0.088	0.437	0	0.012	0	0.037	stringent	no	null	null	271	10	27.1	excluded, no significant antisense	not applicable	no	not applicable
PF3D7_0609600	probable protein, unknown function	0.33	0.048	0.469	1.633	0.05	0.011	0	0.019	stringent	no	null	null	1341	34	39.44	excluded, no significant antisense	not applicable	no	not applicable
PF3D7_0609700	conserved Plasmodium protein, unknown function	141.188	38.353	23.934	16.681	0.013	0.007	0.011	0.01	stringent	no	1.17	3.54	111624	34	3283.06	not applicable	excluded, no significant antisense	no	not applicable
PF3D7_0609800	zinc finger protein, putative	7.682	2.082	3.64	49.45	4.273	0.608	4.283	22.392	stringent	stringent	99.39	165.71	7808	2581	3.03	not applicable	no obvious correlation	no	yes
PF3D7_0609900	conserved Plasmodium protein, unknown function	36.857	6.647	13.347	16.608	0	0.03	0.088	0.491	stringent	stringent	11.74	28.14	46581	385	120.99	not enough data	not applicable	no	not applicable
PF3D7_0610000	mitochondrial ribosomal protein L19 precursor, putative	3.752	1.336	42.884	77.808	0.361	1.081	0.383	0.11	stringent	stringent	14.18	22.73	13504	131	103.08	not applicable	no obvious correlation	no	yes
PF3D7_0610100	Pre-mRNA-splicing factor SLU7, putative	327.072	341.644	272.435	163.704	0.042	0.194	0.294	0.375	stringent	relax	15.37	27.97	144386	154	937.57	not applicable	excluded, no significant antisense	no	not applicable
PF3D7_0610200	conserved Plasmodium protein, unknown function	72.926	59.286	113.717	31.667	0.007	0.007	0.005	0.02	stringent	no	null	null	112469	10	11246.9	excluded, no significant antisense	not applicable	no	not applicable
PF3D7_0610400	histone H3	1574.28	270.671	4421.1	21685.8	0	0.194	0.763	1.757	stringent	no	41.36	26.94	1490291	111	13426	not applicable	excluded, no significant antisense	no	not applicable
PF3D7_0610500	conserved protein, unknown function	1.375	6.565	10.232	7.948	0	0	0.085	0.835	stringent	relax	38.47	21.81	1087	40	27.18	not applicable	excluded, no significant antisense	no	not applicable
PF3D7_0610600	calcium-dependent protein kinase	4.661	5.733	48.704	70.246	0.444	0.287	0.369	0.26	stringent	stringent	36.16	15.8	21236	167	127.16	no obvious correlation	not applicable	no	yes
PF3D7_0610700	conserved Plasmodium protein, unknown function	73.77	147.07	72.467	41.463	0.866	0.153	0	0	stringent	no	null	null	7605	14	543.21	excluded, no significant antisense	not applicable	no	not applicable
PF3D7_0610800	transketolase	117.228	177.833	132.356	52.927	0.411	0.03	0.031	0	stringent	no	null	null	76574	64	1196.47	not applicable	excluded, no significant antisense	no	not applicable
PF3D7_0610900	trancription factor, putative	138.24	92.468	174.298	35.787	0	0	0.033	0.008	stringent	no	3.98	5.88	209174	25	8366.96	not applicable	excluded, no significant antisense	no	not applicable
PF3D7_0611000	conserved Plasmodium membrane protein, unknown function	0.241	0.231	2.398	14.482	0	0.023	0.018	0.017	stringent	no	null	null	1630	7	232.86	excluded, no significant antisense	not applicable	no	not applicable
PF3D7_0611100	succinate dehydrogenase subunit 3, putative	10.658	7.297	92.619	781.221	0.15	0	0.187	0.117	stringent	no	null	null	20053	9	2228.11	excluded, no significant antisense	not applicable	no	not applicable
PF3D7_0611200	transcription factor with AP2 domain(s), putative	2.101	1.958	63.177	104.018	0	0	0	0.176	stringent	no	null	null	16177	11	1470.64	excluded, no significant antisense	not applicable	no	not applicable
PF3D7_0611300	conserved Plasmodium protein, unknown function	1.48	1.422	28.104	40.68	0.157	0.024	0.056	0.018	stringent	relax	17.09	6.71	7771	33	235.48	not applicable	excluded, no significant antisense	no	not applicable
PF3D7_0611400	SWI/SNF-related matrix-associated actin-dependent regulator of chromatin	4.755	5.017	8.588	9.423	0	0	0.025	0.142	stringent	relax	10.55	6.17	8729	38	229.71	not applicable	excluded, no significant antisense	no	not applicable
PF3D7_0611500	conserved Plasmodium protein, unknown function	2.089	0.699	2.01	4.783	0.052	0	0	0	stringent	no	null	null	1114	3	371.33	excluded, no significant antisense	not applicable	no	not applicable
PF3D7_0611600	conserved Plasmodium protein, unknown function	15.703	4.62	3.39	54.762	0	0	0.032	0.068	stringent	no	null	null	19045	13	1465	excluded, no significant antisense	not applicable	no	not applicable
PF3D7_0611700	60S ribosomal protein L39, putative	3396.38	7132.78	3957.28	6302.73	0	0	0	1.057	stringent	no	null	null	256012	14	18286.6	excluded, no significant antisense	not applicable	no	not applicable
PF3D7_0611800	conserved Plasmodium protein, unknown function	5.745	3.983	13.48	5.452	0.006	0.033	0.063	0.054	stringent	relax	5.2	19.23	53070	222	239.05	excluded, no significant antisense	not applicable	no	not applicable
PF3D7_0611900	lsm12, putative	2.605	20.4	92.325	82.707	3.283	4.035	9.392	40.546	stringent	stringent	100	344.23	10329	2839	3.64	not applicable	positive (strong)	no	no
PF3D7_0612000	conserved Plasmodium protein, unknown function	7.027	7.743	47.616	182.102	0	0	0	0	stringent	no	null	null	6962	1	6962	not applicable	excluded, no significant antisense	no	not applicable
PF3D7_0612100	eukaryotic translation initiation factor 3 subunit L, putative	63.796	142.731	104.689	107.746	0	0.02	0.119	0.216	stringent	relax	11.26	6.22	75107	68	1104.51	excluded, no significant antisense	not applicable	no	not applicable
PF3D7_0612200	leucine-rich repeat protein	23.85	2.184	16.784	63.965	0	0.221	0.053	0	stringent	relax	8.03	18.7	102128	97	1052.87	excluded, no significant antisense	not applicable	no	not applicable
PF3D7_0612300	conserved Plasmodium protein, unknown function	1.323	0.112	5.098	25.566	0	0	0.044	0.124	stringent	no	null	null	1173	4	293.25	excluded, no significant antisense	not applicable	no	not applicable
PF3D7_0612400	conserved Plasmodium protein, unknown function	1.512	0.533	6.236	41.522	0	0.14	0	0	stringent	no	null	null	3271	11	297.36	not applicable	excluded, no significant antisense	no	not applicable
PF3D7_0612500	conserved Plasmodium protein, unknown function	21.11	42.11	29.06	56.921	0	0	0.686	0.242	stringent	relax	44.81	8.57	4740	33	143.64	not applicable	excluded, no significant antisense	no	not applicable
PF3D7_0612600	PP-loop family protein, putative	35.467	41.661	53.048	136.17	0.091	0	0.076	0	stringent	no	null	null	36379	16	2273.69	excluded, no significant antisense	not applicable	no	not applicable
PF3D7_0612700	6-cysteine protein	23.662	3.894	4.17	130.965	1.246	5.116	8.55	4.666	stringent	stringent	100	116.95	16793	2179	7.71	positive (weak)	not applicable	no	no
PF3D7_0612800	6-cysteine protein	15.68	40.015	47.129	21.93	0.98	0.161	0.056	0.633	stringent	stringent	89.61	10.65	12838	176	72.94	no obvious correlation	not applicable	no	yes
PF3D7_0612900	nucleolar GTP-binding protein 1, putative	126.288	197.393	127.068	61.212	0.649	0.512	0.494	0.086	stringent	relax	11.69	66.06	88469	314	281.75	not applicable	excluded, no significant antisense	no	not applicable
PF3D7_0613000	conserved Plasmodium protein, unknown function	1.151	0.608	34.417	68.045	0.471	0	0.391	0	stringent	relax	29.8	20.85	4355	36	120.97	not applicable	excluded, no significant antisense	no	not applicable
PF3D7_0613100	conserved Plasmodium protein, unknown function	10.835	17.602	16.181	61.528	0.162	0	0	0.063	stringent	no	null	null	2241	4	560.25	excluded, no significant antisense	not applicable	no	not applicable
PF3D7_0613200	conserved Plasmodium protein, unknown function	36.222	33.439	335.53	1723.32	0	0	0	0	stringent	no	null	null	37094	1	37094	not applicable	excluded, no significant antisense	no	not applicable
PF3D7_0613300	integral membrane protein, putative	56.651	2.801	1.574	49.802	0.062	0.023	0.051	0.048	stringent	no	1.5	20.08	50453	72	700.74	not applicable	excluded, no significant antisense	no	not applicable
PF3D7_0613400	apicoplast ribosomal protein L18 precursor, putative	47.511	10.701	137.205	846.419	0.324	0.156	0.269	0.092	stringent	relax	23.52	15.5	68878	97	710.08	not applicable	excluded, no significant antisense	no	not applicable
PF3D7_0613500	adapter-related protein, putative	2.086	2.609	18.157	21.13	0	0	0.027	0.036	stringent	no	1.34	7.91	25643	36	712.31	not applicable	excluded, no significant antisense	no	not applicable
PF3D7_0613600	conserved Plasmodium protein, unknown function	12.191	0.687	5.879	22.333	0	0	0.05	0.043	stringent	no	3.45	6.43	13415	33	406.52	not applicable	excluded, no significant antisense	no	not applicable
PF3D7_0613700	syntaxin binding protein, putative	8.425	16.326	37.98	84.613	0	0.019	0.007	0.028	stringent	no	null	null	36560	11	3323.64	not applicable	excluded, no significant antisense	no	not applicable
PF3D7_0613800	transcription factor with AP2 domain(s)	25.105	1.748	12.262	67.129	0.041	0	0.001	0.014	stringent	no	null	null	232064	70	3315.2	not applicable	excluded, no significant antisense	no	not applicable
PF3D7_0613900	myosin E, putative	265.025	5.725	5.191	24.023	0.009	0	0	0.209	stringent	relax	6.95	16.86	151199	152	994.73	not applicable	excluded, no significant antisense	no	not applicable
PF3D7_0614000	thiamin-phosphate pyrophosphorylase, putative	9.466	3.117	47.378	69.387	0.42	0.025	0.068	0.519	stringent	relax	10.88	9.5	24917	136	183.21	excluded, no significant antisense	not applicable	no	not applicable
PF3D7_0614100	conserved Plasmodium protein, unknown function	5.759	1.844	5.211	16.595	0.315	0.021	0.251	0.335	stringent	stringent	16.17	27.53	11030	261	42.26	no obvious correlation	not applicable	no	yes
PF3D7_0614200	conserved Plasmodium protein, unknown function	12.537	12.228	17.906	9.279	0.269	0.386	0.195	5.608	stringent	stringent	33.99	102.43	13316	1623	8.2	positive (medium)	not applicable	no	no
PF3D7_0614300	organic anion transporter	32.582	179.06	132.499	224.686	0.714	0.218	0.043	0.207	stringent	relax	21.06	11.51	152275	256	594.82	excluded, no significant antisense	not applicable	no	not applicable
PF3D7_0614400	conserved Plasmodium protein, unknown function	386.735	1487.94	427.82	317.516	4.077	6.749	0.897	0.134	stringent	relax	100	43.45	156366	568	275.29	not applicable	excluded, no significant antisense	no	not applicable
PF3D7_0614500	60S ribosomal protein L19, putative	1061.97	2413.93	2071.89	2129.94	0	0.985	0.115	0	stringent	no	25.94	8.98	353572	44	8035.73	not applicable	excluded, no significant antisense	no	not applicable
PF3D7_0614600	conserved Plasmodium protein, unknown function	4.567	0.875	0.721	9.768	0.072	0.81	0.781	0.55	stringent	stringent	33.22	36.21	3145	422	7.45	no obvious correlation	not applicable	no	yes
PF3D7_0614700	conserved Plasmodium protein, unknown function	10.495	1.559	1.105	26.942	0.052	0	0.009	0.008	stringent	no	null	null	6995	14	499.64	not applicable	excluded, no significant antisense	no	not applicable
PF3D7_0614800	endonuclease III homologue, putative	12.54	4.837	58.073	58.68	0	0	0.167	0.067	stringent	no	null	null	24139	25	965.56	not applicable	excluded, no significant antisense	no	not applicable
PF3D7_0614900	conserved Plasmodium membrane protein, unknown function	17.648	3.209	22.691	87.68	0.155	0.618	0.29	0.197	stringent	stringent	20.79	20.51	46205	319	144.84	positive (weak)	not applicable	no	no
PF3D7_0615000	conserved Plasmodium protein, unknown function	266.063	477.193	184.602	218.849	0	0.588	0.036	0	stringent	no	null	null	37390	20	1869.5	not applicable	excluded, no significant antisense	no	not applicable
PF3D7_0615100	enoyl-acyl carrier reductase	0.392	0.169	0.121	0.782	0.682	1.212	0.096	0.34	stringent	stringent	47.73	15	205	194	1.06	not applicable	positive (weak)	no	no
PF3D7_0615200	conserved Plasmodium protein, unknown function	1.926	0.832	2.336	8.312	0.218	0.018	0.348	1.137	stringent	stringent	27.8	31.21	1602	211	7.59	not applicable	positive (weak)	no	no
PF3D7_0615300	conserved Plasmodium membrane protein, unknown function	2.836	1.593	20.354	33.739	0.115	0.008	0.334	1.177	stringent	stringent	28.38	35.09	18802	458	41.05	not applicable	positive (weak)	no	no
PF3D7_0615400	ribonuclease, putative	48.868	33.555	61.984	39.716	0.005	0.017	0.029	0.061	stringent	relax	5.17	14.97	247083	129	1915.37	excluded, no significant antisense	not applicable	no	not applicable
PF3D7_0615500	cdc2-related protein kinase 5	36.442	13.627	64.077	402.962	0.151	0.122	0.067	0.229	stringent	relax	11.95	9.52	117486	121	970.96	not applicable	excluded, no significant antisense	no	not applicable
PF3D7_0615600	conserved Plasmodium protein, unknown function	40.557	33.853	70.497	18.943	0.007	0	0.045	0.13	stringent	relax	7.83	15.64	141834	173	819.85	not applicable	excluded, no significant antisense	no	not applicable
PF3D7_0615700	RNA and export factor binding protein, putative	8.689	34.284	37.458	92.119	0	0	0.067	0.982	stringent	no	null	null	7704	45	171.2	not applicable	excluded, no significant antisense	no	not applicable
PF3D7_0615800	conserved Plasmodium protein, unknown function	3.561	2.145	25.286	50.55	0.101	0.162	0.062	0.05	stringent	relax	7.87	12.69	38166	91	419.41	not applicable	excluded, no significant antisense	no	not applicable
PF3D7_0615900	conserved Plasmodium protein, unknown function	8.026	16.03	96.307	37.266	0.073	0.055	0.225	2.737	stringent	stringent	21.34	86.45	140766	1715	82.08	no obvious correlation	not applicable	no	yes
PF3D7_0616000	pyridoxine kinase	2.047	9.24	29.505	25.956	0	0	0.063	0.02	stringent	no	null	null	11280	17	663.53	excluded, no significant antisense	not applicable	no	not applicable
PF3D7_0616100	conserved Plasmodium protein, unknown function	26.256	42.296	42.544	65.368	0	0	0.035	0.033	stringent	no	16.19	2.16	7691	5	1538.2	excluded, no significant antisense	not applicable	no	not applicable
PF3D7_0616200	Ndc80 homologue, putative	15.159	3.316	54.265	77.287	0.5	0.506	0.398	0.581	stringent	relax	7.4	131.94	35648	261	136.58	not applicable	excluded, no significant antisense	no	not applicable
PF3D7_0616300	conserved Plasmodium protein, unknown function	14.095	14.779	21.256	32.55	1.489	0.146	2.634	5.511	stringent	stringent	71.78	111.8	5060	958	5.28	not applicable	positive (weak)	no	no
PF3D7_0616400	conserved Plasmodium protein, unknown function	1.293	0.663	3.953	2.523	0.022	0	0	0	stringent	no	null	null	5763	6	960.5	excluded, no significant antisense	not applicable	no	not applicable
PF3D7_0616500	TRAP-like protein	3.649	0.566	4.342	2.03	0.005	0	0.027	0.025	stringent	relax	6.03	6.92	6085	56	108.66	not applicable	excluded, no significant antisense	no	not applicable
PF3D7_0616600	conserved Plasmodium protein, unknown function	4.998	2.408	24.087	37.342	0.07	0.042	0.008	0	stringent	no	null	null	22128	12	1844	not applicable	excluded, no significant antisense	no	not applicable
PF3D7_0616700	ras GTPAse, putative	0.231	1.862	11.839	3.387	0.267	0	0.04	0.142	stringent	relax	20.83	6.06	3522	91	38.7	excluded, no significant antisense	not applicable	no	not applicable
PF3D7_0616800	malate:quinone oxidoreductase, putative	1.433	12.047	38.346	38.126	0.012	0	0.08	0.103	stringent	no	null	null	15778	29	544.07	excluded, no significant antisense	not applicable	no	not applicable
PF3D7_0616900	conserved Plasmodium protein, unknown function	21.838	20.944	36.603	14.099	0.014	0.035	0.036	0	stringent	no	4.03	14.14	45466	51	891.49	not applicable	excluded, no significant antisense	no	not applicable
PF3D7_0617000	mitochondrial import receptor subunit tom40, putative	14.616	52.453	90.98	11.485	0.233	0.053	0.124	0.026	stringent	relax	5.82	17.41	19239	58	331.71	not applicable	excluded, no significant antisense	no	not applicable
PF3D7_0617100	alpha adaptin-like protein, putative	35.68	22.731	42.097	13.525	0.529	1.381	0.726	1.04	stringent	stringent	17.04	113.4	46100	1036	44.5	no obvious correlation	not applicable	no	yes
PF3D7_0617200	conserved Plasmodium protein, unknown function	860.383	1599.63	1063.96	989.284	0.099	0	0	0.242	stringent	no	null	null	547929	34	16115.6	excluded, no significant antisense	not applicable	no	not applicable
PF3D7_0617300	conserved Plasmodium protein, unknown function	21.55	13.703	12.118	260.115	0.226	0	0.113	0	stringent	no	null	null	10714	8	1339.25	not applicable	excluded, no significant antisense	no	not applicable
PF3D7_0617400	erythrocyte membrane protein 1, PfEMP1	3.396	4.659	0.577	2.031	0.034	0.028	0.026	0.117	stringent	stringent	11.56	12.18	6455	179	36.06	not applicable	not enough data	no	not applicable
PF3D7_0617600	stevor	0	0.088	0.483	0.016	0	0.198	0	0.13	relax	no	null	null	96	26	3.69	not applicable	not applicable	no	not applicable
PF3D7_0617700	rifin	0.057	0	0	0.237	0	0.02	0	0	no	no	null	null	32	14	2.29	excluded, no significant antisense	not applicable	no	not applicable
PF3D7_0617800	histone H2A	8258.08	2016.51	16474.9	39325.1	0	0.05	0	0.148	stringent	no	null	null	3345114	14	238937	excluded, no significant antisense	not applicable	no	not applicable
PF3D7_0617900	histone H3 variant, putative	2191.89	1483.4	2752.24	5801.59	0.322	0.68	0.878	0.036	stringent	no	null	null	580894	118	4922.83	excluded, no significant antisense	not applicable	no	not applicable
PF3D7_0618000	conserved Plasmodium membrane protein, unknown function	108.34	8.024	3.375	73.555	0	0.1	0.151	0.092	stringent	relax	12.86	10.36	47869	88	543.97	excluded, no significant antisense	not applicable	no	not applicable
PF3D7_0618100	conserved Plasmodium protein, unknown function	4.746	0.607	29.192	11.652	0.236	0.027	0.035	0	stringent	no	null	null	15020	37	405.95	not applicable	excluded, no significant antisense	no	not applicable
PF3D7_0618200	conserved Plasmodium protein, unknown function	253.323	852.343	643.036	697.189	0.063	0.133	0	0.148	stringent	no	null	null	125999	30	4199.97	not applicable	excluded, no significant antisense	no	not applicable
PF3D7_0618300	60S ribosomal protein L27a, putative	370.691	1573.74	1252.63	1324.71	0	0.134	1.02	0.033	stringent	no	null	null	175098	41	4270.68	not applicable	excluded, no significant antisense	no	not applicable
PF3D7_0618400	conserved Plasmodium membrane protein, unknown function	0.042	0	0.105	0.353	0.263	0.433	0.113	0.066	stringent	relax	7.29	7.19	112	123	0.91	not applicable	excluded, no significant antisense	no	not applicable
PF3D7_0618500	malate dehydrogenase	7.808	4.168	22.66	215.6	0	0.127	0.382	0.219	stringent	relax	39.07	6.82	24218	69	350.99	not applicable	excluded, no significant antisense	no	not applicable
PF3D7_0618600	rhomboid protease ROM10	1.176	0.512	13.404	26.114	0.461	0	0	0.414	stringent	relax	6.14	11.61	4514	60	75.23	not applicable	excluded, no significant antisense	no	not applicable
PF3D7_0618700	transport protein particle (TRAPP) component, putative	7.664	21.216	34.443	71.173	0.155	0	0	0.172	stringent	stringent	23.28	36.01	11714	68	172.26	not applicable	not enough data	no	not applicable
PF3D7_0618800	conserved Plasmodium protein, unknown function	0.465	0.129	7.293	5.966	0.073	0.22	0.453	0.191	stringent	stringent	16.01	33.89	6334	346	18.31	not applicable	no obvious correlation	no	yes
PF3D7_0618900	N-acetylglucosamine transferase	2.765	0.804	11.382	41.494	0	0	1.184	0.432	stringent	stringent	44.67	18.92	15739	386	40.77	not applicable	positive (weak)	yes	no
PF3D7_0619000	conserved Plasmodium protein, unknown function	51.038	52.941	193.011	69.476	0.039	0.074	0	0.036	stringent	no	2.5	8.95	275132	63	4367.17	not applicable	excluded, no significant antisense	no	not applicable
PF3D7_0619100	conserved Plasmodium protein, unknown function	3.093	12.775	14.391	39.165	0.019	0.02	0.094	0.177	stringent	no	null	null	7285	25	291.4	excluded, no significant antisense	not applicable	no	not applicable
PF3D7_0619200	conserved Plasmodium protein, unknown function	74.187	41.874	32.825	24.074	0	0	0.025	0.014	stringent	no	null	null	53485	10	5348.5	not applicable	excluded, no significant antisense	no	not applicable
PF3D7_0619300	conserved Plasmodium protein, unknown function	0.887	0.171	10.262	5.416	0.097	0.033	0.039	0.299	stringent	relax	7.92	25.17	31908	475	67.17	not applicable	excluded, no significant antisense	no	not applicable
PF3D7_0619400	cell division cycle protein 48 homologue, putative	70.953	133.373	263.138	463.046	0	0	0	0.018	stringent	no	null	null	243931	4	60982.8	excluded, no significant antisense	not applicable	no	not applicable
PF3D7_0619500	acyl-CoA synthetase	1.127	4.546	11.934	5.49	0	0.014	0.154	0.088	stringent	relax	7.08	14.03	12779	91	140.43	excluded, no significant antisense	not applicable	no	not applicable
PF3D7_0619600	conserved Plasmodium protein, unknown function	0.151	0.518	10.057	5.055	0.108	0.152	0.138	1.411	stringent	no	3.29	231.52	5785	388	14.91	not applicable	excluded, no significant antisense	no	not applicable
PF3D7_0619700	conserved Plasmodium protein, unknown function	6.905	2.925	8.848	59.612	0	0	0.049	0.008	stringent	no	null	null	19266	29	664.34	not applicable	excluded, no significant antisense	no	not applicable
PF3D7_0619800	conserved Plasmodium membrane protein, unknown function	3.564	4.286	13.295	5.908	0	0	0.01	0.014	stringent	no	null	null	28549	20	1427.45	excluded, no significant antisense	not applicable	no	not applicable
PF3D7_0619900	splicing factor 3A subunit 2, putative	55.47	122.297	163.896	386.739	0	0	0	0	stringent	no	null	null	44614	0	not applicable	not applicable	excluded, no significant antisense	no	not applicable
PF3D7_0620000	conserved Plasmodium protein, unknown function	0.236	0.512	1.753	1.076	0.161	0	0.031	0	stringent	no	null	null	802	17	47.18	not applicable	excluded, no significant antisense	no	not applicable
PF3D7_0620100	conserved Plasmodium protein, unknown function	0.867	0.153	6.162	18.953	0	0	0.04	0.376	stringent	relax	32.13	6.88	970	36	26.94	not applicable	excluded, no significant antisense	no	not applicable
PF3D7_0620200	conserved Plasmodium protein, unknown function	1.494	0.595	0.677	5.8	0.039	0.103	0.097	0.136	stringent	relax	16.77	10.15	832	40	20.8	not applicable	excluded, no significant antisense	no	not applicable
PF3D7_0620300	conserved Plasmodium protein, unknown function	6.474	0.963	3.073	7.911	0	0	0	0	stringent	no	null	null	4592	0	not applicable	excluded, no significant antisense	not applicable	no	not applicable
PF3D7_0620400	merozoite surface protein 10	26.222	2.171	1.19	21.025	0	0.076	0.099	0	stringent	no	null	null	7310	27	270.74	excluded, no significant antisense	not applicable	no	not applicable
PF3D7_0620500	cleavage stimulation factor subunit 1-like protein, putative	100.76	72.447	102.265	41.037	0.068	0	0.048	0.158	stringent	no	null	null	66972	54	1240.22	excluded, no significant antisense	not applicable	no	not applicable
PF3D7_0620600	conserved Plasmodium protein, unknown function	7.587	7.455	10.353	5.738	0.085	0	0.018	0.383	stringent	relax	31.98	8.69	2780	46	60.43	not applicable	excluded, no significant antisense	no	not applicable
PF3D7_0620700	DnaJ protein, putative	7.532	2.873	12.064	85.505	0.918	1.08	0.403	0.338	stringent	stringent	21.03	56.55	11116	233	47.71	not applicable	no obvious correlation	no	yes
PF3D7_0621000	conserved Plasmodium protein, unknown function	2.037	8.886	26.862	11.205	0.052	0	0.049	0.099	stringent	no	null	null	16544	44	376	not applicable	excluded, no significant antisense	no	not applicable
PF3D7_0621100	conserved Plasmodium protein, unknown function	24.147	3.88	3.122	60.218	0.009	0.005	0.096	0.011	stringent	no	4.18	12.79	44192	45	982.04	not applicable	excluded, no significant antisense	no	not applicable
PF3D7_0621200	SNO glutamine amidotransferase family protein	301.43	2563.87	1148.03	89.797	0.833	1.452	0.951	0.861	stringent	relax	76.93	29.01	260500	362	719.61	excluded, no significant antisense	not applicable	no	not applicable
PF3D7_0621300	mRNA binding Pumilio-homology domain protein, putative	95.083	119.339	60.796	6.28	0.293	0.334	0.046	0	stringent	no	null	null	60783	156	389.63	excluded, no significant antisense	not applicable	no	not applicable
PF3D7_0621400	Pf77 protein	47.004	24.842	2.44	12.595	0.123	0.05	0.565	0.214	stringent	stringent	15.04	19.16	14338	171	83.85	no obvious correlation	not applicable	no	yes
PF3D7_0621500	conserved Plasmodium protein, unknown function	3.508	6.044	13.399	20.009	0.512	1.506	0.941	0.185	stringent	stringent	46.32	30.72	4431	267	16.6	not applicable	not applicable	no	not applicable
PF3D7_0621700	conserved Plasmodium protein, unknown function	1.36	1.963	23.82	3.583	0.023	0.016	0.074	0.024	stringent	relax	7.85	10.42	20807	59	352.66	excluded, no significant antisense	not applicable	no	not applicable
PF3D7_0621800	nascent polypeptide associated complex alpha chain, putative	706.408	1395.17	875.68	288.344	3.379	0.793	0	0.08	stringent	relax	61.33	25	135573	201	674.49	not applicable	excluded, no significant antisense	no	not applicable
PF3D7_0621900	conserved Plasmodium protein, unknown function	98.013	91.729	118.648	76.187	0.202	0.367	0.04	0.057	stringent	relax	11.75	14.69	91483	103	888.18	not applicable	excluded, no significant antisense	no	not applicable
PF3D7_0622000	conserved Plasmodium protein, unknown function	3.288	5.697	16.456	13.386	0.533	0.25	0	0.347	stringent	stringent	74.69	45.53	2464	87	28.32	not applicable	no obvious correlation	no	yes
PF3D7_0622100	conserved Plasmodium protein, unknown function	3.34	2.683	0.98	2.248	0.23	0.089	0.089	0.219	stringent	stringent	24.68	12.26	4448	253	17.58	not applicable	no obvious correlation	no	yes
PF3D7_0622200	radical SAM protein, putative	89.162	123.79	84.02	21.338	0	0.031	0	0	stringent	no	null	null	82095	9	9121.67	excluded, no significant antisense	not applicable	no	not applicable
PF3D7_0622300	conserved Plasmodium protein, unknown function	1.8	2.38	5.767	2.028	0.023	0.032	1.076	0.576	stringent	stringent	18.41	53.75	4135	586	7.06	no obvious correlation	not applicable	no	yes
PF3D7_0622400	conserved Apicomplexan protein, unknown function	1.171	1.96	34.004	55.843	0.293	0.825	1.094	0.114	stringent	stringent	38.76	35.61	3704	100	37.04	not applicable	positive (medium)	no	no
PF3D7_0622500	RNA methyltransferase, putative	0.52	6.993	9.43	9.483	0.318	0.031	1.452	1.646	stringent	stringent	17.55	114.66	3306	491	6.73	not applicable	positive (medium)	no	no
PF3D7_0622600	conserved Plasmodium protein, unknown function	6.63	1.804	31.779	191.249	0	0	0.218	0	stringent	no	null	null	5956	4	1489	not applicable	excluded, no significant antisense	no	not applicable
PF3D7_0622700	conserved Plasmodium membrane protein, unknown function	0.807	2.21	6.455	4.858	0	0.035	0.137	1.195	stringent	no	null	null	1780	116	15.34	not applicable	excluded, no significant antisense	no	not applicable
PF3D7_0622800	leucyl tRNA synthase	75.145	76.369	137.066	43.061	0.121	0.009	0.065	0.054	stringent	no	3.96	6.01	171961	94	1829.37	not applicable	excluded, no significant antisense	no	not applicable
PF3D7_0622900	transcription factor with AP2 domain(s), putative	76.279	32.994	25.3	8.043	0.032	0.007	0	0.012	stringent	no	null	null	71389	47	1518.91	not applicable	excluded, no significant antisense	no	not applicable
PF3D7_0623000	chorismate synthase	10.044	11.395	43.326	61.146	0.512	0.277	0.079	0.297	stringent	relax	26.26	9.49	23454	122	192.25	excluded, no significant antisense	not applicable	no	not applicable
PF3D7_0623100	coronin binding protein, putative	154.011	181.88	154.218	106.555	0.04	0.034	0.22	1.07	stringent	relax	13.17	26.2	129940	302	430.26	excluded, no significant antisense	not applicable	no	not applicable
PF3D7_0623200	ferredoxin NADP reductase	3.109	8.392	9.878	4.985	0.017	0.411	0.659	3.125	stringent	stringent	24.28	76.42	2745	431	6.37	not applicable	positive (medium)	no	no
PF3D7_0623300	EGF-like membrane protein, putative	7.728	2.647	69.392	313.371	2.905	2.365	1.283	1.976	stringent	stringent	84.81	30.93	27962	530	52.76	not applicable	negative (weak)	no	no
PF3D7_0623400	RNA-binding protein mei2 homologue, putative	0.396	0.264	1.756	6.051	0	0	0	0	stringent	no	null	null	1156	1	1156	excluded, no significant antisense	not applicable	no	not applicable
PF3D7_0623500	superoxide dismutase	17.412	24.384	22.242	46.598	0	0	0.119	0	stringent	no	null	null	7700	28	275	excluded, no significant antisense	not applicable	no	not applicable
PF3D7_0623600	transcription or splicing factor-like protein, putative	79.215	99.083	95.255	42.326	0.704	0.324	0.992	0.502	stringent	stringent	35.89	26.1	50437	365	138.18	not applicable	positive (medium)	no	no
PF3D7_0623700	ATP dependent DEAD-box helicase, putative	4.101	1.867	8.031	7.638	0.679	0.519	0.435	0.246	stringent	stringent	12.95	60.69	9436	511	18.47	not applicable	positive (weak)	no	no
PF3D7_0623800	protein kinase, putative	348.515	224.17	67.487	5.907	0.034	0.044	0.052	0.363	stringent	relax	9.2	35.96	520704	513	1015.02	excluded, no significant antisense	not applicable	no	not applicable
PF3D7_0623900	ribonuclease HII, putative	15.424	10.185	50.022	64.502	0	0	0.09	0	stringent	no	null	null	12357	5	2471.4	excluded, no significant antisense	not applicable	no	not applicable
PF3D7_0624000	hexokinase	135.259	428.637	345.906	572.436	0.025	0.067	0.232	0.367	stringent	relax	11.88	55.44	198263	259	765.49	excluded, no significant antisense	not applicable	no	not applicable
PF3D7_0624100	conserved Plasmodium protein, unknown function	6.295	2.754	18.861	67.615	0	0.439	1.206	3.167	stringent	stringent	43.87	78.59	8291	376	22.05	not applicable	positive (strong)	yes	no
PF3D7_0624200	conserved Plasmodium protein, unknown function	14.236	19.988	89.413	287.765	1.997	0.352	3.024	8.542	stringent	stringent	69.79	87.51	48738	1420	34.32	not applicable	positive (strong)	no	no
PF3D7_0624300	conserved Plasmodium protein, unknown function	2.677	1.922	7.523	15.828	0	0.109	0	0	stringent	no	null	null	1799	5	359.8	not applicable	excluded, no significant antisense	no	not applicable
PF3D7_0624400	conserved Plasmodium protein, unknown function	12.308	32.218	65.666	73.736	0	0	0.146	0.056	stringent	no	null	null	37672	25	1506.88	not applicable	excluded, no significant antisense	no	not applicable
PF3D7_0624500	anaphase promoting complex subunit, putative	24.302	12.286	90.376	714.735	1.051	1.776	0.174	1.858	stringent	relax	100	19.42	20562	90	228.47	excluded, no significant antisense	not applicable	no	not applicable
PF3D7_0624600	SNF2 helicase, putative	241.58	144.754	306.101	96.282	0.012	0.015	0.019	0	stringent	no	null	null	921719	85	10843.8	not applicable	excluded, no significant antisense	no	not applicable
PF3D7_0624700	N-acetylglucosaminylphosphatidylinositol deacetylase, putative	3.089	0.755	35.422	109.818	1.736	1.888	0.784	0.996	stringent	stringent	56.58	44.21	10357	516	20.07	not applicable	negative (weak)	no	no
PF3D7_0624800	conserved Plasmodium protein, unknown function	0.505	0.235	0.117	10.052	0.263	0.053	0.025	0.181	stringent	no	4.93	7.7	1912	94	20.34	excluded, no significant antisense	not applicable	no	not applicable
PF3D7_0624900	conserved Plasmodium protein, unknown function	1.363	0.84	16.717	26.825	0.028	0	0.165	0.133	stringent	no	null	null	7179	35	205.11	excluded, no significant antisense	not applicable	no	not applicable
PF3D7_0625000	phosphatidic acid phosphatase	5.941	0.393	0.796	8.95	0	0	0	0.067	stringent	no	null	null	1932	6	322	excluded, no significant antisense	not applicable	no	not applicable
PF3D7_0625100	sphingomyelin synthase, putative	0.644	0.814	0.248	6.818	0.141	0	0.235	1.974	stringent	stringent	84.25	15.35	920	262	3.51	positive (weak)	not applicable	no	no
PF3D7_0625200	conserved Plasmodium protein, unknown function	12.115	2.908	22.148	119.064	0.033	0	0.108	0	stringent	no	null	null	17402	23	756.61	not applicable	excluded, no significant antisense	no	not applicable
PF3D7_0625300	DNA polymerase 1, putative	8.798	2.311	38.313	33.146	0	0.041	0.025	0.109	stringent	no	1.66	35.11	57309	81	707.52	not applicable	excluded, no significant antisense	no	not applicable
PF3D7_0625400	conserved Plasmodium protein, unknown function	143.198	252.969	48.158	19.039	0	0	0.114	0.238	stringent	relax	24.05	6.08	36308	41	885.56	excluded, no significant antisense	not applicable	no	not applicable
PF3D7_0625500	conserved Plasmodium membrane protein, unknown function	4.352	7.213	6.656	8.665	0.242	0.079	0	0	stringent	no	null	null	2313	32	72.28	excluded, no significant antisense	not applicable	no	not applicable
PF3D7_0625600	poly(A) polymerase PAP, putative	64.531	45.566	44.761	21.966	0	0	0.074	0.085	stringent	relax	8.28	6.07	30726	23	1335.91	not applicable	excluded, no significant antisense	no	not applicable
PF3D7_0625700	conserved Plasmodium protein, unknown function	3.246	9.013	29.65	80.124	0	0.067	0.264	0.149	stringent	no	null	null	4116	12	343	not applicable	excluded, no significant antisense	no	not applicable
PF3D7_0625800	conserved Plasmodium protein, unknown function	1.3	2.489	1.972	4.439	0.01	0	0	0	stringent	no	null	null	2020	1	2020	excluded, no significant antisense	not applicable	no	not applicable
PF3D7_0625900	conserved Plasmodium protein, unknown function	0.019	0.061	1.023	1.202	0.154	0	0.016	0	stringent	no	null	null	305	24	12.71	not applicable	excluded, no significant antisense	no	not applicable
PF3D7_0626000	conserved Plasmodium protein, unknown function	4.435	13.692	10.807	5.087	0.004	0.008	0	0.039	stringent	no	null	null	19650	22	893.18	not applicable	excluded, no significant antisense	no	not applicable
PF3D7_0626100	oxidoreductase, short-chain dehydrogenase family, putative	3.231	26.72	32.192	53.386	0.857	1.184	0.684	0.463	stringent	stringent	33.86	48.01	13503	260	51.93	not applicable	no obvious correlation	no	yes
PF3D7_0626200	conserved Plasmodium protein, unknown function	5.055	7.926	7.249	8.979	0.12	0.729	0.423	0.726	stringent	stringent	26.89	37.83	3169	260	12.19	not applicable	no obvious correlation	no	yes
PF3D7_0626300	3-oxoacyl-acyl-carrier protein synthase I/II	0.332	0.098	2.536	6.549	0.505	1.01	0.386	0.311	stringent	stringent	31.29	15.37	1776	210	8.46	no obvious correlation	not applicable	no	yes
PF3D7_0626400	Sec14 domain containing protein	8.431	0.784	10.5	21.107	0	0	0	0	stringent	no	null	null	20271	0	not applicable	excluded, no significant antisense	not applicable	no	not applicable
PF3D7_0626500	conserved Plasmodium protein, unknown function	0.762	0.217	0.55	1.148	0.848	1.162	0.413	0.362	stringent	stringent	36.25	31.56	1130	555	2.04	not applicable	negative (strong)	no	no
PF3D7_0626600	conserved Plasmodium protein, unknown function	14.356	19.135	33.866	83.141	0	0	0	0.437	stringent	no	null	null	5841	13	449.31	not applicable	excluded, no significant antisense	no	not applicable
PF3D7_0626700	conserved protein, unknown function	67.775	92.388	64.424	75.569	0.034	0.125	0.266	0.46	stringent	relax	28.51	13.61	28238	104	271.52	excluded, no significant antisense	not applicable	no	not applicable
PF3D7_0626800	pyruvate kinase	263.985	820.949	898.324	777.466	0	0.208	0.612	0.086	stringent	no	null	null	409415	103	3974.9	excluded, no significant antisense	not applicable	no	not applicable
PF3D7_0626900	mitochondrial ribosomal protein L46 precursor, putative	15.014	9.599	32.702	30.814	0.118	0	0	0	stringent	no	null	null	11469	16	716.81	not applicable	excluded, no significant antisense	no	not applicable
PF3D7_0627000	conserved Plasmodium protein, unknown function	5.731	5.637	3.11	8.592	3.234	0.959	0.895	1.24	stringent	stringent	100	27.37	557	149	3.74	not applicable	negative (medium)	no	no
PF3D7_0627100	ankyrin-repeat protein, putative	127.52	58.279	134.258	44.279	0.154	0.023	0.076	0.031	stringent	no	null	null	191345	97	1972.63	not applicable	excluded, no significant antisense	no	not applicable
PF3D7_0627200	myosin light chain, putative	2.103	1.933	1.063	17.88	2.698	1.063	0	0.571	stringent	relax	15.43	4.76	885	107	8.27	not applicable	excluded, no significant antisense	no	not applicable
PF3D7_0627300	c3h4-type ring finger protein, putative	270.273	400.21	309.174	787.212	0.223	0	0.035	0	stringent	no	9.56	8.99	209450	37	5660.81	excluded, no significant antisense	not applicable	no	not applicable
PF3D7_0627400	mitochondrial import inner membrane translocase subunit, putative	14.073	29.196	54.23	78.022	0.195	0	0.188	0.506	stringent	relax	74.23	8.8	10153	66	153.83	excluded, no significant antisense	not applicable	no	not applicable
PF3D7_0627500	4-methyl-5(B-hydroxyethyl)-thiazol monophosphate biosynthesis enzyme	76.986	431.687	377.972	183.885	1.063	1.44	4.056	3.76	stringent	stringent	46.56	55.05	56519	541	104.47	positive (strong)	not applicable	no	no
PF3D7_0627600	conserved Plasmodium protein, unknown function	2.912	5.667	3.911	1.54	0.191	0.572	0.053	0.099	stringent	relax	50.38	8.93	1456	113	12.88	excluded, no significant antisense	not applicable	no	not applicable
PF3D7_0627700	transportin	73.021	83.119	112.572	121.673	0.022	0.012	0.041	0.038	stringent	no	null	null	135404	66	2051.58	not applicable	excluded, no significant antisense	no	not applicable
PF3D7_0627800	acetyl-CoA synthetase, putative	36.502	37.045	41.648	65.751	0.132	0.02	0.005	0.069	stringent	no	null	null	53116	66	804.79	not applicable	excluded, no significant antisense	no	not applicable
PF3D7_0627900	conserved Plasmodium protein, unknown function	15.322	23.262	21.379	38.468	0	0	0.305	0	stringent	no	null	null	7446	32	232.69	excluded, no significant antisense	not applicable	no	not applicable
PF3D7_0628000	6-pyruvoyltetrahydropterin synthase	1.41	2.331	14.203	5.616	0.325	0	0	0.113	stringent	no	null	null	1243	20	62.15	not applicable	excluded, no significant antisense	no	not applicable
PF3D7_0628100	HECT-domain (ubiquitin-transferase), putative	25.185	0.57	0.492	6.439	0.002	0.004	0.006	0.001	stringent	no	null	null	124237	42	2958.02	not applicable	excluded, no significant antisense	no	not applicable
PF3D7_0628200	protein kinase PK4	104.166	61.594	107.863	42.595	0.063	0.009	0	0.191	stringent	relax	7.35	17.1	359084	220	1632.2	not applicable	excluded, no significant antisense	no	not applicable
PF3D7_0628300	choline/ethanolaminephosphotransferase, putative	62.668	6.585	51.005	141.604	10.294	1.454	0.363	17.053	stringent	stringent	88.49	114.1	32471	3219	10.09	not applicable	no obvious correlation	no	yes
PF3D7_0628400	conserved Plasmodium membrane protein, unknown function	6.329	1.161	0.186	0.218	0.056	0.059	0	0.145	stringent	no	null	null	478	41	11.66	not applicable	excluded, no significant antisense	no	not applicable
PF3D7_0628500	conserved Plasmodium protein, unknown function	2.122	4.82	14.343	9.797	0.635	0.021	0	0	stringent	relax	24.19	4.94	3352	38	88.21	not applicable	excluded, no significant antisense	no	not applicable
PF3D7_0628600	conserved Plasmodium protein, unknown function	98.674	175.023	158.125	126.185	0.033	0	0	0	stringent	no	null	null	61505	7	8786.43	excluded, no significant antisense	not applicable	no	not applicable
PF3D7_0628700	conserved Plasmodium protein, unknown function	2.43	3.806	14.926	7.732	0.109	0.139	2.2	1.153	stringent	stringent	43.55	71.62	5684	918	6.19	not applicable	no obvious correlation	no	yes
PF3D7_0628800	glutamyl-tRNA(Gln) amidotransferase subunit B, putative	0.526	0.594	15.768	10.922	0.014	0.075	0.207	0.006	stringent	relax	5.59	20.53	10749	74	145.26	not applicable	excluded, no significant antisense	no	not applicable
PF3D7_0628900	RAP protein, putative	0.34	0.368	15.825	2.977	0.009	0.009	0.145	0.133	stringent	no	2.57	69.03	13214	140	94.39	not applicable	excluded, no significant antisense	no	not applicable
PF3D7_0629000	conserved protein, unknown function	1.077	0.341	10.084	10.587	0	0	0.143	0	stringent	no	null	null	1903	10	190.3	not applicable	excluded, no significant antisense	no	not applicable
PF3D7_0629100	nicotinate phosphoribosyltransferase, putative	43.226	16.819	78.738	73.385	0	0	0.008	0	stringent	no	null	null	42807	7	6115.29	excluded, no significant antisense	not applicable	no	not applicable
PF3D7_0629200	DnaJ protein, putative	65.377	218.917	328.46	364.627	0.066	0	0.315	0.167	stringent	no	null	null	116454	55	2117.35	excluded, no significant antisense	not applicable	no	not applicable
PF3D7_0629300	phospholipase, putative	40.514	4.096	1.509	19.504	0	0	0.266	0.176	stringent	stringent	19.25	12.03	13536	126	107.43	not enough data	not applicable	yes	not applicable
PF3D7_0629400	RNA binding protein, putative	1.569	1.777	68.542	26.193	0.201	0.06	0.027	0	stringent	no	null	null	31685	47	674.15	not applicable	excluded, no significant antisense	no	not applicable
PF3D7_0629500	amino acid transporter, putative	75.937	70.838	100.178	26.303	0.114	0	0.138	0.348	stringent	relax	8.21	11.01	47479	115	412.86	not applicable	excluded, no significant antisense	no	not applicable
PF3D7_0629600	conserved Plasmodium protein, unknown function	27.533	36.339	32.998	10.98	0	0	0.04	0.227	stringent	relax	28.15	7.34	7217	42	171.83	excluded, no significant antisense	not applicable	no	not applicable
PF3D7_0629700	SET domain protein, putative	46.833	19.485	91.058	36.688	0.025	0.027	0.008	0.007	stringent	no	0.78	11.07	565156	185	3054.9	not applicable	excluded, no significant antisense	no	not applicable
PF3D7_0629800	cullin-like protein, putative	49.957	39.437	40.782	30.752	0	0	0	0.039	stringent	no	null	null	51692	15	3446.13	not applicable	excluded, no significant antisense	no	not applicable
PF3D7_0629900	sec14-like cytosolic factor or phosphatidylinositol/phosphatidylcholine transfer protein, putative	160.364	221.695	71.576	169.823	0.211	0.202	0.079	0	stringent	no	null	null	44808	26	1723.38	not applicable	excluded, no significant antisense	no	not applicable
PF3D7_0630000	CPW-WPC family protein	0.181	0.143	0.019	0.212	0.498	0.167	0.019	0	relax	no	null	null	32	45	0.71	not applicable	excluded, no significant antisense	no	not applicable
PF3D7_0630100	conserved Plasmodium protein, unknown function	1.761	1.675	2.855	0.984	0.046	0	0	0	stringent	no	null	null	1455	6	242.5	excluded, no significant antisense	not applicable	no	not applicable
PF3D7_0630200	secreted ookinete protein, putative	1.589	0.296	0.66	8.683	0.701	0	0	0	stringent	no	null	null	453	16	28.31	not applicable	excluded, no significant antisense	no	not applicable
PF3D7_0630300	DNA polymerase epsilon, catalytic subunit a, putative	0.637	0.164	9.284	8.106	0.004	0	0	0	stringent	no	null	null	25947	17	1526.29	not applicable	excluded, no significant antisense	no	not applicable
PF3D7_0630400	conserved Plasmodium protein, unknown function	0.596	0.085	0.241	4.654	0.129	0.136	0.228	0.327	stringent	stringent	29.06	11.81	1105	97	11.39	no obvious correlation	not applicable	no	yes
PF3D7_0630500	microtubule-associated protein ytm1 homologue, putative	22.151	58.797	55.173	19.136	0	0	0.01	0.059	stringent	no	null	null	19360	15	1290.67	excluded, no significant antisense	not applicable	no	not applicable
PF3D7_0630600	conserved Plasmodium protein, unknown function	8.214	7.644	23.447	60.575	0	0	0	0	stringent	no	null	null	36615	5	7323	excluded, no significant antisense	not applicable	no	not applicable
PF3D7_0630700	conserved Plasmodium protein, unknown function	4.622	7.911	12.536	16.455	0	0	0	0	stringent	no	null	null	7538	0	not applicable	excluded, no significant antisense	not applicable	no	not applicable
PF3D7_0630800	conserved Plasmodium protein, unknown function	4.043	1.47	1.799	12.343	0.404	0.273	0.269	0.025	stringent	relax	8.95	87.31	2701	130	20.78	not applicable	excluded, no significant antisense	no	not applicable
PF3D7_0630900	DEAD/DEAH box ATP-dependent RNA helicase	60.288	65.544	66.462	10.604	0.136	0.011	0.035	0.016	stringent	no	null	null	33491	34	985.03	not applicable	excluded, no significant antisense	no	not applicable
PF3D7_0631000	Tetratricopeptide repeat protein, putative	21.126	27.111	28.422	274.1	0	0	0	0	stringent	no	null	null	27619	0	not applicable	excluded, no significant antisense	not applicable	no	not applicable
PF3D7_0631100	Plasmodium exported protein (PHISTb), unknown function	2.559	3.6	3.321	2.89	0	0.014	0.034	0	stringent	no	null	null	1662	5	332.4	not applicable	not applicable	no	not applicable
PF3D7_0631300	RESA-like protein	3.666	12.185	0.424	0.139	0	0	0.018	0	stringent	no	null	null	788	1	788	not applicable	excluded, no significant antisense	no	not applicable
PF3D7_0631400	Pfmc-2TM Maurer's cleft two transmembrane protein	0.027	0.373	5.117	0.297	0	0	0	0	stringent	no	null	null	395	0	not applicable	not applicable	excluded, no significant antisense	no	not applicable
PF3D7_0631500	Plasmodium exported protein (hyp4), unknown function	3.435	2.881	0.272	0.064	0	0	0	0	stringent	no	null	null	273	0	not applicable	excluded, no significant antisense	not applicable	no	not applicable
PF3D7_0631600	Plasmodium exported protein (hyp5), unknown function	7.633	14.138	0.978	0.238	0	0	0	0	stringent	no	null	null	1302	1	1302	not applicable	not applicable	no	not applicable
PF3D7_0631800	rifin	0	0.039	0.046	0	0	0	0	0	no	no	null	null	13	1	13	excluded, no significant antisense	not applicable	no	not applicable
PF3D7_0631900	stevor	0.124	0.284	11.243	0.162	0	0	0	0.016	stringent	no	null	null	1195	1	1195	excluded, no significant antisense	not applicable	no	not applicable
PF3D7_0632000	rifin	0	0.072	0.113	0	0	0	0	0	no	no	null	null	22	0	not applicable	not applicable	excluded, no significant antisense	no	not applicable
PF3D7_0632100	rifin	0	0	0.016	0	0	0	0	0	no	no	null	null	3	0	not applicable	not applicable	excluded, no significant antisense	no	not applicable
PF3D7_0632200	rifin	0	0	0.028	0.039	0.15	0.229	0.069	0.13	no	relax	11.95	17.27	5	48	0.1	excluded, no significant antisense	not applicable	no	not applicable
PF3D7_0632300	rifin	0	0.092	0.015	0	0.017	0	0	0	no	no	null	null	7	1	7	excluded, no significant antisense	not applicable	no	not applicable
PF3D7_0632400	rifin	0	0.035	0.083	0.156	0	0.141	0	0	no	no	null	null	33	8	4.12	not applicable	excluded, no significant antisense	no	not applicable
PF3D7_0632500	erythrocyte membrane protein 1, PfEMP1	2.662	4.16	0.256	0.461	0.006	0.01	0.004	0.01	stringent	no	1.35	3.79	7020	29	242.07	not applicable	excluded, no significant antisense	no	not applicable
PF3D7_0632700	rifin	0.234	0.141	0.305	2.24	1.435	2.099	0.388	0.221	stringent	stringent	53.12	22.15	290	272	1.07	not applicable	positive (strong)	no	no
PF3D7_0632800	erythrocyte membrane protein 1, PfEMP1	7.867	11.575	0.506	1.938	0.065	0.009	0.021	0.061	stringent	no	4.7	8.33	11215	100	112.15	not applicable	excluded, no significant antisense	no	not applicable
PF3D7_0700100	erythrocyte membrane protein 1, PfEMP1	1.354	2.409	0.18	0.795	0	0	0.002	0.006	stringent	no	null	null	2924	12	243.67	excluded, no significant antisense	not applicable	no	not applicable
PF3D7_0700200	rifin	0	0.082	0.258	0.167	0.019	0.103	0.048	0.045	relax	no	null	null	50	13	3.85	not applicable	excluded, no significant antisense	no	not applicable
PF3D7_0700300	rifin	0	0.105	0.264	0.062	0	0	0	0	no	no	null	null	31	0	not applicable	not applicable	excluded, no significant antisense	no	not applicable
PF3D7_0700400	stevor	0	0	0.26	0.131	0	0	0	0	relax	no	null	null	38	0	not applicable	excluded, no significant antisense	not applicable	no	not applicable
PF3D7_0700500	rifin	0.053	0.056	0.379	0.055	0.053	0	0	0	stringent	no	null	null	72	3	24	excluded, no significant antisense	not applicable	no	not applicable
PF3D7_0700800	Pfmc-2TM Maurer's cleft two transmembrane protein	0.054	5.078	41.861	2.839	0	0	0.023	0.085	stringent	no	null	null	3222	5	644.4	not applicable	not applicable	no	not applicable
PF3D7_0701100	rifin	0	0.282	0.823	0.119	2.269	0.504	0.143	0.164	relax	stringent	48.69	14.29	149	171	0.87	not applicable	not applicable	no	not applicable
PF3D7_0701500	Plasmodium exported protein (hyp4), unknown function	7.525	8.096	0.679	0.106	0	0	0	0	stringent	no	null	null	658	0	not applicable	excluded, no significant antisense	not applicable	no	not applicable
PF3D7_0701600	Pfmc-2TM Maurer's cleft two transmembrane protein	0.4	2.425	20.874	0.729	0.16	0	0	0	stringent	no	null	null	1624	6	270.67	not applicable	excluded, no significant antisense	no	not applicable
PF3D7_0701700	RESA-like protein	1.111	4.156	0.203	0.035	0	0	0.018	0	stringent	no	null	null	269	1	269	not applicable	excluded, no significant antisense	no	not applicable
PF3D7_0701800	rifin	0.341	0.06	0	0	0	0	0	0	no	no	null	null	21	0	not applicable	excluded, no significant antisense	not applicable	no	not applicable
PF3D7_0701900	Plasmodium exported protein, unknown function	226.138	25.704	3.439	1.26	0.02	0	0	0	stringent	no	null	null	45096	19	2373.47	excluded, no significant antisense	not applicable	no	not applicable
PF3D7_0702000	Plasmodium exported protein (hyp12), unknown function	516.342	173.694	4.06	1.858	0.077	0.108	0	0.08	stringent	no	null	null	27781	15	1852.07	not applicable	not applicable	no	not applicable
PF3D7_0702200	lysophospholipase, putative	150.39	662.246	21.821	4.686	0.266	0.109	0.049	0.023	stringent	no	null	null	58803	31	1896.87	not applicable	not applicable	no	not applicable
PF3D7_0702300	sporozoite threonine and asparagine-rich protein	756.491	329.181	5.721	0.627	0.222	2.256	0.14	0.033	stringent	relax	32.54	18.6	106391	295	360.65	excluded, no significant antisense	not applicable	no	not applicable
PF3D7_0702400	conserved Plasmodium protein, unknown function	442.522	3267.78	442.901	169.766	0.102	0.646	0.169	0.04	stringent	no	null	null	98954	47	2105.4	not applicable	excluded, no significant antisense	no	not applicable
PF3D7_0702500	Plasmodium exported protein, unknown function	79.869	1217.28	194.997	68.642	0	0.419	0.124	0	stringent	no	null	null	73272	55	1332.22	not applicable	excluded, no significant antisense	no	not applicable
PF3D7_0702600	chitinase precursor fragment, truncated	1.862	4.693	0.178	0.056	2.937	1.363	0.535	1.789	no	stringent	100	25.54	117	107	1.09	not applicable	not applicable	no	not applicable
PF3D7_0702900	centrin, putative	160.076	335.972	319.289	749.514	0	0	0.196	0	stringent	no	null	null	45607	4	11401.8	not applicable	not applicable	no	not applicable
PF3D7_0703000	conserved Plasmodium protein, unknown function	1.11	0.972	4.514	3.855	0.15	0.133	0.031	0	stringent	no	null	null	7104	123	57.76	excluded, no significant antisense	not applicable	no	not applicable
PF3D7_0703100	conserved Plasmodium protein, unknown function	18.04	38.827	27.421	23.547	0.209	0	0.346	0	stringent	no	null	null	5175	29	178.45	not applicable	excluded, no significant antisense	no	not applicable
PF3D7_0703200	conserved Plasmodium protein, unknown function	9.081	3.959	59.852	48.307	0	0.034	0.027	0.01	stringent	no	null	null	103259	58	1780.33	not applicable	excluded, no significant antisense	no	not applicable
PF3D7_0703300	conserved Plasmodium protein, unknown function	5.138	26.108	56.639	96.91	0.086	0.317	0.178	0.167	stringent	relax	35.6	7.77	8018	27	296.96	not applicable	excluded, no significant antisense	no	not applicable
PF3D7_0703400	conserved Plasmodium protein, unknown function	12.794	21.955	25.296	13.915	0	0.024	0	0	stringent	no	null	null	18657	3	6219	not applicable	excluded, no significant antisense	no	not applicable
PF3D7_0703500	erythrocyte membrane-associated antigen	84.413	93.51	126.217	55.34	0.016	0.046	0.034	0.049	stringent	no	5.91	9.17	277533	112	2477.97	excluded, no significant antisense	not applicable	no	not applicable
PF3D7_0703600	conserved Plasmodium protein, unknown function	36.252	9.584	25.143	317.967	1.79	1.559	0.522	0.057	stringent	stringent	44.03	23.7	31017	246	126.09	not applicable	no obvious correlation	yes	yes
PF3D7_0703700	conserved Plasmodium protein, unknown function	149.005	176.58	187.188	90.106	2.867	1.435	0.856	2.081	stringent	stringent	95.2	34.39	38060	412	92.38	not applicable	positive (weak)	no	no
PF3D7_0703800	conserved Plasmodium protein, unknown function	5.878	1.379	1.266	1.088	0.142	0.031	0.03	0.046	stringent	no	4.06	6.09	2607	82	31.79	not applicable	excluded, no significant antisense	no	not applicable
PF3D7_0703900	conserved Plasmodium membrane protein, unknown function	32.322	25.341	47.062	4.521	0.072	0.065	0.163	0.004	stringent	no	null	null	150597	358	420.66	not applicable	excluded, no significant antisense	no	not applicable
PF3D7_0704000	conserved Plasmodium membrane protein, unknown function	7.94	4.97	14.794	3.914	0.006	0	0.011	0	stringent	no	null	null	36771	14	2626.5	excluded, no significant antisense	not applicable	no	not applicable
PF3D7_0704100	conserved Plasmodium membrane protein, unknown function	5.476	0.625	1.118	13.288	0.026	0	0.01	0.012	stringent	no	null	null	39678	48	826.62	not applicable	excluded, no significant antisense	no	not applicable
PF3D7_0704200	tRNA m5C-methyltransferase, putative	10.301	10.302	18.999	4.443	0.005	0.017	0	0.016	stringent	no	null	null	18131	15	1208.73	not applicable	excluded, no significant antisense	no	not applicable
PF3D7_0704300	conserved Plasmodium membrane protein, unknown function	14.155	2.185	15.853	52.399	0	0	0.014	0.069	stringent	no	null	null	80330	63	1275.08	excluded, no significant antisense	not applicable	no	not applicable
PF3D7_0704400	phosphoinositide-binding protein, putative	2.057	2.16	8.271	21.076	0	0.072	0	0.092	stringent	no	null	null	15404	34	453.06	not applicable	excluded, no significant antisense	no	not applicable
PF3D7_0704500	serine/threonine protein kinase, putative	12.734	1.581	2.865	105.688	0	0	0.016	0	stringent	no	1.79	8.7	73974	14	5283.86	not applicable	excluded, no significant antisense	no	not applicable
PF3D7_0704600	ubiquitin transferase, putative	134.343	95.285	176.734	49.913	0.137	0.017	0.044	0.234	stringent	relax	15.6	16.76	803874	544	1477.71	excluded, no significant antisense	not applicable	no	not applicable
PF3D7_0704700	conserved Plasmodium membrane protein, unknown function	7.868	8.479	12.802	25.838	0	0	0.023	0	stringent	no	null	null	23259	8	2907.38	not applicable	excluded, no significant antisense	no	not applicable
PF3D7_0704800	conserved Plasmodium protein, unknown function	16.168	1.146	9.641	24.335	0.048	0.092	0	0	stringent	no	null	null	29177	30	972.57	not applicable	excluded, no significant antisense	no	not applicable
PF3D7_0704900	peptide chain release factor, putative	3.539	2.458	22.669	45.991	0.691	0.018	0.238	0.368	stringent	stringent	53.17	10.33	10279	150	68.53	no obvious correlation	not applicable	no	yes
PF3D7_0705000	methyltransferase, putative	51.684	40.601	44.947	19.551	0.01	0	0.077	0.093	stringent	no	4.65	22.15	66602	86	774.44	excluded, no significant antisense	not applicable	no	not applicable
PF3D7_0705100	conserved Plasmodium protein, unknown function	4.765	1.133	1.001	24.99	0	0.007	0.053	0	stringent	relax	10.24	4.86	10991	57	192.82	excluded, no significant antisense	not applicable	no	not applicable
PF3D7_0705200	conserved Plasmodium protein, unknown function	0.336	0.152	5.175	0.902	0	0	0.003	0.096	stringent	no	null	null	4451	45	98.91	excluded, no significant antisense	not applicable	no	not applicable
PF3D7_0705300	origin recognition complex subunit 2, putative	23.175	4.823	58.042	104.462	0.122	0	0	0.047	stringent	no	3.39	6.29	66394	37	1794.43	not applicable	excluded, no significant antisense	no	not applicable
PF3D7_0705400	minchromosome maintenance (MCM) complex subunit, putative	21.675	5.08	96.652	303.06	0	0	0.044	0.078	stringent	no	null	null	127678	25	5107.12	not applicable	excluded, no significant antisense	no	not applicable
PF3D7_0705500	inositol-phosphate phosphatase, putative	311.391	103.4	103.102	90.341	0.025	0	0.03	0.012	stringent	no	null	null	541356	103	5255.88	excluded, no significant antisense	not applicable	no	not applicable
PF3D7_0705600	RNA helicase, putative	39.131	20.202	46.505	7.59	0.133	0	0.032	0.009	stringent	relax	9.89	8.87	48296	61	791.74	excluded, no significant antisense	not applicable	no	not applicable
PF3D7_0705700	40S ribosomal protein S29, putative	78.497	275.291	189.469	289.079	0	0.246	0.869	0.908	stringent	relax	6.47	6.22	12111	29	417.62	excluded, no significant antisense	not applicable	no	not applicable
PF3D7_0705800	Ca++ chelating serine protease, putative	1.05	3.226	11.801	14.012	1.904	5.48	1.335	1.434	stringent	stringent	18.7	55.7	1997	363	5.5	positive (weak)	not applicable	no	no
PF3D7_0705900	ATP synthase subunit C, putative	8.567	15.263	58.674	148.515	0	0	0.094	0	stringent	no	null	null	11976	3	3992	excluded, no significant antisense	not applicable	no	not applicable
PF3D7_0706000	conserved Plasmodium protein, unknown function	34.957	48.999	45.627	55.542	0.153	0.146	0.208	0.411	stringent	relax	6.8	73.91	67776	338	200.52	not applicable	excluded, no significant antisense	no	not applicable
PF3D7_0706100	conserved Plasmodium protein, unknown function	11.663	2.542	45.826	37.858	0.004	0	0.007	0	stringent	no	null	null	57984	17	3410.82	not applicable	excluded, no significant antisense	no	not applicable
PF3D7_0706200	conserved Plasmodium protein, unknown function	0.408	0	6.095	33.354	3.099	0.69	1.084	0.382	stringent	stringent	97.05	13.77	912	79	11.54	positive (medium)	not applicable	no	no
PF3D7_0706300	conserved Plasmodium protein, unknown function	48.664	3.589	0.793	69.252	44.525	96.406	19.831	17.686	stringent	stringent	100	673.23	3212	4608	0.7	not applicable	positive (weak)	no	no
PF3D7_0706400	ribosomal protein, L37e, putative	1723.12	4267.13	2878.31	2363.68	0.136	0	1.013	0.106	stringent	no	null	null	257922	24	10746.8	not applicable	excluded, no significant antisense	no	not applicable
PF3D7_0706500	conserved Plasmodium protein, unknown function	271.423	165.369	237.01	58.872	0.018	0.008	0.009	0.009	stringent	no	3.81	6.77	422992	49	8632.49	excluded, no significant antisense	not applicable	no	not applicable
PF3D7_0706600	conserved Plasmodium protein, unknown function	0.102	0.206	5.887	0.304	0	0	0	0	stringent	no	null	null	1761	0	not applicable	excluded, no significant antisense	not applicable	no	not applicable
PF3D7_0706700	DNA mismatch repair protein, putative	0.058	0.129	1.295	0.129	1.15	0.782	0.764	2.569	stringent	stringent	49.16	60.81	719	1367	0.53	not applicable	not applicable	no	not applicable
PF3D7_0707200	conserved Plasmodium protein, unknown function	6.514	0.776	18.088	24.075	0.124	0.122	0.135	0.051	stringent	relax	8.62	29.6	44305	350	126.59	not applicable	not applicable	no	not applicable
PF3D7_0707300	rhoptry-associated membrane antigen	2453.88	112.074	72.505	1531.7	0.058	0.031	0.152	0.216	stringent	no	11.44	15.55	1153242	142	8121.42	excluded, no significant antisense	not applicable	no	not applicable
PF3D7_0707400	AAA family ATPase, putative	11.61	62.088	116.464	32.007	1.391	0.35	0.22	0.192	stringent	stringent	17.67	44.29	51613	303	170.34	positive (medium)	not applicable	no	no
PF3D7_0707500	conserved Plasmodium protein, unknown function	10.743	2.3	4.412	1.092	0.008	0	0.007	0.012	stringent	no	null	null	7654	13	588.77	excluded, no significant antisense	not applicable	no	not applicable
PF3D7_0707600	conserved Plasmodium protein, unknown function	58.007	76.654	46.144	70.172	0.411	0.19	0.448	0.561	stringent	stringent	54.56	16.61	15942	114	139.84	no obvious correlation	not applicable	no	yes
PF3D7_0707700	ubiquitin-protein ligase e3, putative	45.169	59.991	61.959	56.021	0	0	0	0.036	stringent	no	null	null	59261	19	3119	excluded, no significant antisense	not applicable	no	not applicable
PF3D7_0707800	RAP protein, putative	6.487	3.097	64.058	50.093	0.09	0.191	0.26	0.046	stringent	relax	9.54	19.84	59335	138	429.96	excluded, no significant antisense	not applicable	no	not applicable
PF3D7_0707900	large ribosomal subunit processing protein, putative	71.923	112.224	75.892	59.833	0	0.051	0.241	0.113	stringent	no	null	null	19577	27	725.07	excluded, no significant antisense	not applicable	no	not applicable
PF3D7_0708000	cytoskeleton associated protein, putative	3.531	2.416	13.578	4.907	0.658	1.2	0.282	0.073	stringent	stringent	19.96	50.02	9017	407	22.15	not applicable	no obvious correlation	no	yes
PF3D7_0708100	DNA-directed RNA polymerase 2 8.2 kDa polypeptide, putative	112.856	230.149	156.817	127.196	2.163	2.286	1.347	6.754	stringent	stringent	100	63.4	10396	221	47.04	not applicable	no obvious correlation	no	yes
PF3D7_0708200	conserved Plasmodium protein, unknown function	3.218	1.419	2.388	0.688	0.007	0.07	0.071	0	stringent	relax	15.11	6.53	1865	66	28.26	excluded, no significant antisense	not applicable	no	not applicable
PF3D7_0708300	O-sialoglycoprotein endopeptidase, putative	11.221	31.041	12.356	6.89	3.438	2.848	1.416	0.279	stringent	stringent	64.71	61.7	2926	348	8.41	no obvious correlation	not applicable	no	yes
PF3D7_0708400	heat shock protein 90	2481.38	2810.96	8122.79	1272.78	0.329	0.525	1.637	0.289	stringent	no	13.43	23.92	3553972	1026	3463.91	not applicable	excluded, no significant antisense	no	not applicable
PF3D7_0708500	heat shock protein 86 family protein	54.316	52.486	54.652	21.551	1.383	1.018	0.114	0.07	stringent	stringent	40.74	21.78	54114	485	111.58	not applicable	no obvious correlation	yes	yes
PF3D7_0708600	heat shock protein 86 family protein	0.921	1.236	0.682	0.641	0	0	0.186	0	stringent	no	null	null	232	12	19.33	excluded, no significant antisense	not applicable	no	not applicable
PF3D7_0708700	Cg8 protein	181.446	206.408	372.52	1323.7	0	0	0.091	0.043	stringent	no	null	null	142335	6	23722.5	excluded, no significant antisense	not applicable	no	not applicable
PF3D7_0708800	heat shock protein 70	323.95	355.035	525.219	132.5	0.23	0.144	0.113	0.011	stringent	no	12.2	12.2	378902	104	3643.29	not applicable	excluded, no significant antisense	no	not applicable
PF3D7_0708900	Cg3 protein	30.345	38.001	19.436	42.954	3.894	2.987	0.525	0.077	stringent	stringent	88.78	31.56	9753	450	21.67	not applicable	no obvious correlation	yes	yes
PF3D7_0709000	chloroquine resistance transporter	33.245	37.452	24.21	6.105	0.134	0.189	0.508	1.13	stringent	stringent	15.15	27.93	10588	224	47.27	positive (weak)	not applicable	no	no
PF3D7_0709100	Cg1 protein	3.53	1.775	22.861	61.652	0.287	0.271	0.138	0.094	stringent	stringent	19.24	13.49	37700	214	176.17	not applicable	no obvious correlation	no	yes
PF3D7_0709200	glutaredoxin-like protein	10.594	11.585	30.198	124.243	0.115	0	0.325	0.198	stringent	relax	48.96	6.78	14469	59	245.24	not applicable	excluded, no significant antisense	no	not applicable
PF3D7_0709300	Cg2 protein	10.127	13.702	29.298	9.103	0.035	0.002	0.031	0.034	stringent	no	2.41	10.65	63916	79	809.06	excluded, no significant antisense	not applicable	no	not applicable
PF3D7_0709400	Cg7 protein	4.259	1.134	35.692	32.727	0	0.016	0.126	0.008	stringent	no	null	null	43955	70	627.93	excluded, no significant antisense	not applicable	no	not applicable
PF3D7_0709500	conserved Plasmodium protein, unknown function	9.095	5.983	128.892	365.959	0.418	0	0.231	0.109	stringent	relax	37.82	7.2	19077	22	867.14	not applicable	excluded, no significant antisense	no	not applicable
PF3D7_0709600	rRNA/tRNA ribonuclease MRP/P subunit, putative	24.914	14.621	24.258	7.545	0	0	0	0	stringent	no	null	null	24944	2	12472	not applicable	excluded, no significant antisense	no	not applicable
PF3D7_0709700	lysophospholipase, putative	75.681	49.702	64.571	444.696	0	0.306	0.113	0	stringent	no	null	null	63754	44	1448.95	excluded, no significant antisense	not applicable	no	not applicable
PF3D7_0709800	conserved Plasmodium protein, unknown function	46.322	34.38	68.706	465.057	0	0	0.161	0	stringent	no	null	null	10805	5	2161	not applicable	excluded, no significant antisense	no	not applicable
PF3D7_0709900	conserved Plasmodium membrane protein, unknown function	0.71	0.037	0.321	3.482	0.005	0	0	0.004	stringent	no	null	null	4468	9	496.44	not applicable	excluded, no significant antisense	no	not applicable
PF3D7_0710000	conserved Plasmodium protein, unknown function	6.844	3.026	14.55	27.51	0.002	0	0	0	stringent	no	null	null	68219	26	2623.81	excluded, no significant antisense	not applicable	no	not applicable
PF3D7_0710100	conserved Plasmodium protein, unknown function	198.394	107.488	134.978	367.546	0	0	0.011	0.085	stringent	no	null	null	91866	12	7655.5	excluded, no significant antisense	not applicable	no	not applicable
PF3D7_0710200	conserved Plasmodium protein, unknown function	8.932	2.446	52.51	32.915	0.002	0.007	0	0	stringent	no	null	null	145457	26	5594.5	not applicable	excluded, no significant antisense	no	not applicable
PF3D7_0710300	conserved Plasmodium membrane protein, unknown function	4.555	20.008	38.339	29.141	0	0	0.129	0	stringent	no	null	null	5107	10	510.7	not applicable	excluded, no significant antisense	no	not applicable
PF3D7_0710400	nucleotide excision repair protein, putative	3.744	23.448	21.505	24.595	1.374	0.817	1.055	0.456	stringent	stringent	84.61	21.35	7121	341	20.88	not applicable	no obvious correlation	no	yes
PF3D7_0710500	conserved Plasmodium protein, unknown function	7.704	6.289	93.701	45.633	0.025	0.287	0.513	0.154	stringent	relax	28.04	11.34	14201	70	202.87	not applicable	excluded, no significant antisense	no	not applicable
PF3D7_0710600	60S ribosomal protein L34a, putative	1407.02	3226.47	2610.57	2201	0.125	0.53	0.208	0.554	stringent	no	null	null	343125	62	5534.27	excluded, no significant antisense	not applicable	no	not applicable
PF3D7_0710700	conserved Plasmodium protein, unknown function	868.417	1101.86	406.776	284.228	0.716	0.823	0.207	0	stringent	relax	48.68	8.99	120118	62	1937.39	excluded, no significant antisense	not applicable	no	not applicable
PF3D7_0710800	conserved Plasmodium protein, unknown function	34.694	52.857	55.765	84.656	0.584	0.282	0.055	0.312	stringent	relax	24.67	9.15	22420	92	243.7	excluded, no significant antisense	not applicable	no	not applicable
PF3D7_0710900	mitochondrial ribosomal protein L1 precursor, putative	37.129	75.686	81.431	110.344	0.126	0.1	0.117	0.049	stringent	no	null	null	32938	33	998.12	not applicable	excluded, no significant antisense	no	not applicable
PF3D7_0711000	AAA family ATPase, CDC48 subfamily	11.756	5.904	116.439	27.342	0	0.011	0.021	0	stringent	no	null	null	75697	10	7569.7	not applicable	excluded, no significant antisense	no	not applicable
PF3D7_0711100	conserved Plasmodium membrane protein, unknown function	63.335	82.905	24.728	53.886	0	0	0.79	1.34	stringent	stringent	26.19	13.48	11863	140	84.74	no obvious correlation	not applicable	yes	yes
PF3D7_0711200	conserved Plasmodium protein, unknown function	1.588	2.441	0.896	1.621	0.05	0.292	0.281	0.088	stringent	stringent	10.06	30.19	1706	178	9.58	no obvious correlation	not applicable	no	yes
PF3D7_0711300	conserved Plasmodium protein, unknown function	6.665	18.468	20.133	26.417	0.105	0	0.523	0.41	stringent	relax	43.33	7.31	2334	28	83.36	not applicable	excluded, no significant antisense	no	not applicable
PF3D7_0711400	sin3 associated polypeptide p18-like protein	4.766	15.62	82.472	44.783	0.009	0.1	0	0	stringent	no	null	null	50755	17	2985.59	not applicable	excluded, no significant antisense	no	not applicable
PF3D7_0711500	regulator of chromosome condensation, putative	17.061	59.699	93.691	106.277	0	0	0.038	0.007	stringent	no	null	null	63338	9	7037.56	not applicable	not applicable	no	not applicable
PF3D7_0711700	erythrocyte membrane protein 1, PfEMP1	40.519	79.314	3.938	0.263	0	0.042	0.002	0.007	stringent	no	2.34	6.17	77336	87	888.92	not applicable	not applicable	no	not applicable
PF3D7_0712000	erythrocyte membrane protein 1, PfEMP1	6.422	15.039	0.784	0.7	0.055	0.032	0.053	0.149	stringent	stringent	10.33	16.7	12826	212	60.5	not applicable	not applicable	no	not applicable
PF3D7_0712300	erythrocyte membrane protein 1, PfEMP1	8.287	14.515	0.442	0.121	0.028	0.029	0.032	0.303	stringent	relax	7.35	25.8	11124	260	42.78	not applicable	not applicable	no	not applicable
PF3D7_0712400	erythrocyte membrane protein 1, PfEMP1	7.331	10.207	0.495	0.719	0	0	0.01	0.036	stringent	no	null	null	8984	25	359.36	excluded, no significant antisense	not applicable	no	not applicable
PF3D7_0712600	erythrocyte membrane protein 1, PfEMP1	4.93	9.125	0.4	0.106	0	0	0	0.013	stringent	no	null	null	7864	15	524.27	not applicable	not applicable	no	not applicable
PF3D7_0712800	erythrocyte membrane protein 1, PfEMP1	3.447	6.478	0.321	0.444	0	0.009	0.005	0.004	stringent	no	null	null	5079	30	169.3	not applicable	not applicable	no	not applicable
PF3D7_0712900	erythrocyte membrane protein 1, PfEMP1	5.6	8.355	0.607	1.227	0	0	0.007	0.007	stringent	no	null	null	9721	25	388.84	excluded, no significant antisense	not applicable	no	not applicable
PF3D7_0713000	rifin	0.127	0	0	0	0	0	0	0.17	no	no	null	null	7	12	0.58	excluded, no significant antisense	not applicable	no	not applicable
PF3D7_0713100	Pfmc-2TM Maurer's cleft two transmembrane protein	0.027	0.029	2.728	0.657	2.633	3.93	0.068	0	stringent	stringent	20.56	72.22	317	238	1.33	not applicable	no obvious correlation	yes	yes
PF3D7_0713200	RESA-like protein	29.014	38.874	0.58	0.044	0	0	0	0	stringent	no	null	null	2460	2	1230	not applicable	excluded, no significant antisense	no	not applicable
PF3D7_0713400	serpentine receptor, putative	66.588	93.214	99.528	274.485	0	0	0	0	stringent	no	null	null	50036	0	not applicable	excluded, no significant antisense	not applicable	no	not applicable
PF3D7_0713500	conserved Plasmodium protein, unknown function	15.393	11.143	10.695	16.187	0	0	0	0.005	stringent	no	null	null	14814	9	1646	excluded, no significant antisense	not applicable	no	not applicable
PF3D7_0713600	mitochondrial ribosomal protein S5 precursor, putative	7.222	4.051	15.61	13.918	0.007	0.022	0.045	0	stringent	no	0.75	3	16578	25	663.12	not applicable	excluded, no significant antisense	no	not applicable
PF3D7_0713700	conserved Plasmodium protein, unknown function	31.065	112.948	150.623	407.153	0.152	0.705	0	0	stringent	no	null	null	46163	29	1591.83	not applicable	excluded, no significant antisense	no	not applicable
PF3D7_0713800	conserved Plasmodium protein, unknown function	103.891	16.292	22.002	343.423	0.131	0.055	0.434	0.999	stringent	relax	76.03	12.17	29328	119	246.45	excluded, no significant antisense	not applicable	no	not applicable
PF3D7_0713900	conserved Plasmodium protein, unknown function	35.481	29.504	60.562	19.784	0.009	0.002	0.015	0.018	stringent	no	null	null	208233	51	4083	excluded, no significant antisense	not applicable	no	not applicable
PF3D7_0714000	histone H2B variant, putative	431.528	342.109	441.581	2948.91	0	0	0	0.04	stringent	no	null	null	161149	2	80574.5	excluded, no significant antisense	not applicable	no	not applicable
PF3D7_0714100	conserved Plasmodium protein, unknown function	1.923	0.574	0.474	1.077	0	0	0	0	stringent	no	null	null	687	4	171.75	excluded, no significant antisense	not applicable	no	not applicable
PF3D7_0714200	conserved Plasmodium protein, unknown function	48.821	20.811	36.704	29.681	0.032	0	0.008	0.032	stringent	no	null	null	58906	41	1436.73	excluded, no significant antisense	not applicable	no	not applicable
PF3D7_0714300	zinc finger protein, putative	21.783	16.612	20.597	19.169	0.043	0	0.024	0.03	stringent	no	null	null	33159	38	872.61	not applicable	excluded, no significant antisense	no	not applicable
PF3D7_0714400	calmodulin, putative	73.027	104.68	283.715	200.451	0.687	0.285	0	0	stringent	relax	16.73	19.15	52372	50	1047.44	not applicable	excluded, no significant antisense	no	not applicable
PF3D7_0714500	transcription elongation factor s-II, putative	104.122	117.204	213.348	210.937	0	0	0.039	0.012	stringent	no	null	null	76925	6	12820.8	excluded, no significant antisense	not applicable	no	not applicable
PF3D7_0714600	conserved Plasmodium protein, unknown function	69.325	59.636	34.858	31.876	0.425	0.012	0.091	0.102	stringent	relax	30.44	8.72	34863	88	396.17	not applicable	not applicable	no	not applicable
PF3D7_0715000	4-nitrophenylphosphatase	49.765	87.186	78.544	50.035	0.234	0	0	0.334	stringent	no	null	null	22811	45	506.91	not applicable	excluded, no significant antisense	no	not applicable
PF3D7_0715100	conserved Plasmodium protein, unknown function	0.29	0	0.241	2.941	2.782	7.106	3.61	3.393	stringent	stringent	33.97	136.18	121	444	0.27	not applicable	no obvious correlation	no	yes
PF3D7_0715200	conserved Plasmodium protein, unknown function	4.508	0.779	11.804	19.852	0.011	0	0.007	0	stringent	no	null	null	37350	7	5335.71	excluded, no significant antisense	not applicable	no	not applicable
PF3D7_0715300	calcium/calmodulin-dependent protein kinase, putative	15.011	9.171	40.645	365.891	0.012	0	0.151	0.085	stringent	relax	21.97	5.58	64905	42	1545.36	excluded, no significant antisense	not applicable	no	not applicable
PF3D7_0715400	secreted ookinete protein, putative	0.516	0.97	10.191	27.55	0	0	0	0.022	stringent	relax	11.17	3.21	2999	16	187.44	excluded, no significant antisense	not applicable	no	not applicable
PF3D7_0715500	mitochondrial ATP synthase F1, epsilon subunit, putative	0.708	1.682	43.481	70.411	0	0	0	0	stringent	no	null	null	3216	1	3216	excluded, no significant antisense	not applicable	no	not applicable
PF3D7_0715600	GTP-binding translation elongation factor tu family protein, putative	7.764	3.421	87.073	149.718	0	0	0.09	0.006	stringent	no	5.17	10.26	68243	32	2132.59	excluded, no significant antisense	not applicable	no	not applicable
PF3D7_0715700	conserved Plasmodium protein, unknown function	1.784	1.276	22.224	43.21	0	0	0.654	0.246	stringent	relax	37.22	6.86	2878	35	82.23	not applicable	excluded, no significant antisense	no	not applicable
PF3D7_0715800	drug/metabolite exporter, drug/metabolite transporter	5.259	4.932	78.101	181.81	0	0	0.012	0.056	stringent	no	null	null	37969	8	4746.12	not applicable	excluded, no significant antisense	no	not applicable
PF3D7_0715900	zinc transporter, putative	10.311	6.545	146.297	328.303	0.056	0.012	0.169	0.194	stringent	no	null	null	86952	60	1449.2	excluded, no significant antisense	not applicable	no	not applicable
PF3D7_0716000	RNA binding protein, putative	275.991	119.026	249.441	58.187	0.279	0.442	0.204	0	stringent	relax	31.47	10.34	295809	243	1217.32	not applicable	excluded, no significant antisense	no	not applicable
PF3D7_0716100	large ribosomal subunit assembling factor, putative	165.245	144.59	133.851	13.269	0.188	0.05	0.039	0.005	stringent	relax	17.38	13.13	148809	153	972.61	not applicable	excluded, no significant antisense	no	not applicable
PF3D7_0716200	conserved Plasmodium protein, unknown function	398.432	242.858	134.366	58.838	0.023	0.024	0.113	0.259	stringent	relax	24.13	6.16	154602	96	1610.44	excluded, no significant antisense	not applicable	no	not applicable
PF3D7_0716300	conserved Plasmodium protein, unknown function	66.497	49.5	722.39	1101.71	0	0	0.14	0.075	stringent	no	null	null	374163	54	6928.94	excluded, no significant antisense	not applicable	no	not applicable
PF3D7_0716400	conserved Plasmodium protein, unknown function	24.4	26.365	47.814	273.857	0.366	0	0.182	0.057	stringent	no	null	null	19456	30	648.53	excluded, no significant antisense	not applicable	no	not applicable
PF3D7_0716500	conserved Plasmodium protein, unknown function	0.708	1.376	16.255	17.509	0	0	0.129	0.077	stringent	no	null	null	5788	27	214.37	excluded, no significant antisense	not applicable	no	not applicable
PF3D7_0716600	cysteine desulfurase, putative	1.057	0.522	19.481	12.272	0.103	0.194	1.718	2.27	stringent	stringent	46.93	55.82	5582	886	6.3	no obvious correlation	not applicable	no	yes
PF3D7_0716700	conserved Plasmodium protein, unknown function	0.874	0.297	23.697	9.859	0.162	0.271	0.114	0.395	stringent	stringent	16.8	18.24	12985	211	61.54	not applicable	no obvious correlation	no	yes
PF3D7_0716800	eukaryotic translation initiation factor 3 37.28 kDa subunit, putative	347.559	679.904	574.387	321.62	0.807	0.02	0.478	0.719	stringent	relax	59.36	16.66	156120	259	602.78	not applicable	excluded, no significant antisense	no	not applicable
PF3D7_0716900	drug metabolite transporter, putative	6.734	22.83	33.583	19.914	0.272	0.082	0.679	3.327	stringent	stringent	100	29.98	8286	495	16.74	positive (strong)	not applicable	no	no
PF3D7_0717000	conserved Plasmodium membrane protein, unknown function	0.555	0.97	3.278	45.06	0.021	0	0.921	1.365	stringent	stringent	80.74	16.77	4497	297	15.14	no obvious correlation	not applicable	no	yes
PF3D7_0717100	conserved Plasmodium protein, unknown function	3.38	3.797	41.005	42.134	0.172	0.458	0.189	0.645	stringent	stringent	27.35	23.7	35170	343	102.54	not applicable	no obvious correlation	no	yes
PF3D7_0717200	conserved Plasmodium protein, unknown function	46.079	97.439	46.884	139.741	0.015	0.369	1.052	1.795	stringent	stringent	72.51	32.73	44525	546	81.55	not applicable	positive (medium)	yes	no
PF3D7_0717300	transcription initiation factor IIE, alpha subunit, putative	39.25	147.703	87.714	56.236	0.208	0.119	0.08	0	stringent	no	null	null	34374	43	799.4	excluded, no significant antisense	not applicable	no	not applicable
PF3D7_0717400	queuine tRNA-ribosyltransferase, putative	67.312	142.756	108.427	17.051	0.067	0.053	0.215	0.176	stringent	relax	14.85	9.23	76316	170	448.92	excluded, no significant antisense	not applicable	no	not applicable
PF3D7_0717500	calcium dependent protein kinase 4	152.26	63.019	42.481	328.005	0	0.038	0.069	0.223	stringent	relax	7.19	3.73	91872	86	1068.28	not applicable	excluded, no significant antisense	no	not applicable
PF3D7_0717600	conserved Plasmodium protein, unknown function	11.624	1.913	16.041	50.288	0	0.088	0	0	stringent	no	null	null	42948	31	1385.42	not applicable	excluded, no significant antisense	no	not applicable
PF3D7_0717700	seryl-tRNA synthetase, putative	94.406	312.353	184.32	276.443	0.035	0.037	0.116	0.318	stringent	relax	12.41	5.07	127452	96	1327.62	excluded, no significant antisense	not applicable	no	not applicable
PF3D7_0717800	conserved Plasmodium protein, unknown function	1.054	0.503	6.384	1.918	0.041	0.499	0.211	0.288	stringent	relax	8.3	54.01	8027	382	21.01	excluded, no significant antisense	not applicable	no	not applicable
PF3D7_0717900	thioredoxin-like protein	4.562	16.631	43.214	12.151	0	0	0	0	stringent	no	null	null	12720	0	not applicable	excluded, no significant antisense	not applicable	no	not applicable
PF3D7_0718000	dynein heavy chain, putative	0.125	0.057	1.116	0.315	0.012	0.078	0.131	0.184	stringent	no	4.49	46.47	3988	698	5.71	excluded, no significant antisense	not applicable	no	not applicable
PF3D7_0718100	exported serine/threonine protein kinase	1.906	0.382	16.437	10.241	0	0	0	0.002	stringent	no	null	null	45889	8	5736.12	excluded, no significant antisense	not applicable	no	not applicable
PF3D7_0718300	cysteine repeat modular protein 2	0.19	0	0.059	0.106	0	0.008	0	0	relax	no	null	null	301	9	33.44	not applicable	not applicable	no	not applicable
PF3D7_0718400	mitochondrial ribosomal protein S8 precursor, putative	59.092	40.332	293.692	456.72	0.631	0.667	0.564	2.274	stringent	stringent	100	21.98	33920	184	184.35	positive (medium)	not applicable	no	no
PF3D7_0718500	prefoldin subunit 3, putative	13.513	49.617	95.121	183.782	1.315	0.035	0.109	0.565	stringent	relax	37.43	10.34	20350	78	260.9	excluded, no significant antisense	not applicable	no	not applicable
PF3D7_0718600	conserved Plasmodium protein, unknown function	5.44	1.504	5.77	3.501	0.04	0	0.103	0.551	stringent	no	null	null	8191	264	31.03	not applicable	excluded, no significant antisense	no	not applicable
PF3D7_0718700	conserved Plasmodium membrane protein, unknown function	0.576	1.015	21.934	15.003	0.192	0.218	0.262	0.311	stringent	relax	66.08	8.55	7360	145	50.76	not applicable	excluded, no significant antisense	no	not applicable
PF3D7_0718800	conserved Plasmodium protein, unknown function	0.277	0.536	0.191	3.239	0	0	0.613	0.072	stringent	stringent	16.6	10.12	312	55	5.67	not enough data	not applicable	no	not applicable
PF3D7_0718900	conserved Plasmodium protein, unknown function	0	0.057	0	0	0.188	1.218	1.602	0.105	no	stringent	14.92	56.87	5	162	0.03	no obvious correlation	not applicable	no	yes
PF3D7_0719000	conserved Plasmodium protein, unknown function	5.435	34.032	54.398	38.912	0	0	0.068	0.032	stringent	no	null	null	6064	4	1516	not applicable	excluded, no significant antisense	no	not applicable
PF3D7_0719100	conserved Plasmodium protein, unknown function	0.844	0.52	7.238	22.385	1.617	5.535	2.335	1.152	stringent	stringent	97.1	36.37	1867	446	4.19	not applicable	positive (weak)	no	no
PF3D7_0719200	NIMA related kinase 4	0.387	0.258	0.49	2.811	0.61	1.204	0.574	0.048	stringent	stringent	32.91	17.68	358	204	1.75	no obvious correlation	not applicable	no	yes
PF3D7_0719300	actin-like protein, putative	56.573	86.135	102.198	51.424	0	0.019	0.04	0.009	stringent	no	2.26	6.61	98450	40	2461.25	not applicable	excluded, no significant antisense	no	not applicable
PF3D7_0719400	conserved Plasmodium protein, unknown function	13.541	3.265	33.228	59.921	0.029	0.092	0.018	0.023	stringent	no	3.21	10.12	80625	57	1414.47	not applicable	excluded, no significant antisense	no	not applicable
PF3D7_0719500	conserved membrane protein, unknown function	17.133	8.412	29.141	118.097	0.267	0.056	1.063	3.059	stringent	stringent	62.01	47.97	26465	718	36.86	positive (medium)	not applicable	no	no
PF3D7_0719600	60S ribosomal protein L11a, putative	2947.78	8322.91	5074.75	3892.82	0.326	0.498	0.391	0.17	stringent	no	34.75	9.54	854287	65	13142.9	excluded, no significant antisense	not applicable	no	not applicable
PF3D7_0719700	40S ribosomal protein S10, putative	792.629	2398.38	1702.21	1779.56	0.092	0.533	0.723	0	stringent	no	null	null	232779	47	4952.74	not applicable	excluded, no significant antisense	no	not applicable
PF3D7_0719800	conserved Plasmodium protein, unknown function	6.658	11.995	10.15	29.677	1.204	0.922	0.161	0	stringent	stringent	57.71	18.06	8385	265	31.64	not applicable	no obvious correlation	yes	yes
PF3D7_0719900	conserved Plasmodium membrane protein, unknown function	19.932	12.435	32.766	20.565	0.078	0.047	0.086	0.027	stringent	relax	5.16	15.28	128233	257	498.96	excluded, no significant antisense	not applicable	no	not applicable
PF3D7_0720000	3'-5' exoribonuclease Csl4 homolog, putative	28.741	66.421	62.07	90.605	0.964	1.903	0.908	0.176	stringent	stringent	15.58	23.32	14151	152	93.1	not applicable	no obvious correlation	no	yes
PF3D7_0720100	small subunit rRNA processing protein, putative	224.599	336.747	207.903	198.527	0.319	0.26	0.061	0	stringent	no	null	null	62294	44	1415.77	not applicable	excluded, no significant antisense	no	not applicable
PF3D7_0720200	conserved Plasmodium protein, unknown function	54.707	200.954	124.509	144.773	0	0	0.344	0	stringent	no	null	null	17934	8	2241.75	not applicable	excluded, no significant antisense	no	not applicable
PF3D7_0720300	conserved Plasmodium protein, unknown function	4.695	0.191	0.1	7.516	0.241	0.636	0	0.376	stringent	relax	97.74	9.69	296	49	6.04	not applicable	excluded, no significant antisense	no	not applicable
PF3D7_0720400	ferrodoxin reductase-like protein	6.149	16.097	42.232	31.521	0.01	0.103	0.114	0.122	stringent	relax	8.72	5.61	22916	74	309.68	excluded, no significant antisense	not applicable	no	not applicable
PF3D7_0720500	conserved Plasmodium protein, unknown function	0.236	0.748	9.763	24.543	4.58	9.93	2.47	6.449	stringent	stringent	98.16	67.4	1621	801	2.02	not applicable	positive (medium)	no	no
PF3D7_0720600	conserved Plasmodium protein, unknown function	16.056	38.575	32.6	88.973	0.054	0.396	0.889	1.023	stringent	stringent	40.82	20.63	11530	205	56.24	not applicable	positive (medium)	no	no
PF3D7_0720700	phosphoinositide-binding protein, putative	254.374	112.905	56.095	66.701	0.017	0.009	0.022	0.038	stringent	no	5.51	11.62	343434	90	3815.93	excluded, no significant antisense	not applicable	no	not applicable
PF3D7_0720800	Ham1-like protein, putative	24.587	16.602	159.439	131.186	0	0	0.08	0.15	stringent	no	null	null	22832	35	652.34	excluded, no significant antisense	not applicable	no	not applicable
PF3D7_0720900	conserved Plasmodium protein, unknown function	28.259	15.822	178.352	200.479	0	0	0	0.019	stringent	no	null	null	39823	6	6637.17	excluded, no significant antisense	not applicable	no	not applicable
PF3D7_0721000	conserved Plasmodium membrane protein, unknown function	23.274	16.819	76.025	36.793	0.065	0.065	0.235	0.558	stringent	relax	9.94	51.47	236030	1006	234.62	excluded, no significant antisense	not applicable	no	not applicable
PF3D7_0721100	conserved Plasmodium protein, unknown function	64.218	83.788	1450.99	2430.79	0.077	0.027	0.064	0.04	stringent	no	null	null	307803	11	27982.1	not applicable	excluded, no significant antisense	no	not applicable
PF3D7_0721200	conserved Plasmodium protein, unknown function	4.983	7.099	4.39	8.767	3.724	1.003	1.248	7.074	stringent	stringent	35.78	184.58	6741	3187	2.12	not applicable	no obvious correlation	no	yes
PF3D7_0721300	DEAD/DEAH box ATP-dependent RNA helicase, putative	53.07	66.057	70.912	12.317	0.07	0.022	0.104	0.011	stringent	no	null	null	54811	48	1141.9	excluded, no significant antisense	not applicable	no	not applicable
PF3D7_0721400	P36-like protein homologue, putative	11.646	22.371	106.939	334.546	0	0	0	0.345	stringent	no	null	null	32394	15	2159.6	excluded, no significant antisense	not applicable	no	not applicable
PF3D7_0721500	conserved Plasmodium membrane protein, unknown function	2.151	1.013	5.839	12.29	1.708	2.171	0.803	0.339	stringent	stringent	52.86	42.97	5927	892	6.64	not applicable	negative (medium)	no	no
PF3D7_0721600	40S ribosomal protein S5, putative	613.373	1940.22	1372.1	1242.05	0.129	0	0.347	0.025	stringent	no	null	null	257894	20	12894.7	not applicable	excluded, no significant antisense	no	not applicable
PF3D7_0721700	secreted ookinete protein, putative	23.109	24.564	3.836	4.024	0	0.014	0.167	0.073	stringent	no	null	null	4729	28	168.89	excluded, no significant antisense	not applicable	no	not applicable
PF3D7_0721800	conserved Plasmodium protein, unknown function	573.357	1540.29	1535.05	3224.52	0.059	0	0.098	0	stringent	no	null	null	200591	4	50147.8	not applicable	excluded, no significant antisense	no	not applicable
PF3D7_0721900	conserved Plasmodium protein, unknown function	54.505	94.953	49.139	169.468	1.932	1.361	0	0	stringent	no	null	null	7254	41	176.93	not applicable	excluded, no significant antisense	no	not applicable
PF3D7_0722000	conserved Plasmodium protein, unknown function	42.766	56.757	46.275	46.285	0.077	0.108	0.064	0.479	stringent	relax	31.03	8.1	12000	52	230.77	excluded, no significant antisense	not applicable	no	not applicable
PF3D7_0722100	PelOta protein homologue, putative	15.604	36.942	19.946	44.293	1.805	0.279	0.323	2.574	stringent	stringent	79.87	29.54	13530	496	27.28	positive (strong)	not applicable	no	no
PF3D7_0722200	rhoptry-associated leucine zipper-like protein 1	402.069	21.848	10.351	264.33	0.176	0.168	0	0.072	stringent	no	null	null	166171	89	1867.09	not applicable	excluded, no significant antisense	no	not applicable
PF3D7_0722300	ubiquitin carboxyl-terminal hydrolase, putative	7.125	10.957	10.057	7.041	0.159	0.022	0.06	0.02	stringent	no	null	null	13329	73	182.59	not applicable	excluded, no significant antisense	no	not applicable
PF3D7_0722400	GTP binding protein, putative	102.33	244.638	252.922	208.119	2.461	2.364	0.385	0.025	stringent	relax	45.96	31.62	86232	403	213.98	not applicable	excluded, no significant antisense	no	not applicable
PF3D7_0722500	cell cycle control protein cwf15, putative	174.038	362.447	155.816	214.329	0.151	0.091	0	0	stringent	no	1.82	3.55	69642	16	4352.62	not applicable	excluded, no significant antisense	no	not applicable
PF3D7_0722600	nucleolar rRNA processing protein, putative	93.353	112.508	67.587	58.058	0.01	0.011	0.043	0.024	stringent	no	null	null	51977	18	2887.61	excluded, no significant antisense	not applicable	no	not applicable
PF3D7_0722700	conserved Plasmodium protein, unknown function	9.578	20.328	22.48	124.733	0	0.418	0	0.741	stringent	no	null	null	3827	19	201.42	excluded, no significant antisense	not applicable	no	not applicable
PF3D7_0722800	conserved Plasmodium protein, unknown function	2.503	3.16	1.853	5.369	0.011	0.069	0.072	0	stringent	no	null	null	1934	16	120.88	not applicable	excluded, no significant antisense	no	not applicable
PF3D7_0722900	conserved Plasmodium protein, unknown function	1.726	0.622	0.809	13.848	0.041	0.086	0	0.254	stringent	relax	19.49	13.33	1457	43	33.88	not applicable	excluded, no significant antisense	no	not applicable
PF3D7_0723000	tRNAHis guanylyltransferase, putative	6.894	7.862	12.129	7.638	0	0	0	0	stringent	no	null	null	2953	0	not applicable	excluded, no significant antisense	not applicable	no	not applicable
PF3D7_0723100	conserved Plasmodium protein, unknown function	0.177	0.014	0.192	0.945	0	0	0.023	0	stringent	no	null	null	240	4	60	excluded, no significant antisense	not applicable	no	not applicable
PF3D7_0723200	conserved Plasmodium protein, unknown function	0.263	0	0.029	1.028	0.474	0	0.131	0.411	stringent	no	null	null	222	86	2.58	excluded, no significant antisense	not applicable	no	not applicable
PF3D7_0723300	conserved Plasmodium protein, unknown function	16.643	1.055	2.635	29.685	0.185	0.053	0.059	0.134	stringent	relax	7.26	10.71	14994	83	180.65	not applicable	excluded, no significant antisense	no	not applicable
PF3D7_0723400	conserved Plasmodium protein, unknown function	198.674	103.536	120.411	16.381	0.018	0.014	0	0.014	stringent	no	null	null	254836	35	7281.03	not applicable	excluded, no significant antisense	no	not applicable
PF3D7_0723500	dynactin 4, putative	1.912	5.768	2.968	2.833	0.803	1.464	0.828	0.173	stringent	stringent	62.56	20.35	769	163	4.72	no obvious correlation	not applicable	no	yes
PF3D7_0723600	conserved Plasmodium protein, unknown function	16.732	67.434	47.178	22.598	0	0	0.63	1.546	stringent	stringent	20.18	34.45	6209	91	68.23	negative (weak)	not applicable	no	no
PF3D7_0723700	conserved Plasmodium protein, unknown function	13.561	19.755	36.49	15.292	0.049	0	0.05	0.318	stringent	relax	18.33	13.02	32006	128	250.05	excluded, no significant antisense	not applicable	no	not applicable
PF3D7_0723800	conserved Plasmodium protein, unknown function	28.456	2.146	63.284	62.839	0.241	0.055	0.126	0.235	stringent	relax	12.52	26.46	168361	505	333.39	not applicable	excluded, no significant antisense	no	not applicable
PF3D7_0723900	conserved Plasmodium protein, unknown function	74.088	106.767	109.309	83.475	0	0	0.043	0.104	stringent	no	1.93	16.15	173936	64	2717.75	not applicable	excluded, no significant antisense	no	not applicable
PF3D7_0724000	conserved Plasmodium membrane protein, unknown function	0.914	1.107	3.673	7.02	0.227	0.051	0.178	0.114	stringent	stringent	24.35	21.25	9269	535	17.33	not applicable	not enough data	no	not applicable
PF3D7_0724100	conserved Plasmodium protein, unknown function	131.957	85.181	322.718	80.249	0	0.02	0	0	stringent	no	null	null	324003	5	64800.6	not applicable	excluded, no significant antisense	no	not applicable
PF3D7_0724200	immunoglobulin-binding protein 1-related, putative	26.181	59.759	76.929	49.245	0	0	0.366	0.183	stringent	relax	12.62	29.51	29413	102	288.36	excluded, no significant antisense	not applicable	no	not applicable
PF3D7_0724300	3-demethylubiquinone-9 3-methyltransferase, putative	4.414	7.741	47.057	66.261	0.301	0.04	0.499	0.572	stringent	stringent	39.36	17.56	15034	176	85.42	no obvious correlation	not applicable	no	yes
PF3D7_0724400	mitochondrial import inner membrane translocase subunit tim14, putative	21.725	37.46	28.304	25.625	0	0	0.136	0	stringent	no	null	null	3327	3	1109	excluded, no significant antisense	not applicable	no	not applicable
PF3D7_0724500	conserved Plasmodium protein, unknown function	5.459	6.229	4.654	4.439	0	0	0	0	stringent	relax	6.68	13.32	1604	24	66.83	not applicable	excluded, no significant antisense	no	not applicable
PF3D7_0724600	conserved Plasmodium protein, unknown function	0.976	0.615	4.503	10.781	0.046	0.023	0.064	0.034	stringent	relax	6.18	13.45	17537	99	177.14	not applicable	excluded, no significant antisense	no	not applicable
PF3D7_0724700	conserved Plasmodium protein, unknown function	22.107	23.673	53.908	12.033	0.049	0.029	0.251	0.542	stringent	relax	7.27	85.87	153853	1122	137.12	excluded, no significant antisense	not applicable	no	not applicable
PF3D7_0724800	kelch protein, putative	25.361	3.329	41.198	132.667	0.163	0.125	0.135	0.081	stringent	relax	8.06	7.38	25592	46	556.35	excluded, no significant antisense	not applicable	no	not applicable
PF3D7_0724900	kinesin-like protein, putative	25.398	0.616	1.107	2.358	0.023	0	0.005	0.003	stringent	no	null	null	12585	17	740.29	not applicable	excluded, no significant antisense	no	not applicable
PF3D7_0725000	exonuclease I, putative	2.335	0.926	11.132	18.18	0.084	0.049	0.008	0.007	stringent	no	null	null	21930	36	609.17	not applicable	excluded, no significant antisense	no	not applicable
PF3D7_0725100	conserved Plasmodium membrane protein, unknown function	25.205	21.257	56.331	43.781	0.048	0.004	0.02	0.047	stringent	relax	5.71	14.59	79963	62	1289.73	excluded, no significant antisense	not applicable	no	not applicable
PF3D7_0725200	mago nashi protein homolog, putative	37.466	90.514	84.578	208.704	0	0.27	0	0	stringent	no	null	null	16666	6	2777.67	not applicable	excluded, no significant antisense	no	not applicable
PF3D7_0725300	conserved Plasmodium protein, unknown function	172.689	178.139	120.257	6.536	0	0.092	0	0.006	stringent	no	null	null	105348	12	8779	not applicable	excluded, no significant antisense	no	not applicable
PF3D7_0725400	conserved Plasmodium protein, unknown function	225.148	23.635	3.935	320.637	0.52	1.099	0.96	0.902	stringent	stringent	37.85	17.69	14575	103	141.5	not applicable	no obvious correlation	no	yes
PF3D7_0725500	conserved Plasmodium membrane protein, unknown function	2.312	3.807	3.428	4.03	16.483	1.602	1.932	3.316	stringent	stringent	72.62	116.49	1854	2416	0.77	not applicable	positive (strong)	no	no
PF3D7_0726100	Plasmodium exported protein, unknown function	405.117	133.377	12.671	2.508	0.266	0.33	1.065	0.171	stringent	stringent	49.04	20.39	75296	500	150.59	not applicable	not applicable	no	not applicable
PF3D7_0726200	serine/threonine protein kinase, FIKK family	9.892	155.301	78.573	3.985	0.015	0.031	0.025	0.075	stringent	no	null	null	54448	37	1471.57	excluded, no significant antisense	not applicable	no	not applicable
PF3D7_0726300	mismatch repair protein pms1 homologue, putative	17.041	4.001	13.359	17.761	0.529	0.469	0.22	0.519	stringent	stringent	25.87	35.24	24804	609	40.73	not applicable	negative (medium)	no	no
PF3D7_0726400	conserved Plasmodium membrane protein, unknown function	3.988	5.186	11.583	8.978	0.069	0.016	0.063	0.176	stringent	no	3.39	64.33	65743	437	150.44	not applicable	excluded, no significant antisense	no	not applicable
PF3D7_0726500	ubiquitin carboxyl-terminal hydrolase, putative	31.217	19.259	74.048	38.633	0.026	0.035	0.008	0.011	stringent	no	null	null	224065	99	2263.28	excluded, no significant antisense	not applicable	no	not applicable
PF3D7_0726600	conserved Plasmodium protein, unknown function	4.927	2.545	24.675	46.083	0.009	0	0.386	0.42	stringent	stringent	13.84	18.05	19421	162	119.88	not applicable	no obvious correlation	no	yes
PF3D7_0726700	conserved Plasmodium protein, unknown function	23.844	15.515	108.196	650.517	0	0.078	0.367	0.144	stringent	no	null	null	38845	21	1849.76	not applicable	excluded, no significant antisense	no	not applicable
PF3D7_0726800	conserved Plasmodium protein, unknown function	0	0.62	5.117	2.244	0	0.062	0.536	0.55	stringent	stringent	63.36	12.53	310	79	3.92	no obvious correlation	not applicable	no	yes
PF3D7_0726900	protein phosphatase, putative	3.384	19.322	89.109	32.548	0.012	0.192	0.191	0.113	stringent	relax	11.35	7.68	26023	57	456.54	not applicable	excluded, no significant antisense	no	not applicable
PF3D7_0727000	conserved Plasmodium protein, unknown function	10.046	10.674	44.291	71.671	0.049	0.08	0.13	0.038	stringent	relax	5.22	8.09	66583	87	765.32	not applicable	excluded, no significant antisense	no	not applicable
PF3D7_0727100	conserved Plasmodium protein, unknown function	5.611	0.989	26.483	25.387	0	0	0	0.083	stringent	no	null	null	27261	19	1434.79	excluded, no significant antisense	not applicable	no	not applicable
PF3D7_0727200	cysteine desulfurase, putative	31.588	38.273	31.854	7.71	0.102	0.012	0.198	0.053	stringent	relax	5.48	9.62	13656	66	206.91	excluded, no significant antisense	not applicable	no	not applicable
PF3D7_0727300	DNA (cytosine-5)-methyltransferase, putative	12.663	22.652	13.91	13.171	0.169	0.263	0.133	0.09	stringent	no	4.1	20.85	11615	100	116.15	excluded, no significant antisense	not applicable	no	not applicable
PF3D7_0727400	proteasome subunit alpha type 5, putative	82.128	230.514	422.802	1429.75	0.074	0.311	0.672	0.651	stringent	relax	17.83	21.6	158963	109	1458.38	not applicable	excluded, no significant antisense	no	not applicable
PF3D7_0727500	conserved Plasmodium protein, unknown function	0.328	0.197	8.717	10.971	0.062	0	0	0.09	stringent	no	null	null	5654	25	226.16	not applicable	excluded, no significant antisense	no	not applicable
PF3D7_0727600	conserved Plasmodium protein, unknown function	0.165	0.258	4.287	1.543	0	0.013	0.025	0	stringent	no	null	null	2777	7	396.71	not applicable	excluded, no significant antisense	no	not applicable
PF3D7_0727700	conserved Plasmodium protein, unknown function	0.499	1.158	8.542	7.106	0.02	0.055	0.011	0.061	stringent	no	null	null	6398	29	220.62	not applicable	excluded, no significant antisense	no	not applicable
PF3D7_0727800	cation transporting ATPase, putative	6.991	17.021	64.716	39.635	1.515	1.318	0.239	0.258	stringent	stringent	22.01	59.19	100677	1384	72.74	positive (weak)	not applicable	no	no
PF3D7_0727900	conserved Plasmodium protein, unknown function	32.423	20.958	17.558	10.994	0.287	0.145	0.005	0.031	stringent	relax	11.02	9.65	42400	168	252.38	not applicable	excluded, no significant antisense	no	not applicable
PF3D7_0728000	eukaryotic translation initiation factor 2 alpha subunit, putative	817.568	1141.95	1039.77	938.959	0.934	0.161	0.206	0.149	stringent	no	14.49	6.41	337606	117	2885.52	not applicable	excluded, no significant antisense	no	not applicable
PF3D7_0728100	conserved Plasmodium membrane protein, unknown function	0.486	0.161	4.811	3.628	0	0	0.001	0	stringent	no	null	null	25395	28	906.96	excluded, no significant antisense	not applicable	no	not applicable
PF3D7_0728200	actin-like protein, putative	0.58	0.781	4.277	21.208	0	0	0	0.044	stringent	no	0.7	2	4972	5	994.4	not applicable	excluded, no significant antisense	no	not applicable
PF3D7_0728300	conserved Plasmodium protein, unknown function	4.688	2.038	50.702	119.272	0.148	0.125	0.542	1.829	stringent	stringent	100	23.45	11180	249	44.9	not applicable	positive (weak)	no	no
PF3D7_0728400	conserved Plasmodium protein, unknown function	1.789	1.051	29.555	97.144	0.05	0.315	0	1.823	stringent	stringent	41.36	16.33	5047	84	60.08	not applicable	positive (weak)	no	no
PF3D7_0728500	conserved Plasmodium protein, unknown function	0.088	0.979	0.183	8.368	0	0	3.114	3.03	stringent	stringent	59.25	41.49	401	300	1.34	not applicable	no obvious correlation	yes	yes
PF3D7_0728600	zinc finger, C3HC4 type, putative	5.09	0.857	9.077	20.459	0	0	0.063	0.023	stringent	relax	5.12	6.67	50787	59	860.8	not applicable	excluded, no significant antisense	no	not applicable
PF3D7_0728700	conserved Plasmodium protein, unknown function	0.052	0.074	0.507	1.035	0.079	0	0	0.014	stringent	no	null	null	452	27	16.74	not applicable	excluded, no significant antisense	no	not applicable
PF3D7_0728800	conserved Plasmodium protein, unknown function	3.999	3.785	71.12	74.821	0.31	0.455	0.458	0.462	stringent	stringent	24.25	53.09	25185	266	94.68	not applicable	no obvious correlation	no	yes
PF3D7_0728900	RNA binding protein, putative	27.267	22.034	40.52	28.238	0.013	0	1.297	1.07	stringent	stringent	34.11	63.92	21082	396	53.24	not applicable	no obvious correlation	yes	yes
PF3D7_0729000	signal recognition particle SRP9	5.83	9.663	9.02	17.434	0.061	0	0.102	0.144	stringent	no	null	null	1361	7	194.43	excluded, no significant antisense	not applicable	no	not applicable
PF3D7_0729100	conserved Plasmodium protein, unknown function	11.24	4.804	65.76	24.044	0.01	0	0.018	0	stringent	no	null	null	129794	49	2648.86	excluded, no significant antisense	not applicable	no	not applicable
PF3D7_0729200	1-cys peroxiredoxin	0.287	0.469	12.607	16.722	0.523	0.469	0.108	0	stringent	relax	32.18	7.75	3138	55	57.05	not applicable	excluded, no significant antisense	no	not applicable
PF3D7_0729300	60S ribosomal subunit export protein, putative	31.842	36.764	30.379	5.339	0.014	0	0.018	0	stringent	no	null	null	25622	9	2846.89	not applicable	excluded, no significant antisense	no	not applicable
PF3D7_0729400	BRIX protein, putative	762.482	867.016	521.066	45.51	0.015	0.032	0.1	0	stringent	no	12.07	17.54	224491	66	3401.38	excluded, no significant antisense	not applicable	no	not applicable
PF3D7_0729500	mRNA (N6-adenosine)-methyltransferase, putative	35.119	52.094	50.662	24.008	0.008	0	0	0.013	stringent	no	null	null	35147	18	1952.61	excluded, no significant antisense	not applicable	no	not applicable
PF3D7_0729600	conserved Plasmodium protein, unknown function	27.892	12.632	155.286	346.092	0	0	0.096	0	stringent	no	null	null	33506	19	1763.47	not applicable	excluded, no significant antisense	no	not applicable
PF3D7_0729700	conserved Plasmodium protein, unknown function	1.534	0.074	0.318	3.537	0.094	0.008	0.169	0.379	stringent	stringent	16.03	17.12	1516	190	7.98	not applicable	not enough data	no	not applicable
PF3D7_0729800	dynein light chain, putative	1.093	0.068	0	2.057	0	0	0.107	0	stringent	no	null	null	111	2	55.5	excluded, no significant antisense	not applicable	no	not applicable
PF3D7_0729900	dynein heavy chain, putative	0.797	0.246	0.175	0.686	0.01	0.033	0.117	0.086	stringent	relax	5.21	33.85	3548	432	8.21	not applicable	excluded, no significant antisense	no	not applicable
PF3D7_0730000	conserved Plasmodium protein, unknown function	0.216	1.654	11.072	10.575	0.486	0.285	0.359	0.379	stringent	stringent	31.41	10.49	893	56	15.95	not applicable	no obvious correlation	no	yes
PF3D7_0730100	tRNA pseudouridine synthase D, putative	0.542	0.84	12.961	2.144	0.094	0.031	0.06	0.079	stringent	relax	11.16	9.64	5848	63	92.83	not applicable	excluded, no significant antisense	no	not applicable
PF3D7_0730200	adapter-related protein, putative	8.01	7.196	12.829	14.424	0.022	0	0.024	0.029	stringent	no	null	null	11690	21	556.67	not applicable	excluded, no significant antisense	no	not applicable
PF3D7_0730300	transcription factor with AP2 domain(s)	811.847	303.361	579.291	57.357	0	0.015	0.008	0.029	stringent	no	null	null	596903	28	21318	excluded, no significant antisense	not applicable	no	not applicable
PF3D7_0730400	conserved Plasmodium protein, unknown function	32.393	4.032	3.399	53.572	0.596	0.252	0.231	0.403	stringent	stringent	53.33	12.71	3716	79	47.04	not applicable	positive (weak)	no	no
PF3D7_0730500	conserved Plasmodium protein, unknown function	9.387	0.526	13.038	10.168	0.05	0.026	0	0	stringent	no	null	null	44099	44	1002.25	not applicable	excluded, no significant antisense	no	not applicable
PF3D7_0730800	Plasmodium exported protein, unknown function	7040.66	5755.23	344.6	41.454	0.428	1.719	0.64	0.05	stringent	no	57.63	16.09	721318	178	4052.35	excluded, no significant antisense	not applicable	no	not applicable
PF3D7_0730900	Plasmodium exported protein, unknown function	23.904	162.112	128.959	4.698	0.036	0.028	0.002	0	stringent	no	null	null	219414	43	5102.65	not applicable	not applicable	no	not applicable
PF3D7_0731100	Plasmodium exported protein (PHISTc), unknown function	757.236	446.646	65.634	39.129	0.078	0.171	0	0	stringent	no	null	null	230119	56	4109.27	not applicable	excluded, no significant antisense	no	not applicable
PF3D7_0731200	Plasmodium exported protein, unknown function	180.598	95.857	15.223	48.278	3.492	0.493	0	0	stringent	stringent	60.87	19.67	19333	249	77.64	not applicable	no obvious correlation	yes	yes
PF3D7_0731300	Plasmodium exported protein (PHISTb), unknown function	154.158	958.936	268.45	116.3	0.178	0	0	0	stringent	no	null	null	106039	15	7069.27	not applicable	not applicable	no	not applicable
PF3D7_0731500	erythrocyte binding antigen-175	74.032	4.64	6.529	16.097	0.038	0	0.135	0.062	stringent	relax	7.96	14.12	43584	126	345.9	excluded, no significant antisense	not applicable	no	not applicable
PF3D7_0731600	acyl-coA synthetase, PfACS5	13.153	19.378	199.501	158.696	0.031	0	0.09	0.024	stringent	no	null	null	137995	37	3729.59	excluded, no significant antisense	not applicable	no	not applicable
PF3D7_0731700	Plasmodium exported protein (hyp9), unknown function	6.589	4.8	53.546	55.569	0	0	0	0	stringent	no	null	null	7603	0	not applicable	excluded, no significant antisense	not applicable	no	not applicable
PF3D7_0731800	alpha/beta hydrolase, putative	27.441	5.277	0.517	4.021	0	0	0	0	stringent	no	null	null	4538	0	not applicable	not applicable	not applicable	no	not applicable
PF3D7_0732000	stevor	0.191	0.246	2.252	0.165	0	0	0	0	stringent	no	null	null	220	0	not applicable	not applicable	not applicable	no	not applicable
PF3D7_0732200	rifin	0.12	0.236	1.48	0.201	0	0	0.014	0	stringent	no	null	null	229	1	229	not applicable	excluded, no significant antisense	no	not applicable
PF3D7_0732300	rifin	0.056	0	0.031	0	0	0	0	0	no	no	null	null	5	0	not applicable	not applicable	excluded, no significant antisense	no	not applicable
PF3D7_0732400	rifin	0.033	0.347	0.614	0.064	0	0	0.095	0	stringent	no	null	null	88	9	9.78	excluded, no significant antisense	not applicable	no	not applicable
PF3D7_0732500	rifin	0.051	0.053	0.07	0.039	0	0.018	0	0	no	no	null	null	15	4	3.75	excluded, no significant antisense	not applicable	no	not applicable
PF3D7_0732600	Plasmodium exported protein, unknown function, fragment	0	0	0	0	0	0	0	0	no	no	null	null	0	0	not applicable	excluded, no significant antisense	not applicable	no	not applicable
PF3D7_0732700	rifin	0	0.074	0	0.027	0	0	0.015	0	no	no	null	null	7	2	3.5	excluded, no significant antisense	not applicable	no	not applicable
PF3D7_0732800	var-like erythrocyte membrane protein 1	0.108	0.029	0.068	0.063	0.014	0.029	0	0.032	relax	no	null	null	39	8	4.88	excluded, no significant antisense	not applicable	no	not applicable
PF3D7_0732900	rifin	0	0.117	0.123	0.664	0	0.098	0	0	relax	no	null	null	87	5	17.4	not applicable	excluded, no significant antisense	no	not applicable
PF3D7_0733000	erythrocyte membrane protein 1, PfEMP1	2.047	3.7	0.326	1.201	0.075	0.008	0.004	0.025	stringent	no	null	null	5006	87	57.54	not applicable	excluded, no significant antisense	no	not applicable
PF3D7_0800100	erythrocyte membrane protein 1, PfEMP1	2.639	4.203	1.441	5.605	0.074	0.056	0.103	0.076	stringent	relax	9.57	14.09	8018	189	42.42	not applicable	excluded, no significant antisense	no	not applicable
PF3D7_0800200	erythrocyte membrane protein 1, PfEMP1	0.257	0.181	0.285	1.327	0.064	0.114	0.23	0.72	stringent	stringent	19.8	28.86	1838	957	1.92	not applicable	positive (weak)	no	no
PF3D7_0800300	erythrocyte membrane protein 1, PfEMP1	0.59	0.73	0.317	1.033	0.015	0	0	0.003	stringent	no	null	null	2287	18	127.06	not applicable	excluded, no significant antisense	no	not applicable
PF3D7_0800400	rifin	0	0.06	0.237	0.119	0.133	0.141	0	0	no	no	null	null	33	19	1.74	not applicable	excluded, no significant antisense	no	not applicable
PF3D7_0800500	rifin	0	0	0	0	0	0	0	0	no	no	null	null	2	0	not applicable	excluded, no significant antisense	not applicable	no	not applicable
PF3D7_0800600	Plasmodium exported protein (PHISTa), unknown function	0.216	0.091	0.251	2.17	0	0	0	0.017	stringent	no	null	null	278	1	278	excluded, no significant antisense	not applicable	no	not applicable
PF3D7_0800700	surface-associated interspersed gene 8.3 (SURFIN8.3)	1.174	1.165	1.029	0.621	0	0	0.005	0	stringent	no	null	null	3176	7	453.71	excluded, no significant antisense	not applicable	no	not applicable
PF3D7_0800800	Plasmodium exported protein (hyp7), unknown function	8.73	3.329	3.014	2.646	1.98	0.634	0	0.117	stringent	stringent	66.59	11.8	830	106	7.83	not applicable	not applicable	yes	not applicable
PF3D7_0801000	Plasmodium exported protein (PHISTc), unknown function	759.153	254.376	341.804	29.568	0.118	0.016	0.18	0.008	stringent	no	null	null	413603	185	2235.69	not applicable	not applicable	no	not applicable
PF3D7_0801300	von Willebrand factor A-domain related protein	1.275	0.342	0	0.118	0.108	0.297	0.251	0.185	stringent	relax	94.96	9.03	109	129	0.84	not applicable	not applicable	no	not applicable
PF3D7_0801400	probable protein, unknown function	0.802	1.949	0.133	6.883	0	0	0.266	0	stringent	no	null	null	263	4	65.75	excluded, no significant antisense	not applicable	no	not applicable
PF3D7_0801500	conserved Plasmodium protein, unknown function	176.238	282.958	159.791	64.485	0	0	0	0.009	stringent	no	null	null	84456	4	21114	excluded, no significant antisense	not applicable	no	not applicable
PF3D7_0801600	conserved Plasmodium protein, unknown function	0.15	0.053	3.61	5.265	0.15	0.053	0.498	0	stringent	relax	33.6	16.66	505	43	11.74	excluded, no significant antisense	not applicable	no	not applicable
PF3D7_0801700	sentrin-specific protease 2, putative	4.33	4.91	33.226	8.036	0.07	0	0.035	0	stringent	no	null	null	66896	43	1555.72	not applicable	excluded, no significant antisense	no	not applicable
PF3D7_0801800	mannose-6-phosphate isomerase, putative	197.413	162.549	420.07	150.771	0.012	0	0.021	0	stringent	no	null	null	315069	26	12118	not applicable	excluded, no significant antisense	no	not applicable
PF3D7_0801900	conserved Plasmodium protein, unknown function	3.378	3.857	3.236	0.69	0	0.009	0.002	0.002	stringent	no	0.81	3.58	37459	36	1040.53	excluded, no significant antisense	not applicable	no	not applicable
PF3D7_0802000	glutamate dehydrogenase, putative	31.483	311.751	867.473	320.227	0.022	0.185	0.784	0.235	stringent	no	null	null	790183	954	828.28	not applicable	excluded, no significant antisense	no	not applicable
PF3D7_0802100	transcription factor with AP2 domain(s)	29.46	1.733	12.348	52.067	0	0.08	0.03	0.008	stringent	relax	5.06	12.91	104821	95	1103.38	not applicable	excluded, no significant antisense	no	not applicable
PF3D7_0802200	1-cys peroxiredoxin	7.257	20.631	398.999	244.963	0.854	1.383	0.945	0.444	stringent	relax	92.61	14.23	54134	147	368.26	not applicable	excluded, no significant antisense	no	not applicable
PF3D7_0802300	rRNA processing WD-repeat protein, putative	50.617	58.468	65.655	9.718	0.006	0.012	0.079	0.087	stringent	relax	7.58	14.62	62611	84	745.37	not applicable	excluded, no significant antisense	no	not applicable
PF3D7_0802400	conserved Plasmodium protein, unknown function	14.961	26.36	23.32	12.987	0.176	0.316	0.299	0.522	stringent	stringent	25.82	27.92	17119	267	64.12	not applicable	no obvious correlation	no	yes
PF3D7_0802500	inositol phosphatase, putative	13.73	8.471	15.314	19.685	0.756	1.907	1.418	0.697	stringent	stringent	11.78	233.44	26554	2050	12.95	not applicable	positive (weak)	no	no
PF3D7_0802600	adenylyl cyclase beta, putative	42.345	2.93	5.257	57.956	0	0	0.018	0.09	stringent	relax	6.99	8.44	83610	134	623.96	excluded, no significant antisense	not applicable	no	not applicable
PF3D7_0802700	conserved Plasmodium protein, unknown function	0.552	0.113	0.191	2.215	0.031	0.032	0	0.024	stringent	no	4.45	5.49	456	8	57	excluded, no significant antisense	not applicable	no	not applicable
PF3D7_0802800	serine/threonine protein phosphatase, putative	105.742	8.544	10.631	379.697	0.031	0	0	0.065	stringent	no	null	null	89469	19	4708.89	not applicable	excluded, no significant antisense	no	not applicable
PF3D7_0802900	conserved Plasmodium protein, unknown function	1.531	3.286	9.595	12.965	0	0	0	0	stringent	no	null	null	1117	0	not applicable	not applicable	excluded, no significant antisense	no	not applicable
PF3D7_0803000	peptidyl-prolyl cis-trans isomerase	50.736	29.399	53.42	52.869	2.178	0.783	0.392	0.072	stringent	stringent	46.46	28.49	44548	506	88.04	not applicable	positive (weak)	no	no
PF3D7_0803100	conserved Plasmodium protein, unknown function	122.821	59.92	105.713	28.663	0.03	0.053	0.017	0.004	stringent	no	null	null	130356	43	3031.53	not applicable	excluded, no significant antisense	no	not applicable
PF3D7_0803200	filament assembling protein, putative	95.671	13.613	24.673	391.983	0.224	0.419	0.129	0.236	stringent	relax	26.44	20.56	130929	179	731.45	excluded, no significant antisense	not applicable	no	not applicable
PF3D7_0803300	mitogen-activated protein kinase organizer 1, putative	2.141	0.785	4.316	26.24	0	0	0	0.027	stringent	no	null	null	4287	5	857.4	excluded, no significant antisense	not applicable	no	not applicable
PF3D7_0803400	DNA repair protein rad54, putative	24.726	6.258	85.356	186.513	0.096	0.064	0.021	0.012	stringent	no	null	null	174407	81	2153.17	excluded, no significant antisense	not applicable	no	not applicable
PF3D7_0803500	AAA family ATPase, putative	19.105	3.812	9.469	6.585	0.111	0.032	0.082	0.427	stringent	stringent	17.05	22.8	19212	297	64.69	not enough data	not applicable	no	not applicable
PF3D7_0803600	conserved Plasmodium protein, unknown function	17.351	12.095	24.311	49.743	0.055	0	0.036	0.141	stringent	relax	6.06	20.51	58471	150	389.81	excluded, no significant antisense	not applicable	no	not applicable
PF3D7_0803700	tubulin gamma chain	4.939	3.196	55.411	73.843	0.291	0.762	0.138	0.022	stringent	relax	36.87	11.35	32266	119	271.14	not applicable	excluded, no significant antisense	no	not applicable
PF3D7_0803800	20S proteasome beta subunit	149.579	396.863	371.944	1610.54	0.047	0.025	0	0.369	stringent	no	17.08	7.5	176942	46	3846.57	not applicable	excluded, no significant antisense	no	not applicable
PF3D7_0804000	cactin homolog, putative	135.305	192.466	201.463	110.527	0.211	0.066	0.091	0.031	stringent	no	4.76	16.68	160281	69	2322.91	excluded, no significant antisense	not applicable	no	not applicable
PF3D7_0804300	conserved Plasmodium protein, unknown function	187.244	113.458	53.291	8.221	0	0	0.1	0.061	stringent	no	null	null	82640	59	1400.68	excluded, no significant antisense	not applicable	no	not applicable
PF3D7_0804400	methionine aminopeptidase 1c, putative	8.326	1.702	33.246	58.801	0	0.027	0.113	0.212	stringent	relax	9.72	19.79	30668	101	303.64	excluded, no significant antisense	not applicable	no	not applicable
PF3D7_0804500	conserved Plasmodium membrane protein, unknown function	13.155	10.938	73.908	28.705	0.034	0.034	0.035	0.009	stringent	no	2.66	21.91	386819	352	1098.92	not applicable	excluded, no significant antisense	no	not applicable
PF3D7_0804600	U2 snRNA/tRNA pseudouridine synthase, putative	96.567	86.867	82.73	57.951	0	0	0	0	stringent	no	null	null	52336	6	8722.67	not applicable	excluded, no significant antisense	no	not applicable
PF3D7_0804700	conserved Plasmodium protein, unknown function	12.053	2.982	4.002	2.033	0.057	0.003	0.018	0	stringent	no	null	null	12994	45	288.76	excluded, no significant antisense	not applicable	no	not applicable
PF3D7_0804800	peptidyl-prolyl cis-trans isomerase	108.795	164.215	105.341	123.348	0.115	0	0	0	stringent	no	null	null	25776	6	4296	not applicable	excluded, no significant antisense	no	not applicable
PF3D7_0804900	GTPase activator, putative	48.446	72.416	65.038	134.465	3.244	2.578	0.668	0.518	stringent	stringent	89.16	27.21	44359	659	67.31	not applicable	no obvious correlation	no	yes
PF3D7_0805000	alpha/beta hydrolase, putative	1.134	0.79	4.173	32.967	1.134	1.117	0.642	0.543	stringent	stringent	39.4	17.09	2888	195	14.81	negative (weak)	not applicable	no	no
PF3D7_0805100	conserved Plasmodium protein, unknown function	11.49	0.959	0.603	16.589	0.057	0.036	0.019	0	stringent	no	null	null	3789	17	222.88	excluded, no significant antisense	not applicable	no	not applicable
PF3D7_0805200	conserved Plasmodium protein, unknown function	28.091	2.055	0.668	31.239	0	0	0	0	stringent	no	null	null	1251	0	not applicable	not applicable	excluded, no significant antisense	no	not applicable
PF3D7_0805300	conserved Plasmodium protein, unknown function	10.262	0.265	1.132	1.855	0	0	0	0	stringent	no	null	null	4386	2	2193	not applicable	excluded, no significant antisense	no	not applicable
PF3D7_0805400	acetyltransferase, putative	4.345	15.406	13.549	15.032	0	0.089	0.023	0	stringent	no	null	null	3281	4	820.25	excluded, no significant antisense	not applicable	no	not applicable
PF3D7_0805500	conserved Plasmodium protein, unknown function	12.459	6.247	6.606	12.991	0.104	0.22	0.293	0.099	stringent	stringent	13.15	18.28	11022	187	58.94	no obvious correlation	not applicable	no	yes
PF3D7_0805600	apicoplast phosphatidic acid phosphatase, putative	47.261	55.235	67.003	39.061	0.02	0	0.084	0.143	stringent	no	null	null	18785	16	1174.06	not applicable	excluded, no significant antisense	no	not applicable
PF3D7_0805700	serine/threonine protein kinase, FIKK family	9.26	0.893	17.015	72.633	0.103	0.036	0.032	0.047	stringent	no	null	null	56021	84	666.92	not applicable	excluded, no significant antisense	no	not applicable
PF3D7_0805800	conserved Plasmodium protein, unknown function	0.575	0.106	0.036	1.403	0	0	0	0.202	stringent	no	null	null	224	37	6.05	excluded, no significant antisense	not applicable	no	not applicable
PF3D7_0805900	conserved Plasmodium protein, unknown function	14.712	19.749	34.337	22.628	0	0	0	0	stringent	no	null	null	6777	0	not applicable	excluded, no significant antisense	not applicable	no	not applicable
PF3D7_0806000	AAA family ATPase, putative	6.62	14.309	20.72	11.841	0	0.011	0.039	0.02	stringent	no	null	null	22938	39	588.15	excluded, no significant antisense	not applicable	no	not applicable
PF3D7_0806100	conserved Plasmodium protein, unknown function	9.406	24.359	35.132	23.183	0.009	0	0	0.116	stringent	no	null	null	20484	29	706.34	excluded, no significant antisense	not applicable	no	not applicable
PF3D7_0806200	conserved Plasmodium membrane protein, unknown function	2.442	0.568	1.027	25.108	0.031	0	0.046	0.405	stringent	no	null	null	10136	162	62.57	not applicable	excluded, no significant antisense	no	not applicable
PF3D7_0806300	ferlin like protein, putative	5.764	0.756	1.221	47.22	0.07	0.047	0.031	0.161	stringent	no	1.63	43.9	33028	122	270.72	not applicable	excluded, no significant antisense	no	not applicable
PF3D7_0806400	glycosyltransferase family 28 protein, putative	0.742	0.374	4.08	26.566	0	0	0	0.11	stringent	no	null	null	1630	9	181.11	not applicable	excluded, no significant antisense	no	not applicable
PF3D7_0806500	DnaJ protein, putative	50.198	34.898	54.658	52.779	0.046	0.049	0.046	0.747	stringent	stringent	22.04	21.57	39340	226	174.07	not applicable	not enough data	no	not applicable
PF3D7_0806600	kinesin-like protein, putative	34.673	32.002	4.892	7.63	0.02	0	0.039	0	stringent	no	4.52	3.28	16979	16	1061.19	excluded, no significant antisense	not applicable	no	not applicable
PF3D7_0806700	conserved Plasmodium membrane protein, unknown function	16.471	12.099	27.682	11.214	0.063	0.021	0.016	0.032	stringent	no	null	null	61469	89	690.66	not applicable	excluded, no significant antisense	no	not applicable
PF3D7_0806800	vacuolar proton translocating ATPase subunit A, putative	388.535	370.034	297.151	299.099	0.542	0.038	0.134	0.074	stringent	relax	8.41	90.04	394996	547	722.11	not applicable	excluded, no significant antisense	no	not applicable
PF3D7_0806900	conserved Plasmodium protein, unknown function	51.887	82.889	208.484	270.538	0.711	1.101	1.14	0.426	stringent	relax	65.53	21.15	73310	287	255.44	excluded, no significant antisense	not applicable	no	not applicable
PF3D7_0807000	gas41 homologue, putative	5.661	20.952	24.081	28.229	3.164	10.921	4.773	5.211	stringent	stringent	41.83	119.38	5028	1182	4.25	not applicable	positive (weak)	no	no
PF3D7_0807100	RNA helicase, putative	9.888	24.328	21.87	16.302	0.038	0.683	0.584	0.419	stringent	stringent	18.18	51.21	25887	696	37.19	not applicable	no obvious correlation	no	yes
PF3D7_0807200	conserved Plasmodium membrane protein, unknown function	7.987	73.391	22.818	13.639	7.275	12.493	8.433	9.617	stringent	stringent	58.75	261.79	11128	3746	2.97	no obvious correlation	not applicable	no	yes
PF3D7_0807300	Rab GTPase 18	62.714	95.082	119.645	167.918	1.44	0.463	0.494	1.612	stringent	stringent	46.03	20.63	29440	189	155.77	positive (strong)	not applicable	no	no
PF3D7_0807400	conserved Plasmodium protein, unknown function	4.916	1.22	6.192	30.849	0	0.174	0.63	0.67	stringent	stringent	31.4	13.9	2465	89	27.7	no obvious correlation	not applicable	no	yes
PF3D7_0807500	proteasome subunit alpha, putative	91.588	171.068	394.796	916.766	0.097	0.281	0.481	0.302	stringent	relax	14.05	9.48	113435	75	1512.47	not applicable	excluded, no significant antisense	no	not applicable
PF3D7_0807600	conserved Plasmodium protein, unknown function	237.764	184.086	301.491	134.603	0	0.015	0.008	0.096	stringent	no	null	null	417722	57	7328.46	not applicable	excluded, no significant antisense	no	not applicable
PF3D7_0807700	serine protease, putative	22.22	15.398	14.786	35.321	0.144	0.038	0.06	0.293	stringent	relax	19.75	8.26	24426	149	163.93	excluded, no significant antisense	not applicable	no	not applicable
PF3D7_0807800	proteasome subunit alpha type 5, putative	72.709	97.755	120.192	275.824	0.052	0	0	0.153	stringent	no	null	null	84969	31	2740.94	excluded, no significant antisense	not applicable	no	not applicable
PF3D7_0807900	tyrosyl-tRNA synthetase, putative	329.159	664.11	512.779	662.212	0.034	0	0.336	0.289	stringent	no	null	null	205419	59	3481.68	excluded, no significant antisense	not applicable	no	not applicable
PF3D7_0808000	conserved Plasmodium protein, unknown function	0.853	0.896	16.815	2.377	0	0	0.019	0.14	stringent	no	null	null	11218	53	211.66	excluded, no significant antisense	not applicable	no	not applicable
PF3D7_0808100	conserved Plasmodium protein, unknown function	1.764	2.24	8.906	7.277	0.012	0	0.013	0.027	stringent	no	null	null	12813	21	610.14	not applicable	excluded, no significant antisense	no	not applicable
PF3D7_0808200	plasmepsin X	44.247	3.528	1.191	24.896	1.751	0.428	0.145	1.88	stringent	stringent	67.31	27.08	9707	565	17.18	not applicable	positive (weak)	no	no
PF3D7_0808300	ubiquitin regulatory protein, putative	89.421	90.15	39.746	194.647	0.053	0.251	0.263	0.494	stringent	relax	50.96	8.15	24116	80	301.45	excluded, no significant antisense	not applicable	no	not applicable
PF3D7_0808400	coatomer epsilon subunit, putative	36.415	43.252	38.652	159.256	0.158	0.119	0.487	1.849	stringent	stringent	44.55	22.51	21608	182	118.73	not applicable	not applicable	no	not applicable
PF3D7_0808600	erythrocyte membrane protein 1, PfEMP1	11.646	17.513	0.847	2.051	0.058	0.056	0.005	0.156	stringent	relax	9.85	16.41	15704	230	68.28	excluded, no significant antisense	not applicable	no	not applicable
PF3D7_0808700	erythrocyte membrane protein 1, PfEMP1	9.271	16.917	0.654	3.007	0.034	0.006	0.002	0.046	stringent	relax	5.4	9.32	16995	107	158.83	excluded, no significant antisense	not applicable	no	not applicable
PF3D7_0808800	rifin	0	0.034	0	0	0.032	0	0	0	no	no	null	null	6	8	0.75	excluded, no significant antisense	not applicable	no	not applicable
PF3D7_0808900	rifin	0.17	0.12	0.486	0.059	0	0	0	0	relax	no	null	null	62	0	not applicable	not applicable	not applicable	no	not applicable
PF3D7_0809100	erythrocyte membrane protein 1, PfEMP1	4.531	6.355	0.902	2.444	0.533	0.274	0.608	0.99	stringent	stringent	35.2	44.93	7036	1542	4.56	not applicable	no obvious correlation	no	yes
PF3D7_0809200	asparagine-rich antigen Pfa55-14	5.17	10.418	13.371	5.249	0.024	0.03	0.297	0.35	stringent	stringent	18.45	23.23	16391	311	52.7	not applicable	no obvious correlation	no	yes
PF3D7_0809400	conserved Plasmodium protein, unknown function	2.621	1.248	12.855	10.244	0.037	0.14	0.037	0.017	stringent	no	3.37	24.33	12078	51	236.82	not applicable	excluded, no significant antisense	no	not applicable
PF3D7_0809500	conserved Plasmodium protein, unknown function	13.2	40.072	28.1	54.834	0.06	0	0.598	0.234	stringent	relax	50.79	11.82	3543	31	114.29	not applicable	excluded, no significant antisense	no	not applicable
PF3D7_0809600	peptidase family C50, putative	0.794	0.225	21.856	6.133	0.113	0.017	0.021	0.005	stringent	no	2.71	13.12	75801	192	394.8	excluded, no significant antisense	not applicable	no	not applicable
PF3D7_0809700	RuvB DNA helicase, putative	0.883	0.396	1.084	6.682	0.121	0.204	0.11	1.453	stringent	stringent	69.34	14.18	1602	334	4.8	positive (weak)	not applicable	no	no
PF3D7_0809800	conserved Plasmodium protein, unknown function	0.688	0.967	0.575	1.013	0.107	0.184	0.503	0.779	stringent	stringent	25.02	42.53	1423	806	1.77	no obvious correlation	not applicable	no	yes
PF3D7_0809900	JmjC domain containing protein	18.954	5.6	15.835	15.424	0.02	0.005	0.116	0.105	stringent	relax	8.09	16.61	25027	82	305.21	excluded, no significant antisense	not applicable	no	not applicable
PF3D7_0810000	acyl-CoA binding protein, putative	223.025	512.741	1092.39	3322.25	14.13	6.075	0.518	5.514	stringent	relax	100	111.96	121490	515	235.9	excluded, no significant antisense	not applicable	no	not applicable
PF3D7_0810100	apicoplast ribosomal protein L33 precursor, putative	3.384	2.921	54.614	126.433	1.692	1.192	0.609	0.792	stringent	stringent	91.53	189.14	7909	129	61.31	negative (medium)	not applicable	no	no
PF3D7_0810200	ABC1 family, putative	1.282	0.861	19.996	11.046	1.001	0.035	0.017	0.37	stringent	stringent	35.14	17.04	14737	313	47.08	not applicable	no obvious correlation	no	yes
PF3D7_0810300	protein phosphatase, putative	910.254	74.192	262.831	1224.09	0.331	0	0.171	0.018	stringent	no	null	null	403807	66	6118.29	not applicable	excluded, no significant antisense	no	not applicable
PF3D7_0810400	conserved Plasmodium membrane protein, unknown function	2.101	6.211	32.256	12.479	0.239	0.44	0.415	0.114	stringent	stringent	37.53	16.32	10687	219	48.8	not applicable	no obvious correlation	no	yes
PF3D7_0810500	protein phosphatase, putative	18.109	44.295	51.714	44.876	1.252	0.198	0.676	1.97	stringent	stringent	72.71	36.42	13630	385	35.4	not applicable	negative (weak)	no	no
PF3D7_0810600	RNA helicase, putative	160.165	145.709	314.457	117.441	0	0.021	0.089	0	stringent	no	null	null	224576	49	4583.18	not applicable	excluded, no significant antisense	no	not applicable
PF3D7_0810700	conserved Plasmodium protein, unknown function	0	7.348	4.731	4.481	0.942	1.043	0.931	0.385	stringent	stringent	55.94	14.64	643	107	6.01	not applicable	positive (weak)	no	no
PF3D7_0810800	dihydropteroate synthetase	0.996	37.948	40.418	10.386	0.009	0	0	0.09	stringent	no	null	null	21281	19	1120.05	not applicable	excluded, no significant antisense	no	not applicable
PF3D7_0810900	conserved Plasmodium protein, unknown function	7.383	1.076	4.198	46.523	0	0.038	0.121	0	stringent	no	null	null	6411	17	377.12	not applicable	excluded, no significant antisense	no	not applicable
PF3D7_0811000	cullin-like protein, putative	13.546	2.633	20.932	85.065	0	0.04	0	0.047	stringent	no	null	null	43216	13	3324.31	not applicable	excluded, no significant antisense	no	not applicable
PF3D7_0811100	mitochondrial carrier protein, putative	0.906	0.921	4.533	18.656	0.046	0.074	0.087	1.26	stringent	stringent	26.12	19.08	4797	228	21.04	not applicable	not enough data	no	not applicable
PF3D7_0811200	conserved protein, unknown function	34.243	52.608	71.577	43.717	0.31	0.064	0.014	0.065	stringent	relax	7.19	14.67	72685	96	757.14	excluded, no significant antisense	not applicable	no	not applicable
PF3D7_0811300	CCR4-associated factor 1	167.063	72.921	87.994	94.977	0.096	0.116	0.053	0.116	stringent	no	2.89	4.58	257598	208	1238.45	excluded, no significant antisense	not applicable	no	not applicable
PF3D7_0811400	conserved Plasmodium protein, unknown function	161.297	407.482	275.709	232.192	0.362	0.12	0.163	0.008	stringent	relax	18.49	22.66	199845	161	1241.27	excluded, no significant antisense	not applicable	no	not applicable
PF3D7_0811500	histone-arginine methyltransferase, putative	10.727	12.085	12.267	3.609	0	0	0.029	0.048	stringent	no	0.33	2	12236	36	339.89	not applicable	excluded, no significant antisense	no	not applicable
PF3D7_0811600	conserved Plasmodium protein, unknown function	7.689	1.941	6.42	32.521	0.192	0.049	0.026	0.093	stringent	no	null	null	24867	94	264.54	not applicable	excluded, no significant antisense	no	not applicable
PF3D7_0811700	conserved Plasmodium protein, unknown function	0.493	0.022	0.09	3.063	0.098	0.103	0.478	0.461	stringent	stringent	18.62	42.44	1601	508	3.15	not applicable	no obvious correlation	no	yes
PF3D7_0811800	conserved Plasmodium protein, unknown function	0.566	2.835	15.973	10.992	0.128	0	0	0.117	stringent	relax	10.26	10.91	7113	49	145.16	not applicable	excluded, no significant antisense	no	not applicable
PF3D7_0811900	RNA binding protein, putative	5.168	1.548	25.319	42.355	0.016	0.017	0.044	0	stringent	no	2.17	23.14	40157	73	550.1	not applicable	excluded, no significant antisense	no	not applicable
PF3D7_0812000	conserved Plasmodium protein, unknown function	5.28	8.099	20.126	5.368	0.157	0.028	0.805	2.434	stringent	stringent	30.99	121.12	6050	662	9.14	not applicable	no obvious correlation	no	yes
PF3D7_0812100	conserved Plasmodium protein, unknown function	7.678	9.908	29.876	19.084	0	0	0	0.02	stringent	no	null	null	72504	16	4531.5	not applicable	excluded, no significant antisense	no	not applicable
PF3D7_0812200	trypsin-like serine protease, putative	0.251	0.215	1.158	1.713	0.251	0.447	1.041	1.823	stringent	stringent	38.65	32.74	667	490	1.36	positive (strong)	not applicable	no	no
PF3D7_0812220	GTPase, putative	6.659	4.268	82.342	96.437	0	0.295	0	0.101	stringent	no	null	null	18921	26	727.73	not applicable	excluded, no significant antisense	no	not applicable
PF3D7_0812300	conserved Plasmodium protein, unknown function	1.36	1.351	0.395	2.856	0	0	0.023	0	stringent	no	null	null	688	5	137.6	excluded, no significant antisense	not applicable	no	not applicable
PF3D7_0812400	karyopherin alpha	127.974	249.652	365.016	363.924	0	0	0	0	stringent	no	null	null	169836	2	84918	excluded, no significant antisense	not applicable	no	not applicable
PF3D7_0812500	RNA binding protein, putative	343.701	165.492	179.756	65.997	0	0.028	0.136	0.102	stringent	no	9.38	8.74	224656	75	2995.41	excluded, no significant antisense	not applicable	no	not applicable
PF3D7_0812600	ubiquitin conjugating enzyme, putative	76.549	81.1	145.459	394.385	0.538	0.041	0	0	stringent	no	null	null	35641	17	2096.53	excluded, no significant antisense	not applicable	no	not applicable
PF3D7_0812700	RNA-binding protein (U1 snRNP-like), putative	16.148	30.976	30.381	52.908	0	0	0	0	stringent	no	null	null	7873	8	984.12	not applicable	excluded, no significant antisense	no	not applicable
PF3D7_0812800	conserved Plasmodium protein, unknown function	2.852	2.466	3.875	15.243	0	0	0	0	stringent	no	null	null	557	6	92.83	not applicable	excluded, no significant antisense	no	not applicable
PF3D7_0812900	probable protein, unknown function	0.537	0.114	0.093	0.582	0.108	0.064	0.12	0.059	stringent	stringent	10.58	10.59	645	211	3.06	not enough data	not applicable	no	not applicable
PF3D7_0813000	conserved Plasmodium protein, unknown function	215.695	104.295	114.806	84.756	0	0	0.035	0.008	stringent	no	null	null	89187	5	17837.4	excluded, no significant antisense	not applicable	no	not applicable
PF3D7_0813100	conserved Plasmodium protein, unknown function	24.023	1.743	3.116	55.9	0.502	0.3	0.047	0.007	stringent	relax	9.5	20.51	21273	128	166.2	excluded, no significant antisense	not applicable	no	not applicable
PF3D7_0813200	CS domain protein, putative	39.506	29.036	85.927	252.766	0.02	0	0	0.125	stringent	no	null	null	35779	16	2236.19	excluded, no significant antisense	not applicable	no	not applicable
PF3D7_0813300	conserved Plasmodium protein, unknown function	5339.41	5080.88	8717.36	287.963	0.04	0.063	0.215	0.078	stringent	no	26.53	19.9	1711164	165	10370.7	not applicable	excluded, no significant antisense	no	not applicable
PF3D7_0813400	conserved Plasmodium protein, unknown function	1274.87	1266.45	625.318	200.77	0.582	0.091	0.079	0.104	stringent	no	2.16	28.12	543525	193	2816.19	not applicable	excluded, no significant antisense	no	not applicable
PF3D7_0813500	conserved Plasmodium protein, unknown function	2.557	2.818	41.684	36.498	0.475	0.219	0.354	0.01	stringent	relax	19.64	8.89	16254	109	149.12	excluded, no significant antisense	not applicable	no	not applicable
PF3D7_0813600	translation initiation factor SUI1, putative	523.631	831.039	528.027	391.228	0.399	0.174	0	0	stringent	no	7.29	4.11	169635	43	3945	not applicable	excluded, no significant antisense	no	not applicable
PF3D7_0813700	ABC transporter, putative	43.664	17.179	125.841	28.596	0.42	0.528	0.393	0.252	stringent	stringent	12.32	71.62	131511	682	192.83	not applicable	positive (weak)	no	no
PF3D7_0813800	GDP-mannose 4,6-dehydratase, putative	4.565	0.631	5.774	21.473	3.02	2.245	0.131	0.082	stringent	stringent	100	24.21	3263	395	8.26	not applicable	no obvious correlation	yes	yes
PF3D7_0813900	40S ribosomal protein S16, putative	525.022	1358.67	873.367	934.643	0	0	0	0	stringent	no	null	null	128807	0	not applicable	not applicable	excluded, no significant antisense	no	not applicable
PF3D7_0814000	60S ribosomal protein L13-2, putative	5937.06	13152	8462.9	6076.1	0.933	0.647	0.896	0.046	stringent	no	20.05	20.15	1745655	146	11956.5	not applicable	excluded, no significant antisense	no	not applicable
PF3D7_0814100	conserved Plasmodium protein, unknown function	7.177	12.686	5.924	8.935	0.085	0.451	0.106	0.067	stringent	relax	5.21	7.76	1316	25	52.64	not applicable	excluded, no significant antisense	no	not applicable
PF3D7_0814200	DNA/RNA-binding protein Alba 1	15471.5	15828.7	10853.6	5165.97	0.278	0.374	0.818	0.079	stringent	no	22.09	25.45	3371379	189	17838	not applicable	excluded, no significant antisense	no	not applicable
PF3D7_0814300	ATPase, putative	15.597	8.529	8.356	2.229	0.523	0.315	0.048	0.069	stringent	stringent	17.26	10.64	11778	241	48.87	not applicable	no obvious correlation	no	yes
PF3D7_0814400	phospholipase DDHD1, putative	4.597	1.065	0.906	15.014	0.185	0.088	0.154	0.18	stringent	stringent	19.28	10.67	4929	136	36.24	not enough data	not applicable	no	not applicable
PF3D7_0814500	conserved Plasmodium protein, unknown function	31.214	13.331	1.272	7.106	0	0	0	0.006	stringent	no	null	null	7850	1	7850	not applicable	excluded, no significant antisense	no	not applicable
PF3D7_0814600	conserved Plasmodium protein, unknown function	0.989	0	0	1.506	1.133	0.067	0.04	0.025	stringent	relax	40.36	9.9	297	92	3.23	not applicable	excluded, no significant antisense	no	not applicable
PF3D7_0814700	conserved Plasmodium protein, unknown function	3.502	1.104	0.408	1.55	0.184	0.238	0.119	1.486	stringent	stringent	63.19	17.48	448	179	2.5	positive (weak)	not applicable	no	no
PF3D7_0814900	Fe-superoxide dismutase	19.029	58.258	103.105	239.451	0	0	0	0.049	stringent	no	null	null	24148	2	12074	not applicable	excluded, no significant antisense	no	not applicable
PF3D7_0815000	selenoprotein	0.714	0.811	31.259	23.944	0	0.132	0	0.167	stringent	no	null	null	7348	23	319.48	not applicable	excluded, no significant antisense	no	not applicable
PF3D7_0815100	RAP protein, putative	1.403	0.32	10.641	1.904	0.026	0.177	0.208	0.186	stringent	stringent	14.82	20.44	5776	170	33.98	not enough data	not applicable	no	not applicable
PF3D7_0815200	importin beta, putative	47.145	76.25	100.371	78.337	0.286	0.098	0.077	0.29	stringent	relax	23.23	6.46	76294	154	495.42	excluded, no significant antisense	not applicable	no	not applicable
PF3D7_0815300	FAD-dependent monooxygenase, putative	0.446	0.241	4.802	6.399	0	0	0.026	0.153	stringent	no	3.92	20.08	5122	60	85.37	not applicable	excluded, no significant antisense	no	not applicable
PF3D7_0815400	conserved Plasmodium protein, unknown function	1.097	1.283	16.522	88.068	0.274	0.166	0.293	0.306	stringent	relax	44.74	14.61	5263	44	119.61	not applicable	excluded, no significant antisense	no	not applicable
PF3D7_0815500	conserved Plasmodium protein, unknown function	19.313	8.08	37.776	475.651	0.743	0.393	0.404	0.07	stringent	relax	5.95	87.97	86015	188	457.53	not applicable	excluded, no significant antisense	no	not applicable
PF3D7_0815600	eukaryotic translation initiation factor, putative	436.142	464.162	332.847	259.96	1.206	0.625	1.315	18.652	stringent	stringent	40.51	177.57	97270	1823	53.36	not applicable	positive (strong)	no	no
PF3D7_0815700	ubiquitin	0.135	0.604	5.098	8.231	0.774	1.013	0.489	0.21	stringent	stringent	71.66	15.13	1832	231	7.93	no obvious correlation	not applicable	no	yes
PF3D7_0815800	vacuolar sorting protein VPS9, putative	15.973	7.438	42.778	39.805	0.003	0.022	0.017	0.043	stringent	no	null	null	91818	48	1912.88	excluded, no significant antisense	not applicable	no	not applicable
PF3D7_0815900	lipoamide dehydrogenase	0.349	0.199	1.737	3.235	1.592	1.593	0.375	0.412	stringent	stringent	26.24	48.99	1315	483	2.72	not applicable	positive (strong)	no	no
PF3D7_0816000	nucleolar preribosomal assembly protein, putative	49.276	70.621	20.502	8.304	0.038	0	0.085	0.1	stringent	no	null	null	16067	26	617.96	not applicable	excluded, no significant antisense	no	not applicable
PF3D7_0816100	flavoprotein, putative	65.394	72.378	6.551	180.185	0	0	0	0.61	stringent	relax	9.47	15.37	13632	41	332.49	not applicable	excluded, no significant antisense	no	not applicable
PF3D7_0816200	vacuolar protein-sorting protein VPS2, putative	34.384	18.485	47.007	789.457	0.389	0.475	0.025	0.234	stringent	no	null	null	52242	43	1214.93	not applicable	excluded, no significant antisense	no	not applicable
PF3D7_0816300	conserved Plasmodium protein, unknown function	0.334	0.673	2.621	1.436	0.006	0	0	0.118	stringent	no	null	null	2153	47	45.81	excluded, no significant antisense	not applicable	no	not applicable
PF3D7_0816400	conserved Plasmodium protein, unknown function	18.759	4.187	30.416	312.855	0	0	0	0	stringent	no	null	null	24750	0	not applicable	excluded, no significant antisense	not applicable	no	not applicable
PF3D7_0816500	small heat shock protein HSP20, putative	0.657	0.27	0.819	2.622	0.073	0	0	0.114	stringent	no	null	null	234	14	16.71	not applicable	excluded, no significant antisense	no	not applicable
PF3D7_0816600	ClpB protein, putative	2.698	3.18	109.247	39.771	0.059	0	0.024	0.082	stringent	no	null	null	68303	313	218.22	not applicable	excluded, no significant antisense	no	not applicable
PF3D7_0816700	conserved Plasmodium protein, unknown function	1.937	5.21	36.186	72.865	0.132	0	0	0	stringent	no	null	null	4728	7	675.43	not applicable	excluded, no significant antisense	no	not applicable
PF3D7_0816800	meiotic recombination protein dmc1-like protein	0.018	0.019	0.045	0.525	0.073	0.23	1.675	2.198	relax	stringent	29.57	75.05	64	537	0.12	not applicable	positive (medium)	no	no
PF3D7_0816900	adenylate kinase 2	0.342	0.169	2.138	0.676	0	0	0.038	0.036	stringent	no	null	null	362	5	72.4	excluded, no significant antisense	not applicable	no	not applicable
PF3D7_0817000	ubiquitin-activating enzyme, putative	0.081	0.187	4.416	9.006	0	0	0.054	0.013	stringent	no	null	null	1671	9	185.67	excluded, no significant antisense	not applicable	no	not applicable
PF3D7_0817100	GTPase, putative	0.174	0.152	14.778	1.888	0.181	0.192	0.176	0.153	stringent	no	null	null	6146	152	40.43	not applicable	excluded, no significant antisense	no	not applicable
PF3D7_0817200	conserved Plasmodium protein, unknown function	13.227	7.456	10.427	17.127	0.063	0	0.026	0.105	stringent	relax	9.49	21.61	11387	95	119.86	not applicable	excluded, no significant antisense	no	not applicable
PF3D7_0817300	asparagine-rich antigen	4.876	23.673	78.86	28.215	0.003	0	0.028	0	stringent	no	null	null	118452	19	6234.32	excluded, no significant antisense	not applicable	no	not applicable
PF3D7_0817400	conserved Plasmodium protein, unknown function	2.845	3.869	59.84	47.856	0.051	0.135	0.176	0.126	stringent	relax	9.49	13.72	31093	84	370.15	excluded, no significant antisense	not applicable	no	not applicable
PF3D7_0817500	protein kinase c inhibitor-like protein, putative	1125.21	3171.73	2677.18	5467.56	0	0	0	0	stringent	no	7.91	30.32	564711	4	141178	not applicable	excluded, no significant antisense	no	not applicable
PF3D7_0817600	conserved Plasmodium protein, unknown function	53.803	3.227	2.812	90.014	0.085	0.29	0.108	0.031	stringent	relax	13.93	11.54	45814	123	372.47	not applicable	excluded, no significant antisense	no	not applicable
PF3D7_0817700	rhoptry neck protein 5	39.338	3.125	3.343	136.726	0.011	0.052	0.055	0.128	stringent	no	4	7.86	78165	72	1085.62	excluded, no significant antisense	not applicable	no	not applicable
PF3D7_0817800	conserved Plasmodium protein, unknown function	23.463	6.107	56.914	369.573	0.809	2.687	0.192	0.812	stringent	relax	46.69	7.09	7587	51	148.76	not applicable	excluded, no significant antisense	no	not applicable
PF3D7_0817900	high mobility group protein	815.449	660.607	1148.94	4832.06	0	0.067	0	0	stringent	no	null	null	200488	1	200488	not applicable	excluded, no significant antisense	no	not applicable
PF3D7_0818000	conserved Plasmodium protein, unknown function	831.005	514.796	400.005	339.313	0.32	0.018	0.014	0.079	stringent	no	38.16	9.47	204134	71	2875.13	excluded, no significant antisense	not applicable	no	not applicable
PF3D7_0818100	zinc finger protein, putative	25.08	2.022	1.279	14.512	0.21	0.308	0.126	0.3	stringent	stringent	14.78	12.56	5647	98	57.62	no obvious correlation	not applicable	no	yes
PF3D7_0818200	14-3-3 protein, putative	647.882	954.004	1193.96	2714.72	1.296	0.203	0.339	1.48	stringent	no	56.87	17.91	448572	208	2156.6	excluded, no significant antisense	not applicable	no	not applicable
PF3D7_0818300	conserved Plasmodium protein, unknown function	2.771	0.628	0.214	0.683	1.346	0.83	0.065	0	stringent	stringent	37.16	15.78	567	222	2.55	not applicable	no obvious correlation	yes	yes
PF3D7_0818400	nucleolar preribosomal assembly protein, putative	285.757	447.878	191.07	177.382	0.032	0	0.053	0	stringent	no	null	null	47437	6	7906.17	not applicable	excluded, no significant antisense	no	not applicable
PF3D7_0818500	zinc finger protein, putative	355.683	621.285	183.479	364.669	0.328	0.347	0.409	0.692	stringent	no	null	null	67289	65	1035.22	not applicable	excluded, no significant antisense	no	not applicable
PF3D7_0818600	conserved Plasmodium protein, unknown function	8.392	6.208	3.24	10.414	1.007	0.333	0.174	0.246	stringent	stringent	31.34	11.68	2372	110	21.56	not applicable	no obvious correlation	no	yes
PF3D7_0818700	DNA helicase, putative	140.281	87.613	99.655	73.883	0	0.043	0.047	0.036	stringent	no	4.8	20.32	178126	44	4048.32	excluded, no significant antisense	not applicable	no	not applicable
PF3D7_0818800	U3 small nucleolar ribonucleoprotein protein, putative	130.075	147.271	42.648	14.96	0.277	0.622	0.144	0.108	stringent	relax	46.37	8.36	24387	71	343.48	excluded, no significant antisense	not applicable	no	not applicable
PF3D7_0818900	heat shock protein 70	1610.97	3377.02	4422.13	2223.83	0.241	0.353	0.808	0.195	stringent	no	17.26	61.37	2007589	434	4625.78	not applicable	excluded, no significant antisense	no	not applicable
PF3D7_0819000	conserved Plasmodium protein, unknown function	100.456	50.393	71.696	15.6	0.431	0.308	0.115	0.056	stringent	relax	10.81	19.42	100559	288	349.16	not applicable	excluded, no significant antisense	no	not applicable
PF3D7_0819100	BRIX domain, putative	35.404	57.077	33.195	12.247	0	0	0.088	0	stringent	no	null	null	10332	11	939.27	excluded, no significant antisense	not applicable	no	not applicable
PF3D7_0819200	perforin like protein 5	5.745	5.6	4.755	2.274	0	0	0.1	0.065	stringent	relax	12.8	7.31	3320	53	62.64	excluded, no significant antisense	not applicable	no	not applicable
PF3D7_0819300	conserved Plasmodium protein, unknown function	0.921	0.267	6.286	0.996	0	0	0	0	stringent	no	null	null	3772	0	not applicable	excluded, no significant antisense	not applicable	no	not applicable
PF3D7_0819400	perforin like protein 4	0.23	0.233	0.382	0	0.01	0.081	0.223	0.322	relax	stringent	18.93	19.2	189	138	1.37	no obvious correlation	not applicable	no	yes
PF3D7_0819500	conserved protein, unknown function	0.624	7.787	17.28	4.931	0.279	0.295	0.354	0.564	stringent	relax	9.71	28.68	3429	141	24.32	not applicable	excluded, no significant antisense	no	not applicable
PF3D7_0819600	conserved Plasmodium protein, unknown function	36.365	20.771	71.866	267.527	0	0	0.207	0.053	stringent	no	null	null	34429	18	1912.72	not applicable	excluded, no significant antisense	no	not applicable
PF3D7_0819700	conserved Plasmodium protein, unknown function	0.337	0.204	1.194	5.38	1.551	1.002	1.961	14.108	stringent	stringent	37.17	259.13	2208	3802	0.58	positive (strong)	not applicable	no	no
PF3D7_0819800	conserved Plasmodium protein, unknown function	4.739	1.438	7.469	7.973	0.125	0.014	0.033	0.213	stringent	relax	9.55	10.19	12365	188	65.77	excluded, no significant antisense	not applicable	no	not applicable
PF3D7_0819900	U6 snRNA-associated Sm-like protein LSm3, putative	28.882	53.873	86.158	182.929	0	0	0	0	stringent	no	null	null	8779	0	not applicable	excluded, no significant antisense	not applicable	no	not applicable
PF3D7_0820000	Snf2-related CBP activator, putative	51.28	37.756	98.516	21.085	0.06	0.054	0.13	0.082	stringent	no	3.86	70.49	165805	221	750.25	excluded, no significant antisense	not applicable	no	not applicable
PF3D7_0820100	conserved Plasmodium protein, unknown function	3.099	2.479	20.166	14.307	0.228	0.204	0.363	0.506	stringent	stringent	23.44	35.29	5045	129	39.11	negative (weak)	not applicable	no	no
PF3D7_0820200	phosphatidylglycerophosphate synthase	26.669	57.161	38.319	64.985	0	0	0.024	0.015	stringent	no	null	null	32265	12	2688.75	excluded, no significant antisense	not applicable	no	not applicable
PF3D7_0820300	conserved Plasmodium protein, unknown function	335.077	217.652	89.234	147.219	0.01	0.043	0.102	0.096	stringent	no	null	null	121281	29	4182.1	excluded, no significant antisense	not applicable	no	not applicable
PF3D7_0820400	conserved Plasmodium protein, unknown function	1.232	1.077	13.535	8.255	5.886	5.516	0.282	2.032	stringent	stringent	81.68	59.32	4396	1433	3.07	positive (medium)	not applicable	no	no
PF3D7_0820500	C-13 antigen	49.985	48.723	20.61	27.602	0.029	0	0.037	0.178	stringent	no	null	null	29945	55	544.45	excluded, no significant antisense	not applicable	no	not applicable
PF3D7_0820600	conserved Plasmodium membrane protein, unknown function	0.193	0.467	0.676	17.537	0.193	0.015	2.212	2.596	stringent	stringent	81.19	38.81	2676	876	3.05	no obvious correlation	not applicable	yes	yes
PF3D7_0820700	2-oxoglutarate dehydrogenase E1 component	5.068	4.966	37.205	107.485	0.091	0.134	0.03	0.312	stringent	relax	24.86	11.22	61490	181	339.72	not applicable	excluded, no significant antisense	no	not applicable
PF3D7_0820800	conserved Plasmodium protein, unknown function	1.207	0.707	12.03	11.229	0.108	0	0.128	0.45	stringent	stringent	16.97	23.4	8844	183	48.33	not applicable	not enough data	no	not applicable
PF3D7_0820900	conserved Plasmodium protein, unknown function	15.556	8.953	14.427	33.857	0.012	0	0.03	0.019	stringent	no	3.14	12.87	40763	60	679.38	excluded, no significant antisense	not applicable	no	not applicable
PF3D7_0821000	conserved Plasmodium protein, unknown function	11.695	4.085	57.711	182.973	0.098	0.026	0.041	0.038	stringent	no	null	null	52712	34	1550.35	excluded, no significant antisense	not applicable	no	not applicable
PF3D7_0821100	protein kinase 1	59.165	36.271	13.674	19.811	0.055	0.332	0.329	0.347	stringent	stringent	22.04	25.58	26162	265	98.72	no obvious correlation	not applicable	no	yes
PF3D7_0821200	conserved Plasmodium protein, unknown function	178.237	195.043	106.816	287.397	0.655	0.45	0	0	stringent	relax	13.72	4.29	34183	36	949.53	not applicable	excluded, no significant antisense	no	not applicable
PF3D7_0821300	ATP-dependent RNA helicase prh1, putative	51.303	65.431	31.15	10.599	0.522	0.283	0	0	stringent	no	null	null	31268	131	238.69	not applicable	excluded, no significant antisense	no	not applicable
PF3D7_0821400	conserved Plasmodium protein, unknown function	145.311	101.042	70.504	241.879	3.232	3.576	0.042	0	stringent	stringent	34.33	12.13	19289	163	118.34	not applicable	no obvious correlation	yes	yes
PF3D7_0821500	ribosome biogenesis protein nep1 homologue, putative	44.999	65.02	28.081	12.268	0.584	0.142	0.019	0.351	stringent	stringent	24.17	16.2	8500	85	100	not applicable	no obvious correlation	no	yes
PF3D7_0821600	clp1-related protein, putative	47.676	77.523	41.213	19.985	0.726	1.357	0.471	0.262	stringent	stringent	31.31	25.95	30833	398	77.47	no obvious correlation	not applicable	no	yes
PF3D7_0821700	60S ribosomal protein L22, putative	236.147	751.163	618.454	460.676	0.271	0.095	0.863	0.317	stringent	relax	50.73	12.91	74989	66	1136.2	excluded, no significant antisense	not applicable	no	not applicable
PF3D7_0821800	secretory complex protein 61 beta subunit	408.971	1509.96	721.655	2500.22	0	0	0	0.245	stringent	no	null	null	101711	6	16951.8	not applicable	excluded, no significant antisense	no	not applicable
PF3D7_0821900	conserved Plasmodium protein, unknown function	0.353	0.373	30.066	32.578	1.001	0.249	0.587	0.505	stringent	stringent	32.23	10.28	2460	50	49.2	not applicable	negative (medium)	no	no
PF3D7_0822000	mitochondrial ribosomal protein L4 precursor, putative	9.127	4.659	65.963	34.909	0.287	1.541	0.147	0	stringent	stringent	25.37	33.95	30888	266	116.12	not applicable	positive (weak)	yes	no
PF3D7_0822100	RNA polymerase II mediator complex protein MED7, putative	16.832	42.505	39.799	16.145	0.107	0.057	0.822	0.627	stringent	stringent	46.1	23.86	7485	130	57.58	not applicable	no obvious correlation	no	yes
PF3D7_0822200	conserved Plasmodium membrane protein, unknown function	2.109	3.696	3.605	0.704	0.449	0.145	0.166	0.107	stringent	stringent	17.11	26.88	3822	296	12.91	not applicable	not enough data	no	not applicable
PF3D7_0822300	small nuclear ribonucleoprotein G, putative	180.858	361.396	292.297	292.836	0	0	0	0	stringent	no	6.42	4.1	22813	3	7604.33	not applicable	excluded, no significant antisense	no	not applicable
PF3D7_0822400	conserved Plasmodium protein, unknown function	6.779	4.974	3.561	1.224	0.95	0.867	0	0.056	stringent	stringent	16.12	13.88	1809	149	12.14	not applicable	no obvious correlation	yes	yes
PF3D7_0822500	dynein light chain 1	10.942	7.407	1.132	4.282	1.3	0.268	0.369	0.074	stringent	stringent	39.44	23.89	988	86	11.49	not applicable	no obvious correlation	no	yes
PF3D7_0822600	protein transport protein Sec23	152.7	149.452	87.678	216.054	0.81	0.437	0.522	2.02	stringent	stringent	42.91	33.19	122280	711	171.98	not applicable	no obvious correlation	no	yes
[truncated: 3,325 more rows]

## Sheet: column
column	description
[truncated: 21 more rows]
