# Supplementary material for: Strand-specific RNA-Seq reveals widespread and developmentally regulated transcription of natural antisense transcripts in Plasmodium falciparum
Source: BMC Genomics. 2014 Feb 22;15(1):150. doi: 10.1186/1471-2164-15-150 (PMC4007998; doi:10.1186/1471-2164-15-150)
Supplement: Supplementary file 4 — Additional file 4: Table S2: Table listing data from the EdgeR-based analysis of developmental regulation of sense and antisense transcripts. (XLSX 633 KB) [file 12864_2013_7013_MOESM4_ESM.xlsx]

## Sheet: Tail-To-Head
Definition of columns can be found in the "column" tab
In this table, we only considered reference genes for which the downstream gene is located on the SAME strand (tail-to-head). This table shows the correlation between anti-sense RPKM of a reference gene and sense RPKM of the gene located downstream of the reference gene in a tail-to-head orientation . A positive correlation indicates the observed antisense in the upstream genes might be affected …
upstream geneID	downstream geneID	upstream gene antisense expression at 10hr (RPKM)	upstream gene antisense expression at 20hr (RPKM)	upstream gene antisense expression at 30hr (RPKM)	upstream gene antisense expression at 40hr (RPKM)	downstream gene sense expression at 10hr (RPKM)	downstream gene sense expression at 20hr (RPKM)	downstream gene sense expression at 30hr (RPKM)	downstream gene sense expression at 40hr (RPKM)	correlation of fold-change in comparison 10h vs 20hr	correlation of fold-change in comparison 10h vs 30hr	correlation of fold-change in comparison 10h vs 40hr	correlation of fold-change in comparison 20h vs 30hr	correlation of fold-change in comparison 20h vs 40hr	correlation of fold-change in comparison 30h vs 40hr	overall correlation in 6 comparisons	additional comment on overall correlation
PF3D7_0100300	PF3D7_0100200	0.005	0.005	0	0	0.076	0.12	0.283	1.79	excluded	excluded	excluded	excluded	excluded	excluded	excluded	excluded from the analyses
PF3D7_0100700	PF3D7_0100600	0	0	0	0	0.122	0.037	0.015	0.014	excluded	excluded	excluded	excluded	excluded	excluded	excluded	excluded from the analyses
PF3D7_0101000	PF3D7_0100900	0	0	0	0	0.108	0.038	0.7	0.028	excluded	excluded	excluded	excluded	excluded	excluded	excluded	excluded from the analyses
PF3D7_0101100	PF3D7_0101000	0	0	0	0	0.07	0.074	0.378	0	excluded	excluded	excluded	excluded	excluded	excluded	excluded	excluded from the analyses
PF3D7_0101200	PF3D7_0101300	0	0	0	0	0.08	1.72	17.528	0.417	excluded	excluded	excluded	excluded	excluded	excluded	excluded	excluded from the analyses
PF3D7_0101900	PF3D7_0101800	0.055	0	0	0.114	0.13	0.115	0.505	0.017	excluded	excluded	excluded	excluded	excluded	excluded	excluded	excluded from the analyses
PF3D7_0102200	PF3D7_0102300	1.967	0.092	0.034	0.005	4.442	1.697	113.865	135.047	excluded	excluded	excluded	excluded	excluded	excluded	excluded	excluded from the analyses
PF3D7_0102600	PF3D7_0102500	0.309	0	0.066	0.156	110.996	3.253	1.714	16.8	excluded	excluded	excluded	excluded	excluded	excluded	excluded	excluded from the analyses
PF3D7_0102900	PF3D7_0102800	0.02	0.138	0.141	0.141	2.852	1.704	42.153	66.21	excluded	excluded	excluded	excluded	excluded	excluded	excluded	excluded from the analyses
PF3D7_0103000	PF3D7_0102900	0.049	0.489	0.162	0.133	168.953	406.491	510.842	188.526	excluded	excluded	excluded	excluded	excluded	excluded	excluded	excluded from the analyses
PF3D7_0103100	PF3D7_0103000	0	0	0	0.006	12.771	4.198	22.93	223.102	excluded	excluded	excluded	excluded	excluded	excluded	excluded	excluded from the analyses
PF3D7_0103200	PF3D7_0103100	2.415	0.856	7.228	34.192	6.077	2.472	21.208	24.007	positive	positive	positive	positive	positive	no	positive (strong)	positively (strong) correlated. >=50% positive weak 0% negative.
PF3D7_0103300	PF3D7_0103200	0.123	0	0.068	0.176	10.02	43.379	124.806	65.596	excluded	excluded	excluded	excluded	excluded	excluded	excluded	excluded from the analyses
PF3D7_0103400	PF3D7_0103300	0	0.004	0.048	0.024	41.008	41.488	44.191	31.829	excluded	excluded	excluded	excluded	excluded	excluded	excluded	excluded from the analyses
PF3D7_0103500	PF3D7_0103600	0.017	0	0.017	0.003	1.318	1.622	18.116	6.588	excluded	excluded	excluded	excluded	excluded	excluded	excluded	excluded from the analyses
PF3D7_0103600	PF3D7_0103700	0.061	0.004	0.031	0.022	3.034	6.313	8.789	6.746	excluded	excluded	excluded	excluded	excluded	excluded	excluded	excluded from the analyses
PF3D7_0103900	PF3D7_0104000	0.011	0.035	0	0.034	0.925	1.099	2.143	16.117	excluded	excluded	excluded	excluded	excluded	excluded	excluded	excluded from the analyses
PF3D7_0104000	PF3D7_0104100	1.002	0.57	0.416	11.787	2.047	0.444	0.949	26.8	no	positive	positive	no	positive	positive	positive (strong)	positively (strong) correlated. >=50% positive weak 0% negative.
PF3D7_0104300	PF3D7_0104400	0.145	0.15	0.228	0.15	7.362	3.816	40.293	62.026	excluded	excluded	excluded	excluded	excluded	excluded	excluded	excluded from the analyses
PF3D7_0104600	PF3D7_0104700	0.014	0.005	0.016	0.007	0.229	0.075	0.681	0.131	excluded	excluded	excluded	excluded	excluded	excluded	excluded	excluded from the analyses
PF3D7_0104700	PF3D7_0104800	0.071	0	0.191	0.145	7.838	1.344	18.605	23.977	excluded	excluded	excluded	excluded	excluded	excluded	excluded	excluded from the analyses
PF3D7_0105300	PF3D7_0105200	0	0	0.514	0.302	3.744	17.494	129.07	45.352	excluded	excluded	excluded	excluded	excluded	excluded	excluded	excluded from the analyses
PF3D7_0105400	PF3D7_0105300	0.089	0	0.26	1.641	70.251	17.211	47.382	1124.9	null	null	null	null	null	positive	positive (weak)	positively (weak) correlated. >=15% <30% positive with 0% negative.
PF3D7_0105500	PF3D7_0105400	0.128	0.019	0	1.621	41.348	3.547	9.773	262.464	null	null	null	null	null	null	not enough data	no data. >= 85% null.
PF3D7_0105600	PF3D7_0105500	0.005	0.011	0.06	0.056	0.474	0.558	9.32	2.673	excluded	excluded	excluded	excluded	excluded	excluded	excluded	excluded from the analyses
PF3D7_0106100	PF3D7_0106000	0.098	0.242	0.041	0.652	8.317	1.388	13.536	57.837	excluded	excluded	excluded	excluded	excluded	excluded	excluded	excluded from the analyses
PF3D7_0106200	PF3D7_0106100	0	0.154	1.332	0.228	26.09	59.157	102.578	146.001	null	null	null	null	null	no	no obvious correlation	no clear pattern.
PF3D7_0106300	PF3D7_0106200	0.087	0.016	0.255	1.9	8.574	4.654	9.42	94.936	excluded	excluded	excluded	excluded	excluded	excluded	excluded	excluded from the analyses
PF3D7_0106400	PF3D7_0106500	0	0	0.268	0.913	1.851	0.851	2.597	6.385	excluded	excluded	excluded	excluded	excluded	excluded	excluded	excluded from the analyses
PF3D7_0106500	PF3D7_0106600	0.009	0	0	0.01	10.059	1.44	0.261	2.911	excluded	excluded	excluded	excluded	excluded	excluded	excluded	excluded from the analyses
PF3D7_0106600	PF3D7_0106700	0.063	0.089	0.139	0	150.75	79.568	108.528	21.283	excluded	excluded	excluded	excluded	excluded	excluded	excluded	excluded from the analyses
PF3D7_0106700	PF3D7_0106800	0.079	0.009	0.087	0.246	2.784	1.91	16.136	72.524	excluded	excluded	excluded	excluded	excluded	excluded	excluded	excluded from the analyses
PF3D7_0106800	PF3D7_0106900	0.089	0	0.344	0.578	2.487	1.951	17.539	53.577	excluded	excluded	excluded	excluded	excluded	excluded	excluded	excluded from the analyses
PF3D7_0106900	PF3D7_0107000	0	0	0.057	0.547	44.222	17.366	234.664	1066.58	excluded	excluded	excluded	excluded	excluded	excluded	excluded	excluded from the analyses
PF3D7_0107600	PF3D7_0107700	0	0	0.003	0.006	0.773	0.995	32.935	31.525	excluded	excluded	excluded	excluded	excluded	excluded	excluded	excluded from the analyses
PF3D7_0107700	PF3D7_0107800	0	0	0.07	0.132	2.26	3.975	38.217	26.717	excluded	excluded	excluded	excluded	excluded	excluded	excluded	excluded from the analyses
PF3D7_0108000	PF3D7_0107900	0.893	2.668	12.142	9.947	1.663	21.161	72.527	43.097	positive	positive	positive	positive	positive	no	positive (strong)	positively (strong) correlated. >=50% positive weak 0% negative.
PF3D7_0108700	PF3D7_0108600	0.044	0.017	0.014	0.047	14.042	18.278	129.035	202.893	excluded	excluded	excluded	excluded	excluded	excluded	excluded	excluded from the analyses
PF3D7_0109000	PF3D7_0109100	0	0	0	0.087	0.787	0.116	0.051	1.243	excluded	excluded	excluded	excluded	excluded	excluded	excluded	excluded from the analyses
PF3D7_0109300	PF3D7_0109200	0.429	0.144	1.796	8.652	7.26	19.253	51.684	56.202	null	positive	positive	null	null	no	positive (medium)	positively (medium) correlated. >=30% <50% positive with 0% negative.
PF3D7_0109400	PF3D7_0109300	0	0	0	0	0.39	0.288	1.909	1.642	excluded	excluded	excluded	excluded	excluded	excluded	excluded	excluded from the analyses
PF3D7_0109500	PF3D7_0109400	0.687	1.41	1.611	0.883	51.346	72.735	504.722	258.064	no	positive	no	no	no	no	positive (weak)	positively (weak) correlated. >=15% <30% positive with 0% negative.
PF3D7_0109600	PF3D7_0109500	0.042	0.796	1.286	0.523	36.668	171.238	140.194	160.982	null	null	null	no	no	no	no obvious correlation	not correlated. >=50% no correlation.
PF3D7_0109700	PF3D7_0109600	0	0	0.085	0.134	39.479	54.773	100.784	46.627	excluded	excluded	excluded	excluded	excluded	excluded	excluded	excluded from the analyses
PF3D7_0109800	PF3D7_0109900	0	0.138	0.018	0.136	3.54	1.985	7.17	44.87	excluded	excluded	excluded	excluded	excluded	excluded	excluded	excluded from the analyses
PF3D7_0109900	PF3D7_0110000	1.321	4.707	7.232	8.782	13.006	31.929	116.665	170.198	positive	positive	positive	no	no	no	positive (strong)	positively (strong) correlated. >=50% positive weak 0% negative.
PF3D7_0110500	PF3D7_0110600	0.132	0.003	0.057	0.054	161.072	98.654	122.465	47.828	excluded	excluded	excluded	excluded	excluded	excluded	excluded	excluded from the analyses
PF3D7_0111000	PF3D7_0110900	0.011	0.08	0.555	0.074	2.321	17.954	26.511	9.636	null	null	null	null	null	null	not enough data	no data. >= 85% null.
PF3D7_0111300	PF3D7_0111200	0.011	0	0.071	0.063	0.324	1.3	9.677	33.955	excluded	excluded	excluded	excluded	excluded	excluded	excluded	excluded from the analyses
PF3D7_0111600	PF3D7_0111500	0.051	0	0.294	0.079	61.164	16.684	181.746	443.793	excluded	excluded	excluded	excluded	excluded	excluded	excluded	excluded from the analyses
PF3D7_0111700	PF3D7_0111600	0	0	0	0	10.632	58.18	146.23	162.015	excluded	excluded	excluded	excluded	excluded	excluded	excluded	excluded from the analyses
PF3D7_0112000	PF3D7_0111900	0.042	0.074	0.117	0.165	11.164	8.931	91.226	219.525	excluded	excluded	excluded	excluded	excluded	excluded	excluded	excluded from the analyses
PF3D7_0112100	PF3D7_0112200	0	0	0	0	1.699	3.383	59.324	35.361	excluded	excluded	excluded	excluded	excluded	excluded	excluded	excluded from the analyses
PF3D7_0113300	PF3D7_0113200	0.064	0	0.116	0	9.436	22.385	164.973	69.074	excluded	excluded	excluded	excluded	excluded	excluded	excluded	excluded from the analyses
PF3D7_0113400	PF3D7_0113300	0.175	0.338	0.06	0.011	68.705	38.785	2.695	1.459	excluded	excluded	excluded	excluded	excluded	excluded	excluded	excluded from the analyses
PF3D7_0113700	PF3D7_0113800	0	0.033	0	0	3.082	1.291	0.991	0.497	excluded	excluded	excluded	excluded	excluded	excluded	excluded	excluded from the analyses
PF3D7_0114200	PF3D7_0114100	0	0	0	0	0	0.608	7.049	0.256	excluded	excluded	excluded	excluded	excluded	excluded	excluded	excluded from the analyses
PF3D7_0114800	PF3D7_0114700	0	0	0	0	0	0	0	0.061	excluded	excluded	excluded	excluded	excluded	excluded	excluded	excluded from the analyses
PF3D7_0115000	PF3D7_0115100	0	0	0	0	0.535	0.43	0.729	5.865	excluded	excluded	excluded	excluded	excluded	excluded	excluded	excluded from the analyses
PF3D7_0115100	PF3D7_0115200	0	0	0	0	0.085	0.072	0.099	0.253	excluded	excluded	excluded	excluded	excluded	excluded	excluded	excluded from the analyses
PF3D7_0115200	PF3D7_0115300	0	0	0	0	0	0	0	0.029	excluded	excluded	excluded	excluded	excluded	excluded	excluded	excluded from the analyses
PF3D7_0115300	PF3D7_0115400	0.019	0	0.016	0.029	0	0.022	1.246	0.049	excluded	excluded	excluded	excluded	excluded	excluded	excluded	excluded from the analyses
PF3D7_0200300	PF3D7_0200200	0	0.03	0.012	0	0	0.02	0.078	0.044	excluded	excluded	excluded	excluded	excluded	excluded	excluded	excluded from the analyses
PF3D7_0200400	PF3D7_0200300	0	0	0	0	1.197	0.557	0.272	0.056	excluded	excluded	excluded	excluded	excluded	excluded	excluded	excluded from the analyses
PF3D7_0200500	PF3D7_0200400	0.068	0.09	0.014	0	0	0.022	0.394	0	excluded	excluded	excluded	excluded	excluded	excluded	excluded	excluded from the analyses
PF3D7_0200600	PF3D7_0200500	0	0	0	0	0.017	0.018	0.183	0.013	excluded	excluded	excluded	excluded	excluded	excluded	excluded	excluded from the analyses
PF3D7_0200700	PF3D7_0200600	0.019	0.02	0	0	0	0.035	0.069	0	excluded	excluded	excluded	excluded	excluded	excluded	excluded	excluded from the analyses
PF3D7_0200800	PF3D7_0200700	0	0	0	0.014	0.019	0	0.095	0.03	excluded	excluded	excluded	excluded	excluded	excluded	excluded	excluded from the analyses
PF3D7_0201100	PF3D7_0201000	0	0	0	0	0	0.064	0.033	0.016	excluded	excluded	excluded	excluded	excluded	excluded	excluded	excluded from the analyses
PF3D7_0201200	PF3D7_0201300	0	0	0	0	0	0	0.154	0.016	excluded	excluded	excluded	excluded	excluded	excluded	excluded	excluded from the analyses
PF3D7_0201300	PF3D7_0201400	0.062	0	0	0	0.08	0.212	0.3	0.376	excluded	excluded	excluded	excluded	excluded	excluded	excluded	excluded from the analyses
PF3D7_0201600	PF3D7_0201500	0.039	0.055	0.118	0.061	17.457	157.762	85.91	72.111	excluded	excluded	excluded	excluded	excluded	excluded	excluded	excluded from the analyses
PF3D7_0201700	PF3D7_0201600	0	0	0.023	0.054	200.764	1092.43	262.514	28.135	excluded	excluded	excluded	excluded	excluded	excluded	excluded	excluded from the analyses
PF3D7_0201800	PF3D7_0201700	0.522	0.394	0.099	0	266.597	116.611	2.328	0.925	excluded	excluded	excluded	excluded	excluded	excluded	excluded	excluded from the analyses
PF3D7_0201900	PF3D7_0201800	0.09	0.261	0.105	0.006	211.846	913.231	77.291	16.3	excluded	excluded	excluded	excluded	excluded	excluded	excluded	excluded from the analyses
PF3D7_0202000	PF3D7_0201900	0.125	0.527	0.199	0	36.305	781.616	343.385	24.533	excluded	excluded	excluded	excluded	excluded	excluded	excluded	excluded from the analyses
PF3D7_0202100	PF3D7_0202000	1.454	0.834	0.966	0.324	4894.28	16709.9	2703.82	171.956	no	no	positive	no	no	positive	positive (medium)	positively (medium) correlated. >=30% <50% positive with 0% negative.
PF3D7_0202200	PF3D7_0202100	0	0	0.108	0	299.519	59.926	12.522	27.267	excluded	excluded	excluded	excluded	excluded	excluded	excluded	excluded from the analyses
PF3D7_0202300	PF3D7_0202400	0	0.248	0.449	0.055	65.469	264.788	572.392	107.449	excluded	excluded	excluded	excluded	excluded	excluded	excluded	excluded from the analyses
PF3D7_0202400	PF3D7_0202500	0.132	0.011	0.004	0	3068.46	4256.39	116.452	17.874	excluded	excluded	excluded	excluded	excluded	excluded	excluded	excluded from the analyses
PF3D7_0203100	PF3D7_0203000	0.03	0.003	0.019	0.095	54.174	2.34	32.105	32.863	excluded	excluded	excluded	excluded	excluded	excluded	excluded	excluded from the analyses
PF3D7_0203200	PF3D7_0203100	0.297	0.026	0	0.377	23.422	1.896	6.932	3.084	excluded	excluded	excluded	excluded	excluded	excluded	excluded	excluded from the analyses
PF3D7_0203800	PF3D7_0203700	0.408	0.369	0.087	0.064	971.786	717.268	377.349	34.093	excluded	excluded	excluded	excluded	excluded	excluded	excluded	excluded from the analyses
PF3D7_0203900	PF3D7_0204000	0	0.011	0.208	0.051	0.016	0.2	4.513	3.793	excluded	excluded	excluded	excluded	excluded	excluded	excluded	excluded from the analyses
PF3D7_0204400	PF3D7_0204300	0	0	0	0	66.434	66.616	80.048	38.053	excluded	excluded	excluded	excluded	excluded	excluded	excluded	excluded from the analyses
PF3D7_0204500	PF3D7_0204400	0	0	0	0	6.241	5.911	7.089	4.135	excluded	excluded	excluded	excluded	excluded	excluded	excluded	excluded from the analyses
PF3D7_0204600	PF3D7_0204500	0.063	0.028	0.039	0.008	14.567	16.785	20.49	16.105	excluded	excluded	excluded	excluded	excluded	excluded	excluded	excluded from the analyses
PF3D7_0204700	PF3D7_0204600	0.137	0.079	0.279	1.428	4.427	5.019	35.145	12.893	excluded	excluded	excluded	excluded	excluded	excluded	excluded	excluded from the analyses
PF3D7_0204800	PF3D7_0204700	0.09	0.366	0.15	0.235	123.837	270.132	193.776	136.809	excluded	excluded	excluded	excluded	excluded	excluded	excluded	excluded from the analyses
PF3D7_0205100	PF3D7_0205000	0	0	0.015	0.007	0.333	0.287	4.121	2.794	excluded	excluded	excluded	excluded	excluded	excluded	excluded	excluded from the analyses
PF3D7_0205200	PF3D7_0205100	0	0	0	0	0.722	0.179	14.527	3.818	excluded	excluded	excluded	excluded	excluded	excluded	excluded	excluded from the analyses
PF3D7_0205300	PF3D7_0205400	0	0.227	0.085	0.024	33.233	36.034	46.716	39.27	excluded	excluded	excluded	excluded	excluded	excluded	excluded	excluded from the analyses
PF3D7_0205600	PF3D7_0205700	0.069	0.094	0.295	0.031	125.606	130.142	19.677	59.102	excluded	excluded	excluded	excluded	excluded	excluded	excluded	excluded from the analyses
PF3D7_0206100	PF3D7_0206200	2.778	0.614	0.608	1.163	41.276	4.646	5.9	32.622	positive	positive	no	no	no	no	positive (medium)	positively (medium) correlated. >=30% <50% positive with 0% negative.
PF3D7_0206200	PF3D7_0206300	0.044	0.153	0.166	0.113	8.57	20.883	23.307	2.438	excluded	excluded	excluded	excluded	excluded	excluded	excluded	excluded from the analyses
PF3D7_0206300	PF3D7_0206400	0	0	0	0.009	12.356	23.636	48.189	5.517	excluded	excluded	excluded	excluded	excluded	excluded	excluded	excluded from the analyses
PF3D7_0206600	PF3D7_0206500	4.311	1.623	0.245	0.507	35.069	13.53	21.401	10.391	positive	no	positive	no	no	negative	no obvious correlation	not correlated. >=50% no correlation.
PF3D7_0206900	PF3D7_0206800	1.591	0.171	0.191	6.047	568.06	71.435	29.663	2223.7	null	null	positive	null	null	null	positive (weak)	positively (weak) correlated. >=15% <30% positive with 0% negative.
PF3D7_0207000	PF3D7_0206900	0.646	0.341	0.268	0.774	237.003	17.131	99.533	292.505	excluded	excluded	excluded	excluded	excluded	excluded	excluded	excluded from the analyses
PF3D7_0207300	PF3D7_0207200	0.083	0.078	0.054	0.029	4.143	0.909	4.414	14.246	excluded	excluded	excluded	excluded	excluded	excluded	excluded	excluded from the analyses
PF3D7_0207400	PF3D7_0207300	0	0	0	0.119	0.435	0.078	0.069	0.318	excluded	excluded	excluded	excluded	excluded	excluded	excluded	excluded from the analyses
PF3D7_0207500	PF3D7_0207400	0	0.013	0.046	0.128	20.041	4.337	18.738	285.742	excluded	excluded	excluded	excluded	excluded	excluded	excluded	excluded from the analyses
PF3D7_0207600	PF3D7_0207500	0.101	0.04	0.052	0.723	20.771	4.765	17.774	298.151	excluded	excluded	excluded	excluded	excluded	excluded	excluded	excluded from the analyses
PF3D7_0207700	PF3D7_0207600	0.02	0.124	0	0.54	288.797	50.519	121.931	4317.36	excluded	excluded	excluded	excluded	excluded	excluded	excluded	excluded from the analyses
PF3D7_0207800	PF3D7_0207700	0	0.093	0.011	0.438	46.024	11.228	19.115	694.533	excluded	excluded	excluded	excluded	excluded	excluded	excluded	excluded from the analyses
PF3D7_0207900	PF3D7_0207800	0.716	0.997	0.279	5.484	12.983	3.526	7.012	186.022	no	no	positive	no	positive	positive	positive (strong)	positively (strong) correlated. >=50% positive weak 0% negative.
PF3D7_0208000	PF3D7_0207900	0.006	0.007	0	0	3.263	1.977	2.969	28.364	excluded	excluded	excluded	excluded	excluded	excluded	excluded	excluded from the analyses
PF3D7_0208500	PF3D7_0208600	0	0	0	0.072	26.42	11.059	181.289	216.465	excluded	excluded	excluded	excluded	excluded	excluded	excluded	excluded from the analyses
PF3D7_0208800	PF3D7_0208900	0	0	0	0	0.521	0.27	0.588	0.563	excluded	excluded	excluded	excluded	excluded	excluded	excluded	excluded from the analyses
PF3D7_0208900	PF3D7_0209000	0	0.016	0	0	0.26	0.169	0.18	0.07	excluded	excluded	excluded	excluded	excluded	excluded	excluded	excluded from the analyses
PF3D7_0209200	PF3D7_0209100	0.643	0.097	0.076	0.412	32.583	31.99	34.384	86.395	null	null	no	null	null	null	no obvious correlation	no clear pattern.
PF3D7_0209500	PF3D7_0209400	0	0.026	0	0.165	4.199	11.034	16.923	23.847	excluded	excluded	excluded	excluded	excluded	excluded	excluded	excluded from the analyses
PF3D7_0209600	PF3D7_0209500	0.011	0	0	0.004	10.826	0.894	0.134	4.497	excluded	excluded	excluded	excluded	excluded	excluded	excluded	excluded from the analyses
PF3D7_0209700	PF3D7_0209600	0.85	0.747	0.202	3.215	8.1	2.166	3.557	95.484	no	positive	positive	no	positive	positive	positive (strong)	positively (strong) correlated. >=50% positive weak 0% negative.
PF3D7_0209800	PF3D7_0209700	0.069	0.131	0.388	0.139	229.153	308.538	95.864	97.305	excluded	excluded	excluded	excluded	excluded	excluded	excluded	excluded from the analyses
PF3D7_0210000	PF3D7_0210100	0	0.65	0	0	269.05	786.768	567.103	588.04	excluded	excluded	excluded	excluded	excluded	excluded	excluded	excluded from the analyses
PF3D7_0210300	PF3D7_0210200	1.716	1.553	4.778	30.35	5.406	0.851	40.353	26.648	no	positive	positive	positive	positive	no	positive (strong)	positively (strong) correlated. >=50% positive weak 0% negative.
PF3D7_0210400	PF3D7_0210500	0	0	0.439	0	0.215	0.35	4.86	1.277	excluded	excluded	excluded	excluded	excluded	excluded	excluded	excluded from the analyses
PF3D7_0210900	PF3D7_0210800	0.022	0.187	0.11	0.138	35.745	36.721	16.811	9.103	excluded	excluded	excluded	excluded	excluded	excluded	excluded	excluded from the analyses
PF3D7_0211300	PF3D7_0211200	0.022	0	0.179	0.943	6.608	6.083	39.52	155.084	excluded	excluded	excluded	excluded	excluded	excluded	excluded	excluded from the analyses
PF3D7_0211400	PF3D7_0211300	0.119	0	0.466	0.756	1.208	0.547	11.72	27.891	excluded	excluded	excluded	excluded	excluded	excluded	excluded	excluded from the analyses
PF3D7_0211500	PF3D7_0211600	0.076	0	0.025	0.031	3.984	1.203	2.96	84.575	excluded	excluded	excluded	excluded	excluded	excluded	excluded	excluded from the analyses
PF3D7_0211600	PF3D7_0211700	0.18	0.095	0.597	0.701	2.698	0.812	29.399	18.184	null	null	null	null	null	no	no obvious correlation	no clear pattern.
PF3D7_0211700	PF3D7_0211800	0.041	0.108	0.106	0.075	68.005	355.533	364.574	275.956	null	null	null	null	null	null	not enough data	no data. >= 85% null.
PF3D7_0212000	PF3D7_0212100	0.949	0.832	0.084	5.815	39.909	30.71	64.389	57.289	no	null	no	null	no	null	no obvious correlation	not correlated. >=50% no correlation.
PF3D7_0212500	PF3D7_0212600	0.066	0.01	0.014	0.115	121.841	12.725	6.77	106.86	excluded	excluded	excluded	excluded	excluded	excluded	excluded	excluded from the analyses
PF3D7_0212800	PF3D7_0212900	2.574	1.1	0.238	4.158	42.934	8.094	70.221	543.442	positive	no	no	negative	positive	positive	no obvious correlation	marginal positively correlated with some negatives. >=50% positive with non-zero% (<=30%) negative.
PF3D7_0212900	PF3D7_0213000	0	0.018	0.057	0.416	15.147	6.69	142.613	334.124	excluded	excluded	excluded	excluded	excluded	excluded	excluded	excluded from the analyses
PF3D7_0213000	PF3D7_0213100	0.339	0.717	1.033	0.235	141.831	356.994	526.037	204.968	excluded	excluded	excluded	excluded	excluded	excluded	excluded	excluded from the analyses
PF3D7_0213300	PF3D7_0213200	1.852	0.34	1.337	4.147	2.684	1.261	45.571	83.333	positive	no	no	positive	positive	no	positive (strong)	positively (strong) correlated. >=50% positive weak 0% negative.
PF3D7_0213500	PF3D7_0213300	0.027	0.014	1.067	1.142	1.53	0.936	128.229	88.284	null	null	null	null	null	no	no obvious correlation	no clear pattern.
PF3D7_0213600	PF3D7_0213500	0.039	0	0.063	0.053	6.234	29.272	59.33	58.601	excluded	excluded	excluded	excluded	excluded	excluded	excluded	excluded from the analyses
PF3D7_0213700	PF3D7_0213800	0	0	0	0	0.731	4.658	9.664	2.584	excluded	excluded	excluded	excluded	excluded	excluded	excluded	excluded from the analyses
PF3D7_0214200	PF3D7_0214100	3.342	6.126	1.449	1.316	87.536	77.864	58.099	41.265	no	no	positive	no	no	no	positive (weak)	positively (weak) correlated. >=15% <30% positive with 0% negative.
PF3D7_0214500	PF3D7_0214600	0.143	0	0	0	57.602	2.156	1.235	11.059	excluded	excluded	excluded	excluded	excluded	excluded	excluded	excluded from the analyses
PF3D7_0214800	PF3D7_0214900	0.169	0.039	0.049	0.565	181.576	6.314	8.836	115.23	excluded	excluded	excluded	excluded	excluded	excluded	excluded	excluded from the analyses
PF3D7_0215100	PF3D7_0215000	0	0	0.07	0.165	11.458	5.837	47.804	70.192	excluded	excluded	excluded	excluded	excluded	excluded	excluded	excluded from the analyses
PF3D7_0215400	PF3D7_0215300	0.045	0.096	0.048	0.121	20.853	16.295	0.745	0.452	excluded	excluded	excluded	excluded	excluded	excluded	excluded	excluded from the analyses
PF3D7_0215900	PF3D7_0215800	0.024	0	0	0.095	1.229	0.332	11.685	16.561	excluded	excluded	excluded	excluded	excluded	excluded	excluded	excluded from the analyses
PF3D7_0216200	PF3D7_0216100	0	0	0.184	0.259	0.908	1.375	4.295	3.734	excluded	excluded	excluded	excluded	excluded	excluded	excluded	excluded from the analyses
PF3D7_0216300	PF3D7_0216400	0	0	0.008	0.092	1.138	0.643	9.54	16.948	excluded	excluded	excluded	excluded	excluded	excluded	excluded	excluded from the analyses
PF3D7_0216400	PF3D7_0216500	0	0	0.022	0.068	1.295	0.392	4.205	9.135	excluded	excluded	excluded	excluded	excluded	excluded	excluded	excluded from the analyses
PF3D7_0216500	PF3D7_0216600	0	0	0.006	0.024	55.027	43.878	31.197	64.032	excluded	excluded	excluded	excluded	excluded	excluded	excluded	excluded from the analyses
PF3D7_0216600	PF3D7_0216700	1.235	0.029	0.046	0.236	72.78	4.909	56.289	32.823	null	null	positive	null	null	null	positive (weak)	positively (weak) correlated. >=15% <30% positive with 0% negative.
PF3D7_0217300	PF3D7_0217200	0.089	0	0.037	0	2.539	0.927	7.726	1.804	excluded	excluded	excluded	excluded	excluded	excluded	excluded	excluded from the analyses
PF3D7_0217400	PF3D7_0217500	0.508	0	0	0.76	249.34	20.417	11.2	393.081	excluded	excluded	excluded	excluded	excluded	excluded	excluded	excluded from the analyses
PF3D7_0217700	PF3D7_0217600	0.296	1.278	1.361	1.07	9.872	13.99	36.584	25.982	no	positive	positive	no	no	no	positive (medium)	positively (medium) correlated. >=30% <50% positive with 0% negative.
PF3D7_0218000	PF3D7_0218100	0.323	0.161	0.252	1.008	1.948	1.534	4.749	71.279	null	no	positive	null	null	positive	positive (medium)	positively (medium) correlated. >=30% <50% positive with 0% negative.
PF3D7_0218300	PF3D7_0218200	0.337	1.07	0.944	2.467	9.151	18.135	64.746	47.46	no	positive	positive	no	positive	no	positive (strong)	positively (strong) correlated. >=50% positive weak 0% negative.
PF3D7_0218400	PF3D7_0218300	0	0.071	0.278	0.279	5.327	4.954	35.712	48.06	excluded	excluded	excluded	excluded	excluded	excluded	excluded	excluded from the analyses
PF3D7_0218500	PF3D7_0218600	0	1.048	3.139	0.919	14.951	22.541	110.042	16.795	excluded	excluded	excluded	excluded	excluded	excluded	excluded	excluded from the analyses
PF3D7_0219100	PF3D7_0219200	0.147	0.498	0.489	0.195	617.178	1738.49	1612.43	2794.85	null	null	null	no	null	null	no obvious correlation	no clear pattern.
PF3D7_0219600	PF3D7_0219500	0	0	0.012	0.027	1.745	0.804	15.136	29.914	excluded	excluded	excluded	excluded	excluded	excluded	excluded	excluded from the analyses
PF3D7_0219700	PF3D7_0219600	0	0	0.053	0.083	3.297	0.763	26.516	30.263	excluded	excluded	excluded	excluded	excluded	excluded	excluded	excluded from the analyses
PF3D7_0219800	PF3D7_0219700	0.708	0.021	0	0.031	439.132	84.581	12.854	4.199	excluded	excluded	excluded	excluded	excluded	excluded	excluded	excluded from the analyses
PF3D7_0219900	PF3D7_0220000	0.164	0	0.226	0.021	1805.11	384.693	407.279	217.694	excluded	excluded	excluded	excluded	excluded	excluded	excluded	excluded from the analyses
PF3D7_0220000	PF3D7_0220100	0.193	0.034	0.02	0.031	105.644	77.602	31.566	8.767	excluded	excluded	excluded	excluded	excluded	excluded	excluded	excluded from the analyses
PF3D7_0220300	PF3D7_0220200	1.006	0.906	1.13	0.808	540.492	1136.05	1271.32	371.965	no	no	no	no	no	no	no obvious correlation	not correlated. >=50% no correlation.
PF3D7_0220600	PF3D7_0220700	9.141	0.295	0.023	0.196	288.215	234.705	80.226	7.614	no	null	null	null	null	null	no obvious correlation	no clear pattern.
PF3D7_0220700	PF3D7_0220800	0	0.053	0.021	0	2.415	0.318	0.102	1.793	excluded	excluded	excluded	excluded	excluded	excluded	excluded	excluded from the analyses
PF3D7_0222200	PF3D7_0222100	0	0	0	0	0	0.347	5.912	0.107	excluded	excluded	excluded	excluded	excluded	excluded	excluded	excluded from the analyses
PF3D7_0222500	PF3D7_0222600	0	0	0	0	0.17	0.306	0.609	5.003	excluded	excluded	excluded	excluded	excluded	excluded	excluded	excluded from the analyses
PF3D7_0222600	PF3D7_0222700	0.017	0	0	0	0	0.019	0.464	0	excluded	excluded	excluded	excluded	excluded	excluded	excluded	excluded from the analyses
PF3D7_0222700	PF3D7_0222800	0	0	0	0	0	0	0.617	0	excluded	excluded	excluded	excluded	excluded	excluded	excluded	excluded from the analyses
PF3D7_0222800	PF3D7_0222900	0	0	0	0	0	0	0	0	excluded	excluded	excluded	excluded	excluded	excluded	excluded	excluded from the analyses
PF3D7_0222900	PF3D7_0223000	0	0	0	0	0.053	0.113	0.222	0	excluded	excluded	excluded	excluded	excluded	excluded	excluded	excluded from the analyses
PF3D7_0223000	PF3D7_0223100	0	0	0	0.042	0.133	8.277	85.357	3.487	excluded	excluded	excluded	excluded	excluded	excluded	excluded	excluded from the analyses
PF3D7_0223100	PF3D7_0223200	0	0	0.126	0	0	0	0.015	0	excluded	excluded	excluded	excluded	excluded	excluded	excluded	excluded from the analyses
PF3D7_0223200	PF3D7_0223300	0	0	0	0	0.015	0.292	0.036	0.011	excluded	excluded	excluded	excluded	excluded	excluded	excluded	excluded from the analyses
PF3D7_0223300	PF3D7_0223400	0.102	0.169	0	0.136	0.038	0.426	1.099	1.378	excluded	excluded	excluded	excluded	excluded	excluded	excluded	excluded from the analyses
PF3D7_0300500	PF3D7_0300400	0.07	0	0	0	0	0	0.053	0	excluded	excluded	excluded	excluded	excluded	excluded	excluded	excluded from the analyses
PF3D7_0300600	PF3D7_0300500	0	0	0	0	0	0	0	0.014	excluded	excluded	excluded	excluded	excluded	excluded	excluded	excluded from the analyses
PF3D7_0300700	PF3D7_0300800	0	0	0.042	0	0	0	0.032	0	excluded	excluded	excluded	excluded	excluded	excluded	excluded	excluded from the analyses
PF3D7_0300800	PF3D7_0300900	0	0	0	0	0	0	0	0	excluded	excluded	excluded	excluded	excluded	excluded	excluded	excluded from the analyses
PF3D7_0301300	PF3D7_0301200	0	0	0	0	0	0	0	0	excluded	excluded	excluded	excluded	excluded	excluded	excluded	excluded from the analyses
PF3D7_0301400	PF3D7_0301300	0	0	0	0	0	0	0	0	excluded	excluded	excluded	excluded	excluded	excluded	excluded	excluded from the analyses
PF3D7_0301500	PF3D7_0301400	0	0	0	0	0	0	0	0	excluded	excluded	excluded	excluded	excluded	excluded	excluded	excluded from the analyses
PF3D7_0301600	PF3D7_0301500	0	0.145	0.064	0.04	110.033	130.847	26.868	54.332	excluded	excluded	excluded	excluded	excluded	excluded	excluded	excluded from the analyses
PF3D7_0301700	PF3D7_0301600	0	0	0.394	0.139	101.331	91.745	36.992	4.002	excluded	excluded	excluded	excluded	excluded	excluded	excluded	excluded from the analyses
PF3D7_0302000	PF3D7_0301900	0.126	0.088	0.156	0.098	2.741	1.731	32.976	40.004	excluded	excluded	excluded	excluded	excluded	excluded	excluded	excluded from the analyses
PF3D7_0302100	PF3D7_0302200	0.033	0.015	0.043	0.007	62.336	5.825	4.271	152.959	excluded	excluded	excluded	excluded	excluded	excluded	excluded	excluded from the analyses
PF3D7_0302500	PF3D7_0302600	0.249	0.174	1.983	2.182	0.961	0.321	15.686	9.539	null	positive	positive	null	null	no	positive (medium)	positively (medium) correlated. >=30% <50% positive with 0% negative.
PF3D7_0302800	PF3D7_0302700	0	0	0	0.047	3.099	4.497	21.442	119.853	excluded	excluded	excluded	excluded	excluded	excluded	excluded	excluded from the analyses
PF3D7_0302900	PF3D7_0302800	0.03	0.011	0	0	13.467	15.656	7.493	6.33	excluded	excluded	excluded	excluded	excluded	excluded	excluded	excluded from the analyses
PF3D7_0303000	PF3D7_0302900	0.216	0.152	0.206	0.231	29.746	50.26	54.896	77.121	null	no	no	null	null	no	no obvious correlation	not correlated. >=50% no correlation.
PF3D7_0303100	PF3D7_0303000	0	0	0.083	0.109	15.386	9.222	18.612	24.773	excluded	excluded	excluded	excluded	excluded	excluded	excluded	excluded from the analyses
PF3D7_0303400	PF3D7_0303500	0.225	0.011	1.273	3.199	7.293	1.404	49.218	25.951	null	positive	positive	null	null	no	positive (medium)	positively (medium) correlated. >=30% <50% positive with 0% negative.
PF3D7_0303500	PF3D7_0303600	0	0.012	0.042	0.011	0.14	2.733	10.333	3.083	excluded	excluded	excluded	excluded	excluded	excluded	excluded	excluded from the analyses
PF3D7_0304000	PF3D7_0303900	0	0	0	0	0.701	0.101	0.529	11.096	excluded	excluded	excluded	excluded	excluded	excluded	excluded	excluded from the analyses
PF3D7_0304300	PF3D7_0304400	0.057	0.144	0.113	0.086	1017.81	2622.57	2304.1	1769.31	excluded	excluded	excluded	excluded	excluded	excluded	excluded	excluded from the analyses
PF3D7_0304600	PF3D7_0304500	0.584	1.252	12.248	0.912	3.489	3.454	107.954	108.399	no	positive	no	positive	no	no	positive (medium)	positively (medium) correlated. >=30% <50% positive with 0% negative.
PF3D7_0304700	PF3D7_0304600	0	0	0.022	0.093	1.674	2.053	10.7	4.93	excluded	excluded	excluded	excluded	excluded	excluded	excluded	excluded from the analyses
PF3D7_0305000	PF3D7_0304900	2.075	1.564	1.309	0.753	215.843	310.813	234.664	255.761	no	no	no	no	no	no	no obvious correlation	not correlated. >=50% no correlation.
PF3D7_0305100	PF3D7_0305000	0	0.005	0.033	0.087	12.147	44.902	61	135.521	excluded	excluded	excluded	excluded	excluded	excluded	excluded	excluded from the analyses
PF3D7_0305600	PF3D7_0305500	0.193	0.301	0.236	0.119	88.56	66.963	180.536	31.549	excluded	excluded	excluded	excluded	excluded	excluded	excluded	excluded from the analyses
PF3D7_0305700	PF3D7_0305600	0	0.14	0.441	0.035	38.98	9.982	97.732	349.045	excluded	excluded	excluded	excluded	excluded	excluded	excluded	excluded from the analyses
PF3D7_0306000	PF3D7_0305900	0	0	0	0	1.661	0.037	6.751	16.055	excluded	excluded	excluded	excluded	excluded	excluded	excluded	excluded from the analyses
PF3D7_0306100	PF3D7_0306000	0	0	0	0.125	7.527	1.398	21.326	99.222	excluded	excluded	excluded	excluded	excluded	excluded	excluded	excluded from the analyses
PF3D7_0306600	PF3D7_0306700	0.806	0.775	0.548	0.286	17.482	31.098	22.722	34.492	excluded	excluded	excluded	excluded	excluded	excluded	excluded	excluded from the analyses
PF3D7_0307200	PF3D7_0307100	0.415	0.852	0.386	0.019	429.707	1660.37	1075.39	1015.62	excluded	excluded	excluded	excluded	excluded	excluded	excluded	excluded from the analyses
PF3D7_0307500	PF3D7_0307400	0	0.034	0.658	0.984	4.252	2.184	48.663	150.222	null	null	null	null	null	no	no obvious correlation	no clear pattern.
PF3D7_0308000	PF3D7_0308100	0.529	0.226	0.178	6.428	8.658	0.775	1.036	34.346	positive	null	positive	null	positive	null	positive (strong)	positively (strong) correlated. >=50% positive weak 0% negative.
PF3D7_0308300	PF3D7_0308200	0.037	0.806	0.077	0	51.686	127.295	150.09	25.854	excluded	excluded	excluded	excluded	excluded	excluded	excluded	excluded from the analyses
PF3D7_0308500	PF3D7_0308600	0.135	0.237	1.155	0.175	19.311	44.08	39.541	27.723	excluded	excluded	excluded	excluded	excluded	excluded	excluded	excluded from the analyses
PF3D7_0308600	PF3D7_0308700	0.731	0.062	0.039	2.291	9.605	1.294	0.996	24.35	null	null	positive	null	null	null	positive (weak)	positively (weak) correlated. >=15% <30% positive with 0% negative.
PF3D7_0308700	PF3D7_0308800	0.344	0.027	0.127	0.189	6.898	1.041	20.025	74.965	null	null	null	null	null	null	not enough data	no data. >= 85% null.
PF3D7_0309200	PF3D7_0309100	0.038	0.016	0.009	0.027	1.275	0.187	2.735	14.206	excluded	excluded	excluded	excluded	excluded	excluded	excluded	excluded from the analyses
PF3D7_0309500	PF3D7_0309600	0.772	2.457	1.376	0.875	11738.9	27347.6	17249.6	16214.3	positive	no	no	no	no	no	positive (weak)	positively (weak) correlated. >=15% <30% positive with 0% negative.
PF3D7_0310000	PF3D7_0310100	0.096	0	0.159	0.224	0.593	0.378	4.143	5.117	excluded	excluded	excluded	excluded	excluded	excluded	excluded	excluded from the analyses
PF3D7_0310100	PF3D7_0310200	0.671	0.567	0.204	0.052	95.805	39.014	135.957	15.011	no	no	null	negative	null	null	negative (weak)	negatively (weak) correlated. >=15% <30% negative with 0% positive.
PF3D7_0310200	PF3D7_0310300	0.019	0.058	0.026	0	27.941	38.418	33.029	6.481	excluded	excluded	excluded	excluded	excluded	excluded	excluded	excluded from the analyses
PF3D7_0310300	PF3D7_0310400	0	0	0.013	0.05	20.086	4.916	28.272	177.003	excluded	excluded	excluded	excluded	excluded	excluded	excluded	excluded from the analyses
PF3D7_0310600	PF3D7_0310500	0	0.056	0.111	0	7.055	10.345	34.179	13.11	excluded	excluded	excluded	excluded	excluded	excluded	excluded	excluded from the analyses
PF3D7_0310700	PF3D7_0310800	0.216	0.639	0.287	1.518	45.237	75.765	103.423	184.353	excluded	excluded	excluded	excluded	excluded	excluded	excluded	excluded from the analyses
PF3D7_0310800	PF3D7_0310900	0	0	0.19	0.536	5.588	2.109	12.827	29.233	excluded	excluded	excluded	excluded	excluded	excluded	excluded	excluded from the analyses
PF3D7_0310900	PF3D7_0311000	0	0	0.02	0	0.856	0.065	0.787	0.764	excluded	excluded	excluded	excluded	excluded	excluded	excluded	excluded from the analyses
PF3D7_0311600	PF3D7_0311700	0	0.009	0.022	0.182	2.524	0.589	3.594	3.08	excluded	excluded	excluded	excluded	excluded	excluded	excluded	excluded from the analyses
PF3D7_0311700	PF3D7_0311800	0.748	1.178	1.56	4.226	3.846	1.962	21.955	54.082	no	positive	positive	no	positive	positive	positive (strong)	positively (strong) correlated. >=50% positive weak 0% negative.
PF3D7_0312000	PF3D7_0312100	0	0	0	0.614	1.246	0.524	8.888	33.385	excluded	excluded	excluded	excluded	excluded	excluded	excluded	excluded from the analyses
PF3D7_0312800	PF3D7_0312900	0	0.895	1.531	0.661	269.117	362.24	84.609	72.691	excluded	excluded	excluded	excluded	excluded	excluded	excluded	excluded from the analyses
PF3D7_0313300	PF3D7_0313200	0.101	0.036	0	0.158	2.15	2.812	17.474	26.408	excluded	excluded	excluded	excluded	excluded	excluded	excluded	excluded from the analyses
PF3D7_0313400	PF3D7_0313300	0.064	0	0.047	0.137	1.382	3.775	11.222	19.938	null	null	null	null	null	null	not enough data	no data. >= 85% null.
PF3D7_0313700	PF3D7_0313600	0	0.013	0.01	0.029	5.591	1.813	70.773	51.442	excluded	excluded	excluded	excluded	excluded	excluded	excluded	excluded from the analyses
PF3D7_0314200	PF3D7_0314100	0.009	0.005	0.023	0.039	22.39	45.667	24.675	33.002	excluded	excluded	excluded	excluded	excluded	excluded	excluded	excluded from the analyses
PF3D7_0314300	PF3D7_0314200	0	0	0	0	0.48	0.498	6.27	5.302	excluded	excluded	excluded	excluded	excluded	excluded	excluded	excluded from the analyses
PF3D7_0314400	PF3D7_0314300	0	0.194	0.659	2.191	2.664	2.786	43.615	33.11	null	null	null	null	null	no	no obvious correlation	no clear pattern.
PF3D7_0314500	PF3D7_0314600	0	0.08	0.188	0.02	44.452	71.992	77.939	50.25	excluded	excluded	excluded	excluded	excluded	excluded	excluded	excluded from the analyses
PF3D7_0314800	PF3D7_0314900	0.006	0	0.04	0	4.774	0.77	6.59	24.455	excluded	excluded	excluded	excluded	excluded	excluded	excluded	excluded from the analyses
PF3D7_0314900	PF3D7_0315000	0.062	0.043	0.145	0.088	1.426	0.28	5.481	11.52	excluded	excluded	excluded	excluded	excluded	excluded	excluded	excluded from the analyses
PF3D7_0315200	PF3D7_0315300	0.015	0	0	0.002	1.335	0.333	8.951	4.086	excluded	excluded	excluded	excluded	excluded	excluded	excluded	excluded from the analyses
PF3D7_0315500	PF3D7_0315400	0	0	0.874	0.779	3.23	2.818	40.716	119.003	excluded	excluded	excluded	excluded	excluded	excluded	excluded	excluded from the analyses
PF3D7_0315600	PF3D7_0315700	0	0.178	0	0	0.201	0.092	0.785	0.9	excluded	excluded	excluded	excluded	excluded	excluded	excluded	excluded from the analyses
PF3D7_0316700	PF3D7_0316800	3.518	5.847	0.872	0.465	625.217	1799.08	1058.69	1332.61	excluded	excluded	excluded	excluded	excluded	excluded	excluded	excluded from the analyses
PF3D7_0317000	PF3D7_0316900	0.274	0.158	0.062	0.097	56.424	75.371	43.033	79.175	excluded	excluded	excluded	excluded	excluded	excluded	excluded	excluded from the analyses
PF3D7_0317300	PF3D7_0317200	0	0.004	0.008	0.088	32.873	4.361	82.564	157.931	excluded	excluded	excluded	excluded	excluded	excluded	excluded	excluded from the analyses
PF3D7_0317400	PF3D7_0317300	1.757	1.434	0.221	0.52	60.334	29.139	58.314	28.217	no	no	positive	negative	no	negative	no obvious correlation	not correlated. >=50% no correlation.
PF3D7_0317500	PF3D7_0317400	0.043	0.029	0.1	0.076	6.603	1.805	59.891	56.639	excluded	excluded	excluded	excluded	excluded	excluded	excluded	excluded from the analyses
PF3D7_0317600	PF3D7_0317700	2.34	6.513	16.065	3.531	34.657	18.542	46.704	14.541	excluded	excluded	excluded	excluded	excluded	excluded	excluded	excluded from the analyses
PF3D7_0317900	PF3D7_0318000	0	0	0.008	0.007	0.217	0.098	0.978	1.016	excluded	excluded	excluded	excluded	excluded	excluded	excluded	excluded from the analyses
PF3D7_0318000	PF3D7_0318100	0	0	0.129	0	2.464	16.19	81.088	27.406	excluded	excluded	excluded	excluded	excluded	excluded	excluded	excluded from the analyses
PF3D7_0318100	PF3D7_0318200	1.24	4.375	1.197	1.19	118.944	108.726	125.542	32.012	no	no	no	no	positive	no	positive (weak)	positively (weak) correlated. >=15% <30% positive with 0% negative.
PF3D7_0318400	PF3D7_0318300	0.321	0.011	0.125	0.176	127.352	89.044	75.607	55.586	excluded	excluded	excluded	excluded	excluded	excluded	excluded	excluded from the analyses
PF3D7_0318700	PF3D7_0318800	0	0	0	0	2.694	0.279	0.146	1.924	excluded	excluded	excluded	excluded	excluded	excluded	excluded	excluded from the analyses
PF3D7_0319200	PF3D7_0319100	0.007	0.051	0.086	0.768	11.549	28.231	91.492	242.95	null	null	null	null	null	null	not enough data	no data. >= 85% null.
PF3D7_0319300	PF3D7_0319400	0	0	0.13	0.183	1.667	0.521	8.459	17.812	excluded	excluded	excluded	excluded	excluded	excluded	excluded	excluded from the analyses
PF3D7_0319400	PF3D7_0319500	0.018	0.044	0.008	0	548.519	696.185	471.726	312.347	excluded	excluded	excluded	excluded	excluded	excluded	excluded	excluded from the analyses
PF3D7_0319500	PF3D7_0319600	0.081	1.484	0.541	0.302	774.709	2058.5	1126.52	1516.88	excluded	excluded	excluded	excluded	excluded	excluded	excluded	excluded from the analyses
PF3D7_0319600	PF3D7_0319700	0.523	1.276	0.1	0	53.864	36.137	61.497	5.815	excluded	excluded	excluded	excluded	excluded	excluded	excluded	excluded from the analyses
PF3D7_0319900	PF3D7_0319800	0.16	0.042	0	0.296	1.223	0.973	1.954	3.612	excluded	excluded	excluded	excluded	excluded	excluded	excluded	excluded from the analyses
PF3D7_0320000	PF3D7_0320100	0.175	0	0	0.068	11.789	25.641	34.915	133.424	excluded	excluded	excluded	excluded	excluded	excluded	excluded	excluded from the analyses
PF3D7_0320100	PF3D7_0320200	0	0	0	0	0.699	1.171	3.091	1.344	excluded	excluded	excluded	excluded	excluded	excluded	excluded	excluded from the analyses
PF3D7_0320200	PF3D7_0320300	0.043	0	0.456	0.227	93.599	169.534	326.173	141.61	null	null	null	null	null	positive	positive (weak)	positively (weak) correlated. >=15% <30% positive with 0% negative.
PF3D7_0320700	PF3D7_0320800	0.177	0.15	0.206	3.178	12.304	4.549	143.325	185.152	null	null	null	null	null	no	no obvious correlation	no clear pattern.
PF3D7_0320800	PF3D7_0320900	1.188	0.26	0.722	0.769	1656.63	1193.47	968.16	4983.57	no	no	no	no	positive	no	positive (weak)	positively (weak) correlated. >=15% <30% positive with 0% negative.
PF3D7_0320900	PF3D7_0321000	0.119	0.084	0.165	0.279	111.888	186.208	203.206	66.808	excluded	excluded	excluded	excluded	excluded	excluded	excluded	excluded from the analyses
PF3D7_0321200	PF3D7_0321100	2.238	1.157	0.066	10.777	7.278	0.871	1.606	37.551	no	null	positive	null	positive	null	positive (medium)	positively (medium) correlated. >=30% <50% positive with 0% negative.
PF3D7_0321300	PF3D7_0321200	0	0	0.023	0.064	0.095	0.285	8.316	5.5	excluded	excluded	excluded	excluded	excluded	excluded	excluded	excluded from the analyses
PF3D7_0321800	PF3D7_0321900	0.028	0.044	0.023	0.027	44.709	27.178	36.617	60.433	excluded	excluded	excluded	excluded	excluded	excluded	excluded	excluded from the analyses
PF3D7_0322100	PF3D7_0322000	0.159	0.415	0.608	0.249	2054.33	3366.74	4037.34	2579.57	null	null	null	no	no	no	no obvious correlation	not correlated. >=50% no correlation.
PF3D7_0322200	PF3D7_0322100	0.201	0.275	0.153	0.078	52.124	81.354	69.037	67.04	no	null	null	null	null	null	no obvious correlation	no clear pattern.
PF3D7_0322300	PF3D7_0322200	0.019	0	0	0	0.352	0.115	0.884	4.35	excluded	excluded	excluded	excluded	excluded	excluded	excluded	excluded from the analyses
PF3D7_0323000	PF3D7_0322900	1.396	0.983	2.414	0	388.35	933.441	692.302	550.01	excluded	excluded	excluded	excluded	excluded	excluded	excluded	excluded from the analyses
PF3D7_0323100	PF3D7_0323200	0.016	0	0	0.13	1.265	1.172	13.224	26.322	excluded	excluded	excluded	excluded	excluded	excluded	excluded	excluded from the analyses
PF3D7_0323200	PF3D7_0323300	0	0.015	0	0.211	0.724	0.811	1.924	6.996	excluded	excluded	excluded	excluded	excluded	excluded	excluded	excluded from the analyses
PF3D7_0323500	PF3D7_0323600	0	0	0.182	0	8.267	24.149	37.904	26.079	excluded	excluded	excluded	excluded	excluded	excluded	excluded	excluded from the analyses
PF3D7_0324200	PF3D7_0324100	0	0	0.023	0	0.163	0.574	5.14	0.297	excluded	excluded	excluded	excluded	excluded	excluded	excluded	excluded from the analyses
PF3D7_0324300	PF3D7_0324400	0	0	0	0	0.126	0.19	0.075	0.014	excluded	excluded	excluded	excluded	excluded	excluded	excluded	excluded from the analyses
PF3D7_0324400	PF3D7_0324500	0	0	0	0	0.02	0.021	0	0	excluded	excluded	excluded	excluded	excluded	excluded	excluded	excluded from the analyses
PF3D7_0324500	PF3D7_0324600	0	0	0.049	0	0.354	0.352	2.198	0.325	excluded	excluded	excluded	excluded	excluded	excluded	excluded	excluded from the analyses
PF3D7_0400100	PF3D7_0400200	0.026	0.028	0.069	0.232	8.375	4.351	32.137	100.472	null	null	null	null	null	null	not enough data	no data. >= 85% null.
PF3D7_0400400	PF3D7_0400300	0	0	0	0.006	0.068	0.108	0.155	0.887	excluded	excluded	excluded	excluded	excluded	excluded	excluded	excluded from the analyses
PF3D7_0400800	PF3D7_0400700	0	0	0	0	0	0.105	0.055	0.193	excluded	excluded	excluded	excluded	excluded	excluded	excluded	excluded from the analyses
PF3D7_0400900	PF3D7_0400800	0	0	0	0	0	0.023	0.36	0.034	excluded	excluded	excluded	excluded	excluded	excluded	excluded	excluded from the analyses
PF3D7_0401000	PF3D7_0400900	0.041	0	0	0	0	0.02	0.095	0.015	excluded	excluded	excluded	excluded	excluded	excluded	excluded	excluded from the analyses
PF3D7_0401100	PF3D7_0401000	0	0	0	0	0	0	0.084	0	excluded	excluded	excluded	excluded	excluded	excluded	excluded	excluded from the analyses
PF3D7_0401200	PF3D7_0401300	0	0	0.014	0	0	0.141	0.347	0	excluded	excluded	excluded	excluded	excluded	excluded	excluded	excluded from the analyses
PF3D7_0401300	PF3D7_0401400	0	0	0	0	0	0	0.095	0.164	excluded	excluded	excluded	excluded	excluded	excluded	excluded	excluded from the analyses
PF3D7_0401900	PF3D7_0401800	0.168	0.068	0.016	0.192	59.051	145.347	143.627	55.569	excluded	excluded	excluded	excluded	excluded	excluded	excluded	excluded from the analyses
PF3D7_0402000	PF3D7_0401900	0	0	0	0	1.719	0.164	0.064	0.01	excluded	excluded	excluded	excluded	excluded	excluded	excluded	excluded from the analyses
PF3D7_0402100	PF3D7_0402000	0	0	0	0	5.41	21.769	308.952	40.563	excluded	excluded	excluded	excluded	excluded	excluded	excluded	excluded from the analyses
PF3D7_0403400	PF3D7_0403500	0.002	0	0.005	0.004	1.113	3.263	7.302	15.902	excluded	excluded	excluded	excluded	excluded	excluded	excluded	excluded from the analyses
PF3D7_0403700	PF3D7_0403600	0	0	0.007	0	9.334	1.658	47.299	83.699	excluded	excluded	excluded	excluded	excluded	excluded	excluded	excluded from the analyses
PF3D7_0403800	PF3D7_0403700	0.026	0.271	0.149	0.073	206.379	223.698	231.357	89.593	excluded	excluded	excluded	excluded	excluded	excluded	excluded	excluded from the analyses
PF3D7_0404100	PF3D7_0404000	0.014	0.023	0.009	0.037	66.064	3.006	0.577	86.198	excluded	excluded	excluded	excluded	excluded	excluded	excluded	excluded from the analyses
PF3D7_0404200	PF3D7_0404100	0.115	0	0	0	0.188	0.07	0.156	0.535	excluded	excluded	excluded	excluded	excluded	excluded	excluded	excluded from the analyses
PF3D7_0404300	PF3D7_0404200	0.08	0	0.108	0.023	0.538	0.122	2.107	8.882	excluded	excluded	excluded	excluded	excluded	excluded	excluded	excluded from the analyses
PF3D7_0404400	PF3D7_0404300	5.442	6.974	2.514	4.195	383.327	358.718	325.619	124.174	no	no	no	no	no	no	no obvious correlation	not correlated. >=50% no correlation.
PF3D7_0404500	PF3D7_0404400	0.171	0.222	0.109	1.945	1.489	1.014	0.714	22.359	null	null	null	null	positive	null	positive (weak)	positively (weak) correlated. >=15% <30% positive with 0% negative.
PF3D7_0404800	PF3D7_0404700	0.886	0.129	0	1.158	107.795	6.691	4.191	152.947	null	null	no	null	null	null	no obvious correlation	no clear pattern.
PF3D7_0404900	PF3D7_0404800	0.564	0	0	0.091	46.921	13.452	6.508	33.545	excluded	excluded	excluded	excluded	excluded	excluded	excluded	excluded from the analyses
PF3D7_0405000	PF3D7_0404900	0.022	0	0	0.346	63.533	19.489	11.623	346.245	excluded	excluded	excluded	excluded	excluded	excluded	excluded	excluded from the analyses
PF3D7_0405100	PF3D7_0405000	0.047	0.069	0.093	0.004	60.594	82.599	90.646	50.542	excluded	excluded	excluded	excluded	excluded	excluded	excluded	excluded from the analyses
PF3D7_0406200	PF3D7_0406400	3.147	9.344	14.255	39.603	44.735	85.294	49.882	86.161	no	no	no	no	no	no	no obvious correlation	not correlated. >=50% no correlation.
PF3D7_0406600	PF3D7_0406700	0	0	0.224	0.281	1.943	0.37	6.02	21.036	excluded	excluded	excluded	excluded	excluded	excluded	excluded	excluded from the analyses
PF3D7_0406900	PF3D7_0406800	0	0	0	0	13.139	6.605	62.833	121.115	excluded	excluded	excluded	excluded	excluded	excluded	excluded	excluded from the analyses
PF3D7_0407000	PF3D7_0406900	0.31	0.049	0	0	7.589	1.495	1.121	1.079	excluded	excluded	excluded	excluded	excluded	excluded	excluded	excluded from the analyses
PF3D7_0407500	PF3D7_0407600	0.132	0	0	0.026	0.295	0.033	0.116	0.263	excluded	excluded	excluded	excluded	excluded	excluded	excluded	excluded from the analyses
PF3D7_0408000	PF3D7_0407900	0	0	0.334	0.2	46.774	14.154	35.241	27.352	excluded	excluded	excluded	excluded	excluded	excluded	excluded	excluded from the analyses
PF3D7_0408100	PF3D7_0408200	0.022	0	0.028	0.035	23.68	4.881	5.795	8.525	excluded	excluded	excluded	excluded	excluded	excluded	excluded	excluded from the analyses
PF3D7_0408400	PF3D7_0408300	0	0	0.033	0	75.431	275.349	108.948	105.937	excluded	excluded	excluded	excluded	excluded	excluded	excluded	excluded from the analyses
PF3D7_0408500	PF3D7_0408400	0.075	0	0.039	0.066	3.533	1.818	35.208	31.134	excluded	excluded	excluded	excluded	excluded	excluded	excluded	excluded from the analyses
PF3D7_0408800	PF3D7_0408700	0	0	0	0	0.037	0	0.211	0.122	excluded	excluded	excluded	excluded	excluded	excluded	excluded	excluded from the analyses
PF3D7_0409100	PF3D7_0409000	0	0.012	0	0.55	0.785	0.271	0.51	1.737	excluded	excluded	excluded	excluded	excluded	excluded	excluded	excluded from the analyses
PF3D7_0409600	PF3D7_0409500	0.153	0	0.018	0.03	8.166	3.815	93.433	220.123	excluded	excluded	excluded	excluded	excluded	excluded	excluded	excluded from the analyses
PF3D7_0409700	PF3D7_0409800	1.913	1.302	0.754	1.569	60.729	84.03	40.456	61.896	no	no	no	no	no	no	no obvious correlation	not correlated. >=50% no correlation.
PF3D7_0410000	PF3D7_0409900	0.053	0.024	0	0.206	0.53	0.08	0.088	7.423	excluded	excluded	excluded	excluded	excluded	excluded	excluded	excluded from the analyses
PF3D7_0411200	PF3D7_0411100	0.247	0.027	0.013	0.016	0.061	0.258	12.069	19.136	null	null	null	null	null	null	not enough data	no data. >= 85% null.
PF3D7_0411800	PF3D7_0411700	0	0	0	0.005	0	0	0.113	0	excluded	excluded	excluded	excluded	excluded	excluded	excluded	excluded from the analyses
PF3D7_0411900	PF3D7_0411800	0.046	0	0.003	0.049	0.755	0.134	4.526	6.198	excluded	excluded	excluded	excluded	excluded	excluded	excluded	excluded from the analyses
PF3D7_0412200	PF3D7_0412100	0.057	0	0.831	1.193	4.029	5.815	42.487	73.823	null	null	null	null	null	no	no obvious correlation	no clear pattern.
PF3D7_0413200	PF3D7_0413100	0	0	0	0	5.645	12.626	0.776	0.402	excluded	excluded	excluded	excluded	excluded	excluded	excluded	excluded from the analyses
PF3D7_0413700	PF3D7_0413600	0.575	1.156	0.908	1.143	167.89	248.25	401.075	1282.91	excluded	excluded	excluded	excluded	excluded	excluded	excluded	excluded from the analyses
PF3D7_0414000	PF3D7_0413900	0.011	0.034	0.004	0.062	15.459	21.84	47.398	64.166	excluded	excluded	excluded	excluded	excluded	excluded	excluded	excluded from the analyses
PF3D7_0414100	PF3D7_0414000	0.025	0	0.049	0.063	5.719	3.908	77.439	51.762	excluded	excluded	excluded	excluded	excluded	excluded	excluded	excluded from the analyses
PF3D7_0414200	PF3D7_0414100	0	0	0	0	0.512	0.192	14.496	3.44	excluded	excluded	excluded	excluded	excluded	excluded	excluded	excluded from the analyses
PF3D7_0414300	PF3D7_0414200	0	0.178	0	0.966	11.186	8.799	40.752	438.153	excluded	excluded	excluded	excluded	excluded	excluded	excluded	excluded from the analyses
PF3D7_0414600	PF3D7_0414500	0	0.028	0	0	0.574	0.11	0.101	0.434	excluded	excluded	excluded	excluded	excluded	excluded	excluded	excluded from the analyses
PF3D7_0415700	PF3D7_0415600	0	0	0.011	0.021	0.355	2.601	27.156	11.567	excluded	excluded	excluded	excluded	excluded	excluded	excluded	excluded from the analyses
PF3D7_0416000	PF3D7_0415900	1.457	2.493	0.253	0.272	4501.3	11439.6	6522.27	5093.37	no	no	no	no	positive	no	positive (weak)	positively (weak) correlated. >=15% <30% positive with 0% negative.
PF3D7_0416300	PF3D7_0416200	0.009	0.054	0.046	0.023	207.989	281.161	134.169	189.093	excluded	excluded	excluded	excluded	excluded	excluded	excluded	excluded from the analyses
PF3D7_0417600	PF3D7_0417500	0	0	0.078	0.134	3.172	1.11	20.254	85.712	excluded	excluded	excluded	excluded	excluded	excluded	excluded	excluded from the analyses
PF3D7_0417900	PF3D7_0418000	0	0	0	0	0.613	0.128	2.737	1.925	excluded	excluded	excluded	excluded	excluded	excluded	excluded	excluded from the analyses
PF3D7_0418600	PF3D7_0418700	0.041	0.066	0.044	0	127.334	111.733	66.275	9.042	excluded	excluded	excluded	excluded	excluded	excluded	excluded	excluded from the analyses
PF3D7_0418700	PF3D7_0418800	0	0	0	0	1.018	0.512	0.221	0.341	excluded	excluded	excluded	excluded	excluded	excluded	excluded	excluded from the analyses
PF3D7_0418800	PF3D7_0418900	0	0	0.02	0.095	1.557	0.621	11.212	16.588	excluded	excluded	excluded	excluded	excluded	excluded	excluded	excluded from the analyses
PF3D7_0418900	PF3D7_0419000	0	0	0	0.025	1.134	0.273	5.457	18.018	excluded	excluded	excluded	excluded	excluded	excluded	excluded	excluded from the analyses
PF3D7_0419000	PF3D7_0419100	0.029	0.197	0.179	0.246	0.385	0.933	24.294	32.517	excluded	excluded	excluded	excluded	excluded	excluded	excluded	excluded from the analyses
PF3D7_0419100	PF3D7_0419200	0.77	0.311	0.244	0.548	25.778	21.415	16.751	54.08	no	no	no	no	no	positive	positive (weak)	positively (weak) correlated. >=15% <30% positive with 0% negative.
PF3D7_0419600	PF3D7_0419700	0	0	0	0.122	28.057	6.378	2.162	133.611	excluded	excluded	excluded	excluded	excluded	excluded	excluded	excluded from the analyses
PF3D7_0420100	PF3D7_0420200	0	0	0.027	0	4.573	1.763	10.409	3.132	excluded	excluded	excluded	excluded	excluded	excluded	excluded	excluded from the analyses
PF3D7_0420200	PF3D7_0420300	0.718	0.156	0.053	0.396	73.083	38.619	110.127	17.245	null	null	no	null	null	null	no obvious correlation	no clear pattern.
PF3D7_0420300	PF3D7_0420400	0.018	0	0.015	0	7.724	16.998	99.4	116.103	excluded	excluded	excluded	excluded	excluded	excluded	excluded	excluded from the analyses
PF3D7_0421800	PF3D7_0421900	0	0	0	0	4.381	1.019	0	1.505	excluded	excluded	excluded	excluded	excluded	excluded	excluded	excluded from the analyses
PF3D7_0421900	PF3D7_0422000	0	0	0.728	0	1.568	17.548	13.495	21.818	excluded	excluded	excluded	excluded	excluded	excluded	excluded	excluded from the analyses
PF3D7_0422000	PF3D7_0422100	0.529	1.492	1.823	1.744	28.642	92.131	110.551	149.247	positive	positive	positive	no	no	no	positive (strong)	positively (strong) correlated. >=50% positive weak 0% negative.
PF3D7_0422300	PF3D7_0422400	3.126	8.067	4.346	0.294	3568.01	8124.41	5554.99	3349.82	positive	no	no	no	positive	no	positive (medium)	positively (medium) correlated. >=30% <50% positive with 0% negative.
PF3D7_0422400	PF3D7_0422500	0	0.545	0.031	0.403	99.04	61.247	121.363	23.532	excluded	excluded	excluded	excluded	excluded	excluded	excluded	excluded from the analyses
PF3D7_0422700	PF3D7_0422800	0.161	0	0.067	0.201	0.456	0.198	1.947	8.021	excluded	excluded	excluded	excluded	excluded	excluded	excluded	excluded from the analyses
PF3D7_0422800	PF3D7_0422900	0.951	0.156	0.857	1.213	13.954	2.993	38.409	56.604	null	no	no	null	null	no	no obvious correlation	not correlated. >=50% no correlation.
PF3D7_0422900	PF3D7_0423000	0.13	0.549	0.237	0.649	13.852	5.881	78.601	402.298	null	null	null	negative	no	positive	no obvious correlation	no clear pattern.
PF3D7_0423400	PF3D7_0423500	0.202	0	0.024	1.058	164.545	23.724	55.406	942.475	excluded	excluded	excluded	excluded	excluded	excluded	excluded	excluded from the analyses
PF3D7_0423700	PF3D7_0423600	0	0	0	0	71.125	48.14	72.87	26.939	excluded	excluded	excluded	excluded	excluded	excluded	excluded	excluded from the analyses
PF3D7_0424200	PF3D7_0424100	0.022	0	0	0.006	68.867	3.329	0.793	17.078	excluded	excluded	excluded	excluded	excluded	excluded	excluded	excluded from the analyses
PF3D7_0424400	PF3D7_0424500	0.272	0.109	0.037	0.031	475.225	407.204	34.24	6.714	excluded	excluded	excluded	excluded	excluded	excluded	excluded	excluded from the analyses
PF3D7_0424700	PF3D7_0424800	0	0	0	0	4.875	4.793	0.083	0	excluded	excluded	excluded	excluded	excluded	excluded	excluded	excluded from the analyses
PF3D7_0424800	PF3D7_0424900	0	0	0	0	112.97	125.851	2.135	1.107	excluded	excluded	excluded	excluded	excluded	excluded	excluded	excluded from the analyses
PF3D7_0425800	PF3D7_0425900	0.021	0.022	0.019	0	1.336	3.069	3.923	19.146	excluded	excluded	excluded	excluded	excluded	excluded	excluded	excluded from the analyses
PF3D7_0500500	PF3D7_0500400	0	0	0	0	0	0	0.014	0.079	excluded	excluded	excluded	excluded	excluded	excluded	excluded	excluded from the analyses
PF3D7_0500900	PF3D7_0500800	0.084	0.044	0.348	1.315	82.792	138.033	4591.23	511.33	null	null	null	null	null	negative	negative (weak)	negatively (weak) correlated. >=15% <30% negative with 0% positive.
PF3D7_0501200	PF3D7_0501300	0.784	0.861	0.089	0.084	4481.5	6276.52	125.633	14.457	excluded	excluded	excluded	excluded	excluded	excluded	excluded	excluded from the analyses
PF3D7_0501300	PF3D7_0501400	2.141	2.361	0.216	0.174	1565.32	377.778	7.848	2.422	excluded	excluded	excluded	excluded	excluded	excluded	excluded	excluded from the analyses
PF3D7_0501600	PF3D7_0501500	0.331	0.1	0.052	0.479	35.735	3.346	2.72	242.242	excluded	excluded	excluded	excluded	excluded	excluded	excluded	excluded from the analyses
PF3D7_0501700	PF3D7_0501600	0.498	0.092	0.013	1.266	91.755	8.174	6.226	371.56	null	null	positive	null	null	null	positive (weak)	positively (weak) correlated. >=15% <30% positive with 0% negative.
PF3D7_0502400	PF3D7_0502300	0.042	0	0	0.025	0.982	0.784	0.109	1.073	excluded	excluded	excluded	excluded	excluded	excluded	excluded	excluded from the analyses
PF3D7_0502700	PF3D7_0502600	0	0	0	0	2.604	2.431	30.395	8.219	excluded	excluded	excluded	excluded	excluded	excluded	excluded	excluded from the analyses
PF3D7_0503600	PF3D7_0503500	0.149	0.125	0.007	0.037	4.097	6.74	5.971	13.436	excluded	excluded	excluded	excluded	excluded	excluded	excluded	excluded from the analyses
PF3D7_0503800	PF3D7_0503600	2.878	0	0	0.123	40.507	11.383	5.2	13.796	excluded	excluded	excluded	excluded	excluded	excluded	excluded	excluded from the analyses
PF3D7_0503900	PF3D7_0503800	0.009	0.02	0.236	0.015	239.208	847.035	610.734	619.428	excluded	excluded	excluded	excluded	excluded	excluded	excluded	excluded from the analyses
PF3D7_0504400	PF3D7_0504500	0.042	0	0.035	0.084	0	0	0.019	1.556	excluded	excluded	excluded	excluded	excluded	excluded	excluded	excluded from the analyses
PF3D7_0504500	PF3D7_0504600	0.275	0.678	0.095	5.921	3.603	1.165	8.321	86.231	negative	null	positive	null	positive	null	no obvious correlation	no clear pattern.
PF3D7_0504600	PF3D7_0504700	0.049	0.139	0.15	0.09	0.786	1.836	8.8	2.315	excluded	excluded	excluded	excluded	excluded	excluded	excluded	excluded from the analyses
PF3D7_0505100	PF3D7_0505200	0	0	0.009	0.025	7.327	2.452	21.129	27.38	excluded	excluded	excluded	excluded	excluded	excluded	excluded	excluded from the analyses
PF3D7_0505200	PF3D7_0505300	0	0.023	0.046	0.225	0.38	0.228	1.543	6.21	excluded	excluded	excluded	excluded	excluded	excluded	excluded	excluded from the analyses
PF3D7_0505500	PF3D7_0505400	0.047	0.044	0.104	0.348	9.988	2.285	36.865	76.681	excluded	excluded	excluded	excluded	excluded	excluded	excluded	excluded from the analyses
PF3D7_0505800	PF3D7_0505700	0.939	0	0.364	0.098	216.619	157.639	263.741	136.085	excluded	excluded	excluded	excluded	excluded	excluded	excluded	excluded from the analyses
PF3D7_0505900	PF3D7_0505800	0	0.69	0	0	641.165	2060.53	3044.8	7916.42	excluded	excluded	excluded	excluded	excluded	excluded	excluded	excluded from the analyses
PF3D7_0506400	PF3D7_0506300	1.035	0.058	0	2.72	1.91	0.277	32.299	22.747	excluded	excluded	excluded	excluded	excluded	excluded	excluded	excluded from the analyses
PF3D7_0506700	PF3D7_0506800	0.123	0.291	0.127	0.114	20.915	39.983	35.875	31.639	null	null	null	null	null	null	not enough data	no data. >= 85% null.
PF3D7_0507000	PF3D7_0506900	0	0.19	0.099	1.26	59.684	13.934	10.606	308.458	null	null	null	null	null	null	not enough data	no data. >= 85% null.
PF3D7_0507100	PF3D7_0507000	0.32	0.677	0.836	0.131	11.184	8.217	30.146	50.365	excluded	excluded	excluded	excluded	excluded	excluded	excluded	excluded from the analyses
PF3D7_0507200	PF3D7_0507100	1.64	5.182	2.365	0.567	1614.63	3973.07	2275.19	1034.58	positive	no	no	no	positive	positive	positive (strong)	positively (strong) correlated. >=50% positive weak 0% negative.
PF3D7_0507300	PF3D7_0507200	0	0.052	0	0.181	17.803	1.242	3.354	68.977	excluded	excluded	excluded	excluded	excluded	excluded	excluded	excluded from the analyses
PF3D7_0507400	PF3D7_0507300	0	0	0	0	25.283	0.668	0.56	4.508	excluded	excluded	excluded	excluded	excluded	excluded	excluded	excluded from the analyses
PF3D7_0507500	PF3D7_0507400	1.505	0.106	0.621	0.961	29.955	3.412	4.378	59.229	null	positive	no	null	null	no	positive (weak)	positively (weak) correlated. >=15% <30% positive with 0% negative.
PF3D7_0507800	PF3D7_0507900	0	0.009	0	0.026	58.182	83.608	35.255	59.568	excluded	excluded	excluded	excluded	excluded	excluded	excluded	excluded from the analyses
PF3D7_0508300	PF3D7_0508400	0	0	0	0	9.497	14.683	8.129	32.409	excluded	excluded	excluded	excluded	excluded	excluded	excluded	excluded from the analyses
PF3D7_0508600	PF3D7_0508700	0.024	0.328	0	0.056	55.36	25.835	76.497	35.677	excluded	excluded	excluded	excluded	excluded	excluded	excluded	excluded from the analyses
PF3D7_0509100	PF3D7_0509200	0.007	0	0.012	0.003	0.074	0.059	1.237	2.63	excluded	excluded	excluded	excluded	excluded	excluded	excluded	excluded from the analyses
PF3D7_0509400	PF3D7_0509300	0.034	0.018	0.061	0.013	68.279	80.386	169.69	148.438	excluded	excluded	excluded	excluded	excluded	excluded	excluded	excluded from the analyses
PF3D7_0509500	PF3D7_0509600	0	0.075	0.199	0.121	8.485	26.258	75.131	63.822	excluded	excluded	excluded	excluded	excluded	excluded	excluded	excluded from the analyses
PF3D7_0509800	PF3D7_0509900	0	0	0.023	0.006	2.554	1.561	10.126	35.404	excluded	excluded	excluded	excluded	excluded	excluded	excluded	excluded from the analyses
PF3D7_0509900	PF3D7_0510000	0.02	0.211	0	0.623	10.852	3.715	35.136	45.216	null	null	null	null	positive	null	positive (weak)	positively (weak) correlated. >=15% <30% positive with 0% negative.
PF3D7_0510700	PF3D7_0510800	0	0	0	0	0.088	0.021	0.122	0.353	excluded	excluded	excluded	excluded	excluded	excluded	excluded	excluded from the analyses
PF3D7_0511100	PF3D7_0511200	0	0	0.087	0.164	6.84	3.397	15.644	95.196	excluded	excluded	excluded	excluded	excluded	excluded	excluded	excluded from the analyses
PF3D7_0511400	PF3D7_0511500	0.049	0	0.096	0.077	148.755	71.497	183.014	20.234	excluded	excluded	excluded	excluded	excluded	excluded	excluded	excluded from the analyses
PF3D7_0511900	PF3D7_0512000	0	0	0	0	6.899	87.209	123.391	179.508	excluded	excluded	excluded	excluded	excluded	excluded	excluded	excluded from the analyses
PF3D7_0512200	PF3D7_0512100	0	0.294	0.095	0.022	1.077	5.637	37.749	63.206	excluded	excluded	excluded	excluded	excluded	excluded	excluded	excluded from the analyses
PF3D7_0512300	PF3D7_0512200	0.096	0	0.06	0.15	5.909	25.679	54.25	11.258	excluded	excluded	excluded	excluded	excluded	excluded	excluded	excluded from the analyses
PF3D7_0512800	PF3D7_0512700	0	0.004	0.044	0.018	14.849	167.899	223.037	70.072	excluded	excluded	excluded	excluded	excluded	excluded	excluded	excluded from the analyses
PF3D7_0512900	PF3D7_0513000	0	0	0	0	0.885	4.528	24.366	18.847	excluded	excluded	excluded	excluded	excluded	excluded	excluded	excluded from the analyses
PF3D7_0513400	PF3D7_0513300	0.881	0.605	2.013	0.739	241.435	836.952	1853.89	1017.64	no	positive	no	positive	no	no	positive (medium)	positively (medium) correlated. >=30% <50% positive with 0% negative.
PF3D7_0514100	PF3D7_0514000	0	0	0.025	0	3.055	0.902	8.071	14.388	excluded	excluded	excluded	excluded	excluded	excluded	excluded	excluded from the analyses
PF3D7_0514200	PF3D7_0514300	0	0	0	0.011	1.708	4.575	21.036	14.634	excluded	excluded	excluded	excluded	excluded	excluded	excluded	excluded from the analyses
PF3D7_0514600	PF3D7_0514500	0	0.31	0.177	0.979	0.352	0.31	0.219	2.267	excluded	excluded	excluded	excluded	excluded	excluded	excluded	excluded from the analyses
PF3D7_0515100	PF3D7_0515000	1.055	3.223	2.148	2.561	91.274	137.716	123.378	110.011	no	no	no	no	no	no	no obvious correlation	not correlated. >=50% no correlation.
PF3D7_0515200	PF3D7_0515300	0	0.373	1.795	1.343	4.544	3.975	18.912	16.406	null	null	null	positive	positive	no	positive (medium)	positively (medium) correlated. >=30% <50% positive with 0% negative.
PF3D7_0515300	PF3D7_0515400	2.366	0.361	0.071	1.514	36.456	1.406	1.009	23.945	positive	null	no	null	positive	null	positive (medium)	positively (medium) correlated. >=30% <50% positive with 0% negative.
PF3D7_0515800	PF3D7_0515700	3.709	0.392	0.308	0.753	226.141	35.735	51.375	1451.29	positive	positive	negative	no	no	positive	no obvious correlation	marginal positively correlated with some negatives. >=50% positive with non-zero% (<=30%) negative.
PF3D7_0515900	PF3D7_0515800	0	0.02	0.016	0	5.266	17.558	31.104	47.526	excluded	excluded	excluded	excluded	excluded	excluded	excluded	excluded from the analyses
PF3D7_0516000	PF3D7_0516100	0.041	0	0.019	0.054	0.29	0.086	5.97	1.821	excluded	excluded	excluded	excluded	excluded	excluded	excluded	excluded from the analyses
PF3D7_0516900	PF3D7_0516800	0.145	0.076	0.441	0.094	10.201	1.381	13.5	44.933	excluded	excluded	excluded	excluded	excluded	excluded	excluded	excluded from the analyses
PF3D7_0517000	PF3D7_0516900	0.266	3.171	1.072	0.296	804.617	1731.99	1346.59	910.396	excluded	excluded	excluded	excluded	excluded	excluded	excluded	excluded from the analyses
PF3D7_0517100	PF3D7_0517000	0.817	1.142	0.383	0.617	261.32	883.561	576.629	634.565	no	negative	no	no	no	no	negative (weak)	negatively (weak) correlated. >=15% <30% negative with 0% positive.
PF3D7_0517200	PF3D7_0517100	0.01	0.115	0.354	0	68.415	31.02	37.852	19.125	excluded	excluded	excluded	excluded	excluded	excluded	excluded	excluded from the analyses
PF3D7_0517300	PF3D7_0517200	0.084	0	0.332	0	305.619	203.059	63.063	17.276	excluded	excluded	excluded	excluded	excluded	excluded	excluded	excluded from the analyses
PF3D7_0517600	PF3D7_0517500	0	0	0	0	6.815	4.437	0.984	0.609	excluded	excluded	excluded	excluded	excluded	excluded	excluded	excluded from the analyses
PF3D7_0517900	PF3D7_0517800	0.235	0	0.009	0.009	0	0	0	0.206	excluded	excluded	excluded	excluded	excluded	excluded	excluded	excluded from the analyses
PF3D7_0518000	PF3D7_0518100	0	0	0.078	0	1.83	4.09	22.037	8.873	excluded	excluded	excluded	excluded	excluded	excluded	excluded	excluded from the analyses
PF3D7_0518300	PF3D7_0518200	0.629	0.36	0.087	5.44	30.906	6.2	37.11	1121.45	no	null	positive	null	positive	null	positive (medium)	positively (medium) correlated. >=30% <50% positive with 0% negative.
PF3D7_0518400	PF3D7_0518300	0.52	0.607	3.951	7.661	43.469	148.365	255.464	904.851	no	positive	positive	no	positive	no	positive (strong)	positively (strong) correlated. >=50% positive weak 0% negative.
PF3D7_0518500	PF3D7_0518400	0.084	0.189	0.135	0.157	0.875	0.087	0.477	0.299	excluded	excluded	excluded	excluded	excluded	excluded	excluded	excluded from the analyses
PF3D7_0518800	PF3D7_0518700	0	0	0	0.17	0.72	1.08	2.842	0.862	excluded	excluded	excluded	excluded	excluded	excluded	excluded	excluded from the analyses
PF3D7_0518900	PF3D7_0518800	0	0	0.108	0	0.093	0.066	0.078	0.267	excluded	excluded	excluded	excluded	excluded	excluded	excluded	excluded from the analyses
PF3D7_0519000	PF3D7_0519100	0	0	0.195	0.033	22.567	12.244	182.879	675.459	excluded	excluded	excluded	excluded	excluded	excluded	excluded	excluded from the analyses
PF3D7_0519500	PF3D7_0519400	0.048	0.059	0.025	0.032	3716.26	10480.3	6160.27	6634.35	excluded	excluded	excluded	excluded	excluded	excluded	excluded	excluded from the analyses
PF3D7_0519600	PF3D7_0519700	0.274	0.255	0	0.162	1184.46	1470.95	776.562	690.888	excluded	excluded	excluded	excluded	excluded	excluded	excluded	excluded from the analyses
PF3D7_0519900	PF3D7_0519800	1.338	5.164	1.419	0.942	646.825	736.073	661.24	139.541	no	no	no	no	positive	no	positive (weak)	positively (weak) correlated. >=15% <30% positive with 0% negative.
PF3D7_0520000	PF3D7_0520100	0	0.035	0.083	0.052	27.889	37.889	44.351	18.534	excluded	excluded	excluded	excluded	excluded	excluded	excluded	excluded from the analyses
PF3D7_0520500	PF3D7_0520400	0.121	0.021	0.537	1.073	1.041	1.826	9.594	24.647	null	null	null	null	null	no	no obvious correlation	no clear pattern.
PF3D7_0520600	PF3D7_0520500	0.622	0.044	0	1.134	3.477	3.204	10.709	23.807	excluded	excluded	excluded	excluded	excluded	excluded	excluded	excluded from the analyses
PF3D7_0520700	PF3D7_0520600	0.026	0.02	0.128	0.015	315.248	387.839	199.481	122.778	excluded	excluded	excluded	excluded	excluded	excluded	excluded	excluded from the analyses
PF3D7_0520800	PF3D7_0520700	0.021	0.01	0.008	0.021	7.848	9.321	16.982	6.085	excluded	excluded	excluded	excluded	excluded	excluded	excluded	excluded from the analyses
PF3D7_0521100	PF3D7_0521000	0.004	0.017	0.055	0.019	31.33	41.074	43.351	14.533	excluded	excluded	excluded	excluded	excluded	excluded	excluded	excluded from the analyses
PF3D7_0521400	PF3D7_0521300	0	0.012	0.009	0.052	14.787	12.572	13.287	8.523	excluded	excluded	excluded	excluded	excluded	excluded	excluded	excluded from the analyses
PF3D7_0521700	PF3D7_0521800	0	0	0	0.087	2.377	0.67	1.884	17.255	excluded	excluded	excluded	excluded	excluded	excluded	excluded	excluded from the analyses
PF3D7_0521800	PF3D7_0521900	0	0	0	0	4.797	1.805	2.111	1.162	excluded	excluded	excluded	excluded	excluded	excluded	excluded	excluded from the analyses
PF3D7_0521900	PF3D7_0522000	0.014	0.011	0.07	0.028	10.833	53.444	45.466	51.646	excluded	excluded	excluded	excluded	excluded	excluded	excluded	excluded from the analyses
PF3D7_0522400	PF3D7_0522500	0.015	0.024	0.004	0.027	21.374	8.156	90.724	494.547	excluded	excluded	excluded	excluded	excluded	excluded	excluded	excluded from the analyses
PF3D7_0522500	PF3D7_0522600	0.113	0.28	0.031	0.738	26.733	2.703	3.493	135.048	excluded	excluded	excluded	excluded	excluded	excluded	excluded	excluded from the analyses
PF3D7_0522600	PF3D7_0522700	0	0	0.022	0.101	0.997	1.242	23.097	59.787	excluded	excluded	excluded	excluded	excluded	excluded	excluded	excluded from the analyses
PF3D7_0522900	PF3D7_0523000	0.239	0.115	0.013	0.003	206.667	129.325	155.377	39.574	excluded	excluded	excluded	excluded	excluded	excluded	excluded	excluded from the analyses
PF3D7_0524000	PF3D7_0524100	0.095	0.189	0.334	0.057	54.553	15.196	25.215	9.681	excluded	excluded	excluded	excluded	excluded	excluded	excluded	excluded from the analyses
PF3D7_0524300	PF3D7_0524200	0.154	0	0	0	1.835	0.948	0.372	6.524	excluded	excluded	excluded	excluded	excluded	excluded	excluded	excluded from the analyses
PF3D7_0524400	PF3D7_0524300	0	0.272	0.257	0.134	68.563	162.833	142.901	185.217	excluded	excluded	excluded	excluded	excluded	excluded	excluded	excluded from the analyses
PF3D7_0524500	PF3D7_0524600	0	0	0.337	0.515	30.562	17.772	111.007	700.844	excluded	excluded	excluded	excluded	excluded	excluded	excluded	excluded from the analyses
PF3D7_0524800	PF3D7_0524700	0.072	0.322	0.968	0.504	11.767	53.322	134.58	55.104	null	null	null	positive	no	no	positive (weak)	positively (weak) correlated. >=15% <30% positive with 0% negative.
PF3D7_0524900	PF3D7_0525000	0	0	0.053	0.005	1.007	6.291	33.708	8.249	excluded	excluded	excluded	excluded	excluded	excluded	excluded	excluded from the analyses
PF3D7_0525000	PF3D7_0525100	0.107	0.028	0	0.056	243.998	147.296	255.154	243.114	excluded	excluded	excluded	excluded	excluded	excluded	excluded	excluded from the analyses
PF3D7_0525100	PF3D7_0525200	0.065	0.01	0.209	0.044	16.771	2.961	43.162	47.671	excluded	excluded	excluded	excluded	excluded	excluded	excluded	excluded from the analyses
PF3D7_0525600	PF3D7_0525500	0.125	0.057	0.371	0	4.775	5.833	8.545	1.136	excluded	excluded	excluded	excluded	excluded	excluded	excluded	excluded from the analyses
PF3D7_0525700	PF3D7_0525800	19.461	2.122	0.397	7.426	792.444	41.276	15.367	403.255	positive	positive	no	positive	positive	positive	positive (strong)	positively (strong) correlated. >=50% positive weak 0% negative.
PF3D7_0525800	PF3D7_0525900	0.272	0	0.035	0.196	3.733	0.163	0.202	0.948	excluded	excluded	excluded	excluded	excluded	excluded	excluded	excluded from the analyses
PF3D7_0526300	PF3D7_0526200	0.621	0.123	1.402	8.253	5.919	2.536	19.692	77.594	null	positive	positive	null	null	positive	positive (strong)	positively (strong) correlated. >=50% positive weak 0% negative.
PF3D7_0526400	PF3D7_0526500	0.26	1.009	0.433	0.407	80.496	55.41	67.232	15.652	no	no	no	no	positive	no	positive (weak)	positively (weak) correlated. >=15% <30% positive with 0% negative.
PF3D7_0526500	PF3D7_0526600	0.063	0	0.053	0.011	2.547	0.868	20.267	6.286	excluded	excluded	excluded	excluded	excluded	excluded	excluded	excluded from the analyses
PF3D7_0526800	PF3D7_0526700	0	0.054	0.099	0.412	18.256	20.734	86.187	89.876	excluded	excluded	excluded	excluded	excluded	excluded	excluded	excluded from the analyses
PF3D7_0527100	PF3D7_0527000	0.331	0.044	0.069	1.228	87.378	31.771	368.488	848.141	excluded	excluded	excluded	excluded	excluded	excluded	excluded	excluded from the analyses
PF3D7_0527200	PF3D7_0527100	0.041	0.022	0.129	0.453	133.822	255.935	290.742	1150.85	excluded	excluded	excluded	excluded	excluded	excluded	excluded	excluded from the analyses
PF3D7_0527300	PF3D7_0527200	0.807	1.177	0.606	2.428	78.905	162.937	247.474	327.462	no	no	positive	no	positive	no	positive (medium)	positively (medium) correlated. >=30% <50% positive with 0% negative.
PF3D7_0527400	PF3D7_0527500	0.179	0	0.237	0.53	1941.84	2211.18	3387.11	968.445	excluded	excluded	excluded	excluded	excluded	excluded	excluded	excluded from the analyses
PF3D7_0528100	PF3D7_0528000	0.156	0.014	0.157	0.359	8.916	31.195	54.42	154.23	excluded	excluded	excluded	excluded	excluded	excluded	excluded	excluded from the analyses
PF3D7_0528200	PF3D7_0528100	1.092	0.577	0.272	0.464	51.846	49.43	53.866	90.193	excluded	excluded	excluded	excluded	excluded	excluded	excluded	excluded from the analyses
PF3D7_0528300	PF3D7_0528200	0.202	0.668	0.42	0.276	324.032	544.597	264.944	277.056	no	no	no	no	no	no	no obvious correlation	not correlated. >=50% no correlation.
PF3D7_0528400	PF3D7_0528500	0.093	0.033	0.039	0.606	1.711	0.479	3.543	43.885	excluded	excluded	excluded	excluded	excluded	excluded	excluded	excluded from the analyses
PF3D7_0528700	PF3D7_0528600	1.688	1.621	1.835	2.275	769.859	716.174	445.145	579.283	no	no	no	no	no	no	no obvious correlation	not correlated. >=50% no correlation.
PF3D7_0528800	PF3D7_0528700	0.012	0.037	0.048	0.036	226.195	313.136	240.091	233.868	excluded	excluded	excluded	excluded	excluded	excluded	excluded	excluded from the analyses
PF3D7_0528900	PF3D7_0528800	0.306	0.587	0	0	26.338	30.759	22.424	5.096	excluded	excluded	excluded	excluded	excluded	excluded	excluded	excluded from the analyses
PF3D7_0529000	PF3D7_0528900	0.035	0	0.014	0	6.169	3.23	3.3	1.583	excluded	excluded	excluded	excluded	excluded	excluded	excluded	excluded from the analyses
PF3D7_0529100	PF3D7_0529000	1.028	0.326	0.626	0.615	56.352	52.545	69.519	73.204	excluded	excluded	excluded	excluded	excluded	excluded	excluded	excluded from the analyses
PF3D7_0529200	PF3D7_0529300	0.023	0.036	0.896	0.43	1.102	0.285	12.228	16.072	null	null	null	null	null	no	no obvious correlation	no clear pattern.
PF3D7_0529300	PF3D7_0529400	0.562	0.19	0.485	0.737	19.126	3.574	56.418	128.278	null	no	no	null	null	no	no obvious correlation	not correlated. >=50% no correlation.
PF3D7_0529400	PF3D7_0529500	0.008	0.193	0.178	0.022	9.49	22.258	17.431	24.396	excluded	excluded	excluded	excluded	excluded	excluded	excluded	excluded from the analyses
PF3D7_0530000	PF3D7_0529900	0.579	0.408	0.053	0	169.974	264.805	111.585	311.191	excluded	excluded	excluded	excluded	excluded	excluded	excluded	excluded from the analyses
PF3D7_0530700	PF3D7_0530800	0.058	0	0.496	1.416	2.171	1.081	3.232	9.601	null	null	null	null	null	positive	positive (weak)	positively (weak) correlated. >=15% <30% positive with 0% negative.
PF3D7_0531200	PF3D7_0531100	0.029	0	0	0.138	1.345	0.177	0.47	4.998	excluded	excluded	excluded	excluded	excluded	excluded	excluded	excluded from the analyses
PF3D7_0532300	PF3D7_0532400	0	0.248	0.041	0	28.241	1094.6	471.281	90.874	excluded	excluded	excluded	excluded	excluded	excluded	excluded	excluded from the analyses
PF3D7_0532400	PF3D7_0532500	0.012	0.301	0.385	0.009	1.139	8.478	28.28	27.024	excluded	excluded	excluded	excluded	excluded	excluded	excluded	excluded from the analyses
PF3D7_0600400	PF3D7_0600300	0	0.01	0.004	0	0.017	0.197	0.309	0.977	excluded	excluded	excluded	excluded	excluded	excluded	excluded	excluded from the analyses
PF3D7_0601100	PF3D7_0601200	0	0	0	0	0.027	2.436	20.74	1.36	excluded	excluded	excluded	excluded	excluded	excluded	excluded	excluded from the analyses
PF3D7_0601600	PF3D7_0601500	0	0	0.018	0	0.779	1.775	1.395	0.849	excluded	excluded	excluded	excluded	excluded	excluded	excluded	excluded from the analyses
PF3D7_0602100	PF3D7_0602200	0	0.034	0.027	0	4.834	29.179	43.311	12.875	excluded	excluded	excluded	excluded	excluded	excluded	excluded	excluded from the analyses
PF3D7_0602200	PF3D7_0602300	0	0	0	0	0.339	0.295	1.094	1.807	excluded	excluded	excluded	excluded	excluded	excluded	excluded	excluded from the analyses
PF3D7_0602700	PF3D7_0602600	0.081	0.142	0.078	0	20.966	20.094	20.194	11.441	excluded	excluded	excluded	excluded	excluded	excluded	excluded	excluded from the analyses
PF3D7_0603400	PF3D7_0603300	0	0.012	0.165	0.04	2.899	15.541	39.252	17.62	excluded	excluded	excluded	excluded	excluded	excluded	excluded	excluded from the analyses
PF3D7_0603900	PF3D7_0603800	0.033	0.088	0.069	0.47	8.286	1.364	4.483	55.206	excluded	excluded	excluded	excluded	excluded	excluded	excluded	excluded from the analyses
PF3D7_0604000	PF3D7_0603900	0	0	0	0	0.919	0.654	0.93	7.645	excluded	excluded	excluded	excluded	excluded	excluded	excluded	excluded from the analyses
PF3D7_0604100	PF3D7_0604000	0	0	0.003	0.002	0.406	0.284	17.462	2.05	excluded	excluded	excluded	excluded	excluded	excluded	excluded	excluded from the analyses
PF3D7_0604200	PF3D7_0604300	0	0.642	0.729	0.211	5.333	7.163	26.186	27.209	excluded	excluded	excluded	excluded	excluded	excluded	excluded	excluded from the analyses
PF3D7_0604300	PF3D7_0604400	0.032	0.154	0.013	0.063	1.626	0.934	3.874	3.117	excluded	excluded	excluded	excluded	excluded	excluded	excluded	excluded from the analyses
PF3D7_0604400	PF3D7_0604500	0.141	0.299	0.646	0.276	80.001	36.055	59.761	24.118	null	null	null	no	no	positive	positive (weak)	positively (weak) correlated. >=15% <30% positive with 0% negative.
PF3D7_0604500	PF3D7_0604600	0	0.037	0.004	0.002	1.104	0.341	6.054	1.606	excluded	excluded	excluded	excluded	excluded	excluded	excluded	excluded from the analyses
PF3D7_0604800	PF3D7_0604700	0	0.005	0.018	0.061	7.47	6.918	87.611	216.933	excluded	excluded	excluded	excluded	excluded	excluded	excluded	excluded from the analyses
PF3D7_0604900	PF3D7_0604800	0.331	0	0.165	0	0.446	1.115	19.861	1.51	excluded	excluded	excluded	excluded	excluded	excluded	excluded	excluded from the analyses
PF3D7_0605000	PF3D7_0605100	0.968	1.33	0.696	0.554	50.992	69.503	49.969	53.418	no	no	no	no	no	no	no obvious correlation	not correlated. >=50% no correlation.
PF3D7_0605500	PF3D7_0605400	0.196	0	0.017	0.129	0.274	0.041	3.311	15.344	excluded	excluded	excluded	excluded	excluded	excluded	excluded	excluded from the analyses
PF3D7_0605600	PF3D7_0605500	0	0	0	0.032	2.595	1.038	10.467	49.146	excluded	excluded	excluded	excluded	excluded	excluded	excluded	excluded from the analyses
PF3D7_0606500	PF3D7_0606400	0.104	0.13	0.071	0.089	3.788	2.242	3.901	6.11	excluded	excluded	excluded	excluded	excluded	excluded	excluded	excluded from the analyses
PF3D7_0606600	PF3D7_0606500	0.034	0.033	0.009	0.11	63.885	71.952	28.863	36.259	excluded	excluded	excluded	excluded	excluded	excluded	excluded	excluded from the analyses
PF3D7_0606900	PF3D7_0606800	0.029	0	0.712	1.45	14.585	10.387	19.681	202.202	null	null	null	null	null	positive	positive (weak)	positively (weak) correlated. >=15% <30% positive with 0% negative.
PF3D7_0607000	PF3D7_0607100	0	0.02	0.053	0	2.592	0.965	0.457	0.472	excluded	excluded	excluded	excluded	excluded	excluded	excluded	excluded from the analyses
PF3D7_0608300	PF3D7_0608310	0.004	0	0.018	0.086	10.396	29.652	62.577	49.631	excluded	excluded	excluded	excluded	excluded	excluded	excluded	excluded from the analyses
PF3D7_0608500	PF3D7_0608400	0.08	0	0.177	0.312	26.517	28.335	151.832	519.372	excluded	excluded	excluded	excluded	excluded	excluded	excluded	excluded from the analyses
PF3D7_0608600	PF3D7_0608700	0	0.164	0.166	0	98.52	255.928	292.355	118.9	excluded	excluded	excluded	excluded	excluded	excluded	excluded	excluded from the analyses
PF3D7_0608700	PF3D7_0608800	0.15	1.026	2.515	1.606	15.765	108.173	391.911	193.983	null	null	null	positive	no	no	positive (weak)	positively (weak) correlated. >=15% <30% positive with 0% negative.
PF3D7_0608800	PF3D7_0608900	1	0.864	0.201	2.577	1.83	1.013	10.285	27.905	excluded	excluded	excluded	excluded	excluded	excluded	excluded	excluded from the analyses
PF3D7_0608900	PF3D7_0609000	0	0.027	0.084	0.054	52.595	40.494	132.99	31.88	excluded	excluded	excluded	excluded	excluded	excluded	excluded	excluded from the analyses
PF3D7_0609200	PF3D7_0609300	0	0	0.045	0.2	1.526	0.854	21.517	12.246	excluded	excluded	excluded	excluded	excluded	excluded	excluded	excluded from the analyses
PF3D7_0609500	PF3D7_0609600	0	0.012	0	0.037	0.33	0.048	0.469	1.633	excluded	excluded	excluded	excluded	excluded	excluded	excluded	excluded from the analyses
PF3D7_0609600	PF3D7_0609700	0.05	0.011	0	0.019	141.188	38.353	23.934	16.681	excluded	excluded	excluded	excluded	excluded	excluded	excluded	excluded from the analyses
PF3D7_0609900	PF3D7_0610000	0	0.03	0.088	0.491	3.752	1.336	42.884	77.808	null	null	null	null	null	null	not enough data	no data. >= 85% null.
PF3D7_0610200	PF3D7_0610100	0.007	0.007	0.005	0.02	327.072	341.644	272.435	163.704	excluded	excluded	excluded	excluded	excluded	excluded	excluded	excluded from the analyses
PF3D7_0610600	PF3D7_0610700	0.444	0.287	0.369	0.26	73.77	147.07	72.467	41.463	no	no	no	no	no	no	no obvious correlation	not correlated. >=50% no correlation.
PF3D7_0610700	PF3D7_0610800	0.866	0.153	0	0	117.228	177.833	132.356	52.927	excluded	excluded	excluded	excluded	excluded	excluded	excluded	excluded from the analyses
PF3D7_0611000	PF3D7_0610900	0	0.023	0.018	0.017	138.24	92.468	174.298	35.787	excluded	excluded	excluded	excluded	excluded	excluded	excluded	excluded from the analyses
PF3D7_0611100	PF3D7_0611000	0.15	0	0.187	0.117	0.241	0.231	2.398	14.482	excluded	excluded	excluded	excluded	excluded	excluded	excluded	excluded from the analyses
PF3D7_0611200	PF3D7_0611300	0	0	0	0.176	1.48	1.422	28.104	40.68	excluded	excluded	excluded	excluded	excluded	excluded	excluded	excluded from the analyses
PF3D7_0611500	PF3D7_0611400	0.052	0	0	0	4.755	5.017	8.588	9.423	excluded	excluded	excluded	excluded	excluded	excluded	excluded	excluded from the analyses
PF3D7_0611600	PF3D7_0611500	0	0	0.032	0.068	2.089	0.699	2.01	4.783	excluded	excluded	excluded	excluded	excluded	excluded	excluded	excluded from the analyses
PF3D7_0611700	PF3D7_0611600	0	0	0	1.057	15.703	4.62	3.39	54.762	excluded	excluded	excluded	excluded	excluded	excluded	excluded	excluded from the analyses
PF3D7_0611800	PF3D7_0611700	0.006	0.033	0.063	0.054	3396.38	7132.78	3957.28	6302.73	excluded	excluded	excluded	excluded	excluded	excluded	excluded	excluded from the analyses
PF3D7_0612100	PF3D7_0612000	0	0.02	0.119	0.216	7.027	7.743	47.616	182.102	excluded	excluded	excluded	excluded	excluded	excluded	excluded	excluded from the analyses
PF3D7_0612200	PF3D7_0612100	0	0.221	0.053	0	63.796	142.731	104.689	107.746	excluded	excluded	excluded	excluded	excluded	excluded	excluded	excluded from the analyses
PF3D7_0612300	PF3D7_0612400	0	0	0.044	0.124	1.512	0.533	6.236	41.522	excluded	excluded	excluded	excluded	excluded	excluded	excluded	excluded from the analyses
PF3D7_0612600	PF3D7_0612500	0.091	0	0.076	0	21.11	42.11	29.06	56.921	excluded	excluded	excluded	excluded	excluded	excluded	excluded	excluded from the analyses
PF3D7_0612700	PF3D7_0612600	1.246	5.116	8.55	4.666	35.467	41.661	53.048	136.17	no	no	positive	no	no	no	positive (weak)	positively (weak) correlated. >=15% <30% positive with 0% negative.
PF3D7_0612800	PF3D7_0612700	0.98	0.161	0.056	0.633	23.662	3.894	4.17	130.965	null	null	no	null	null	null	no obvious correlation	no clear pattern.
PF3D7_0613100	PF3D7_0613200	0.162	0	0	0.063	36.222	33.439	335.53	1723.32	excluded	excluded	excluded	excluded	excluded	excluded	excluded	excluded from the analyses
PF3D7_0614000	PF3D7_0613900	0.42	0.025	0.068	0.519	265.025	5.725	5.191	24.023	excluded	excluded	excluded	excluded	excluded	excluded	excluded	excluded from the analyses
PF3D7_0614100	PF3D7_0614000	0.315	0.021	0.251	0.335	9.466	3.117	47.378	69.387	null	no	no	null	null	no	no obvious correlation	not correlated. >=50% no correlation.
PF3D7_0614200	PF3D7_0614100	0.269	0.386	0.195	5.608	5.759	1.844	5.211	16.595	no	null	positive	null	positive	null	positive (medium)	positively (medium) correlated. >=30% <50% positive with 0% negative.
PF3D7_0614300	PF3D7_0614200	0.714	0.218	0.043	0.207	12.537	12.228	17.906	9.279	excluded	excluded	excluded	excluded	excluded	excluded	excluded	excluded from the analyses
PF3D7_0614600	PF3D7_0614500	0.072	0.81	0.781	0.55	1061.97	2413.93	2071.89	2129.94	null	null	null	no	no	no	no obvious correlation	not correlated. >=50% no correlation.
PF3D7_0614900	PF3D7_0615000	0.155	0.618	0.29	0.197	266.063	477.193	184.602	218.849	null	null	null	positive	null	null	positive (weak)	positively (weak) correlated. >=15% <30% positive with 0% negative.
PF3D7_0615400	PF3D7_0615300	0.005	0.017	0.029	0.061	2.836	1.593	20.354	33.739	excluded	excluded	excluded	excluded	excluded	excluded	excluded	excluded from the analyses
PF3D7_0615900	PF3D7_0615800	0.073	0.055	0.225	2.737	3.561	2.145	25.286	50.55	null	null	null	null	null	no	no obvious correlation	no clear pattern.
PF3D7_0616000	PF3D7_0616100	0	0	0.063	0.02	26.256	42.296	42.544	65.368	excluded	excluded	excluded	excluded	excluded	excluded	excluded	excluded from the analyses
PF3D7_0616100	PF3D7_0616200	0	0	0.035	0.033	15.159	3.316	54.265	77.287	excluded	excluded	excluded	excluded	excluded	excluded	excluded	excluded from the analyses
PF3D7_0616400	PF3D7_0616500	0.022	0	0	0	3.649	0.566	4.342	2.03	excluded	excluded	excluded	excluded	excluded	excluded	excluded	excluded from the analyses
PF3D7_0616700	PF3D7_0616600	0.267	0	0.04	0.142	4.998	2.408	24.087	37.342	excluded	excluded	excluded	excluded	excluded	excluded	excluded	excluded from the analyses
PF3D7_0616800	PF3D7_0616900	0.012	0	0.08	0.103	21.838	20.944	36.603	14.099	excluded	excluded	excluded	excluded	excluded	excluded	excluded	excluded from the analyses
PF3D7_0617100	PF3D7_0617200	0.529	1.381	0.726	1.04	860.383	1599.63	1063.96	989.284	no	no	no	no	no	no	no obvious correlation	not correlated. >=50% no correlation.
PF3D7_0617200	PF3D7_0617300	0.099	0	0	0.242	21.55	13.703	12.118	260.115	excluded	excluded	excluded	excluded	excluded	excluded	excluded	excluded from the analyses
PF3D7_0617700	PF3D7_0617600	0	0.02	0	0	0	0.088	0.483	0.016	excluded	excluded	excluded	excluded	excluded	excluded	excluded	excluded from the analyses
PF3D7_0617800	PF3D7_0617700	0	0.05	0	0.148	0.057	0	0	0.237	excluded	excluded	excluded	excluded	excluded	excluded	excluded	excluded from the analyses
PF3D7_0617900	PF3D7_0618000	0.322	0.68	0.878	0.036	108.34	8.024	3.375	73.555	excluded	excluded	excluded	excluded	excluded	excluded	excluded	excluded from the analyses
PF3D7_0618000	PF3D7_0618100	0	0.1	0.151	0.092	4.746	0.607	29.192	11.652	excluded	excluded	excluded	excluded	excluded	excluded	excluded	excluded from the analyses
PF3D7_0619100	PF3D7_0619200	0.019	0.02	0.094	0.177	74.187	41.874	32.825	24.074	excluded	excluded	excluded	excluded	excluded	excluded	excluded	excluded from the analyses
PF3D7_0619400	PF3D7_0619300	0	0	0	0.018	0.887	0.171	10.262	5.416	excluded	excluded	excluded	excluded	excluded	excluded	excluded	excluded from the analyses
PF3D7_0619500	PF3D7_0619400	0	0.014	0.154	0.088	70.953	133.373	263.138	463.046	excluded	excluded	excluded	excluded	excluded	excluded	excluded	excluded from the analyses
PF3D7_0619800	PF3D7_0619700	0	0	0.01	0.014	6.905	2.925	8.848	59.612	excluded	excluded	excluded	excluded	excluded	excluded	excluded	excluded from the analyses
PF3D7_0620300	PF3D7_0620200	0	0	0	0	1.494	0.595	0.677	5.8	excluded	excluded	excluded	excluded	excluded	excluded	excluded	excluded from the analyses
PF3D7_0620400	PF3D7_0620300	0	0.076	0.099	0	6.474	0.963	3.073	7.911	excluded	excluded	excluded	excluded	excluded	excluded	excluded	excluded from the analyses
PF3D7_0620500	PF3D7_0620600	0.068	0	0.048	0.158	7.587	7.455	10.353	5.738	excluded	excluded	excluded	excluded	excluded	excluded	excluded	excluded from the analyses
PF3D7_0621200	PF3D7_0621100	0.833	1.452	0.951	0.861	24.147	3.88	3.122	60.218	excluded	excluded	excluded	excluded	excluded	excluded	excluded	excluded from the analyses
PF3D7_0621300	PF3D7_0621400	0.293	0.334	0.046	0	47.004	24.842	2.44	12.595	excluded	excluded	excluded	excluded	excluded	excluded	excluded	excluded from the analyses
PF3D7_0621400	PF3D7_0621500	0.123	0.05	0.565	0.214	3.508	6.044	13.399	20.009	null	null	null	null	null	no	no obvious correlation	no clear pattern.
PF3D7_0621700	PF3D7_0621800	0.023	0.016	0.074	0.024	706.408	1395.17	875.68	288.344	excluded	excluded	excluded	excluded	excluded	excluded	excluded	excluded from the analyses
PF3D7_0622200	PF3D7_0622100	0	0.031	0	0	3.34	2.683	0.98	2.248	excluded	excluded	excluded	excluded	excluded	excluded	excluded	excluded from the analyses
PF3D7_0622300	PF3D7_0622400	0.023	0.032	1.076	0.576	1.171	1.96	34.004	55.843	null	null	null	null	null	no	no obvious correlation	no clear pattern.
PF3D7_0623000	PF3D7_0622900	0.512	0.277	0.079	0.297	76.279	32.994	25.3	8.043	excluded	excluded	excluded	excluded	excluded	excluded	excluded	excluded from the analyses
PF3D7_0623100	PF3D7_0623000	0.04	0.034	0.22	1.07	10.044	11.395	43.326	61.146	excluded	excluded	excluded	excluded	excluded	excluded	excluded	excluded from the analyses
PF3D7_0623400	PF3D7_0623300	0	0	0	0	7.728	2.647	69.392	313.371	excluded	excluded	excluded	excluded	excluded	excluded	excluded	excluded from the analyses
PF3D7_0623500	PF3D7_0623400	0	0	0.119	0	0.396	0.264	1.756	6.051	excluded	excluded	excluded	excluded	excluded	excluded	excluded	excluded from the analyses
PF3D7_0623800	PF3D7_0623700	0.034	0.044	0.052	0.363	4.101	1.867	8.031	7.638	excluded	excluded	excluded	excluded	excluded	excluded	excluded	excluded from the analyses
PF3D7_0623900	PF3D7_0624000	0	0	0.09	0	135.259	428.637	345.906	572.436	excluded	excluded	excluded	excluded	excluded	excluded	excluded	excluded from the analyses
PF3D7_0624000	PF3D7_0624100	0.025	0.067	0.232	0.367	6.295	2.754	18.861	67.615	excluded	excluded	excluded	excluded	excluded	excluded	excluded	excluded from the analyses
PF3D7_0624500	PF3D7_0624600	1.051	1.776	0.174	1.858	241.58	144.754	306.101	96.282	excluded	excluded	excluded	excluded	excluded	excluded	excluded	excluded from the analyses
PF3D7_0624800	PF3D7_0624700	0.263	0.053	0.025	0.181	3.089	0.755	35.422	109.818	excluded	excluded	excluded	excluded	excluded	excluded	excluded	excluded from the analyses
PF3D7_0624900	PF3D7_0625000	0.028	0	0.165	0.133	5.941	0.393	0.796	8.95	excluded	excluded	excluded	excluded	excluded	excluded	excluded	excluded from the analyses
PF3D7_0625000	PF3D7_0625100	0	0	0	0.067	0.644	0.814	0.248	6.818	excluded	excluded	excluded	excluded	excluded	excluded	excluded	excluded from the analyses
PF3D7_0625100	PF3D7_0625200	0.141	0	0.235	1.974	12.115	2.908	22.148	119.064	null	null	null	null	null	positive	positive (weak)	positively (weak) correlated. >=15% <30% positive with 0% negative.
PF3D7_0625400	PF3D7_0625300	0	0	0.114	0.238	8.798	2.311	38.313	33.146	excluded	excluded	excluded	excluded	excluded	excluded	excluded	excluded from the analyses
PF3D7_0625500	PF3D7_0625600	0.242	0.079	0	0	64.531	45.566	44.761	21.966	excluded	excluded	excluded	excluded	excluded	excluded	excluded	excluded from the analyses
PF3D7_0625800	PF3D7_0625900	0.01	0	0	0	0.019	0.061	1.023	1.202	excluded	excluded	excluded	excluded	excluded	excluded	excluded	excluded from the analyses
PF3D7_0626300	PF3D7_0626200	0.505	1.01	0.386	0.311	5.055	7.926	7.249	8.979	no	no	no	no	no	no	no obvious correlation	not correlated. >=50% no correlation.
PF3D7_0626400	PF3D7_0626500	0	0	0	0	0.762	0.217	0.55	1.148	excluded	excluded	excluded	excluded	excluded	excluded	excluded	excluded from the analyses
PF3D7_0626700	PF3D7_0626800	0.034	0.125	0.266	0.46	263.985	820.949	898.324	777.466	excluded	excluded	excluded	excluded	excluded	excluded	excluded	excluded from the analyses
PF3D7_0626800	PF3D7_0626900	0	0.208	0.612	0.086	15.014	9.599	32.702	30.814	excluded	excluded	excluded	excluded	excluded	excluded	excluded	excluded from the analyses
PF3D7_0627300	PF3D7_0627200	0.223	0	0.035	0	2.103	1.933	1.063	17.88	excluded	excluded	excluded	excluded	excluded	excluded	excluded	excluded from the analyses
PF3D7_0627400	PF3D7_0627300	0.195	0	0.188	0.506	270.273	400.21	309.174	787.212	excluded	excluded	excluded	excluded	excluded	excluded	excluded	excluded from the analyses
PF3D7_0627500	PF3D7_0627400	1.063	1.44	4.056	3.76	14.073	29.196	54.23	78.022	no	positive	positive	no	positive	no	positive (strong)	positively (strong) correlated. >=50% positive weak 0% negative.
PF3D7_0627600	PF3D7_0627700	0.191	0.572	0.053	0.099	73.021	83.119	112.572	121.673	excluded	excluded	excluded	excluded	excluded	excluded	excluded	excluded from the analyses
PF3D7_0627900	PF3D7_0628000	0	0	0.305	0	1.41	2.331	14.203	5.616	excluded	excluded	excluded	excluded	excluded	excluded	excluded	excluded from the analyses
PF3D7_0628600	PF3D7_0628500	0.033	0	0	0	2.122	4.82	14.343	9.797	excluded	excluded	excluded	excluded	excluded	excluded	excluded	excluded from the analyses
PF3D7_0629100	PF3D7_0629000	0	0	0.008	0	1.077	0.341	10.084	10.587	excluded	excluded	excluded	excluded	excluded	excluded	excluded	excluded from the analyses
PF3D7_0629200	PF3D7_0629100	0.066	0	0.315	0.167	43.226	16.819	78.738	73.385	excluded	excluded	excluded	excluded	excluded	excluded	excluded	excluded from the analyses
PF3D7_0629300	PF3D7_0629400	0	0	0.266	0.176	1.569	1.777	68.542	26.193	null	null	null	null	null	null	not enough data	no data. >= 85% null.
PF3D7_0629600	PF3D7_0629700	0	0	0.04	0.227	46.833	19.485	91.058	36.688	excluded	excluded	excluded	excluded	excluded	excluded	excluded	excluded from the analyses
PF3D7_0630100	PF3D7_0630000	0.046	0	0	0	0.181	0.143	0.019	0.212	excluded	excluded	excluded	excluded	excluded	excluded	excluded	excluded from the analyses
PF3D7_0630400	PF3D7_0630300	0.129	0.136	0.228	0.327	0.637	0.164	9.284	8.106	null	null	null	null	null	no	no obvious correlation	no clear pattern.
PF3D7_0630500	PF3D7_0630600	0	0	0.01	0.059	8.214	7.644	23.447	60.575	excluded	excluded	excluded	excluded	excluded	excluded	excluded	excluded from the analyses
PF3D7_0630600	PF3D7_0630700	0	0	0	0	4.622	7.911	12.536	16.455	excluded	excluded	excluded	excluded	excluded	excluded	excluded	excluded from the analyses
PF3D7_0630700	PF3D7_0630800	0	0	0	0	4.043	1.47	1.799	12.343	excluded	excluded	excluded	excluded	excluded	excluded	excluded	excluded from the analyses
PF3D7_0631000	PF3D7_0631100	0	0	0	0	2.559	3.6	3.321	2.89	excluded	excluded	excluded	excluded	excluded	excluded	excluded	excluded from the analyses
PF3D7_0631500	PF3D7_0631400	0	0	0	0	0.027	0.373	5.117	0.297	excluded	excluded	excluded	excluded	excluded	excluded	excluded	excluded from the analyses
PF3D7_0631800	PF3D7_0631900	0	0	0	0	0.124	0.284	11.243	0.162	excluded	excluded	excluded	excluded	excluded	excluded	excluded	excluded from the analyses
PF3D7_0631900	PF3D7_0632000	0	0	0	0.016	0	0.072	0.113	0	excluded	excluded	excluded	excluded	excluded	excluded	excluded	excluded from the analyses
PF3D7_0632200	PF3D7_0632100	0.15	0.229	0.069	0.13	0	0	0.016	0	excluded	excluded	excluded	excluded	excluded	excluded	excluded	excluded from the analyses
PF3D7_0632300	PF3D7_0632400	0.017	0	0	0	0	0.035	0.083	0.156	excluded	excluded	excluded	excluded	excluded	excluded	excluded	excluded from the analyses
PF3D7_0700100	PF3D7_0700200	0	0	0.002	0.006	0	0.082	0.258	0.167	excluded	excluded	excluded	excluded	excluded	excluded	excluded	excluded from the analyses
PF3D7_0700400	PF3D7_0700300	0	0	0	0	0	0.105	0.264	0.062	excluded	excluded	excluded	excluded	excluded	excluded	excluded	excluded from the analyses
PF3D7_0700500	PF3D7_0700400	0.053	0	0	0	0	0	0.26	0.131	excluded	excluded	excluded	excluded	excluded	excluded	excluded	excluded from the analyses
PF3D7_0701500	PF3D7_0701600	0	0	0	0	0.4	2.425	20.874	0.729	excluded	excluded	excluded	excluded	excluded	excluded	excluded	excluded from the analyses
PF3D7_0701800	PF3D7_0701700	0	0	0	0	1.111	4.156	0.203	0.035	excluded	excluded	excluded	excluded	excluded	excluded	excluded	excluded from the analyses
PF3D7_0701900	PF3D7_0701800	0.02	0	0	0	0.341	0.06	0	0	excluded	excluded	excluded	excluded	excluded	excluded	excluded	excluded from the analyses
PF3D7_0702300	PF3D7_0702400	0.222	2.256	0.14	0.033	442.522	3267.78	442.901	169.766	excluded	excluded	excluded	excluded	excluded	excluded	excluded	excluded from the analyses
PF3D7_0703000	PF3D7_0703100	0.15	0.133	0.031	0	18.04	38.827	27.421	23.547	excluded	excluded	excluded	excluded	excluded	excluded	excluded	excluded from the analyses
PF3D7_0703500	PF3D7_0703600	0.016	0.046	0.034	0.049	36.252	9.584	25.143	317.967	excluded	excluded	excluded	excluded	excluded	excluded	excluded	excluded from the analyses
PF3D7_0704000	PF3D7_0703900	0.006	0	0.011	0	32.322	25.341	47.062	4.521	excluded	excluded	excluded	excluded	excluded	excluded	excluded	excluded from the analyses
PF3D7_0704300	PF3D7_0704400	0	0	0.014	0.069	2.057	2.16	8.271	21.076	excluded	excluded	excluded	excluded	excluded	excluded	excluded	excluded from the analyses
PF3D7_0704600	PF3D7_0704500	0.137	0.017	0.044	0.234	12.734	1.581	2.865	105.688	excluded	excluded	excluded	excluded	excluded	excluded	excluded	excluded from the analyses
PF3D7_0704900	PF3D7_0704800	0.691	0.018	0.238	0.368	16.168	1.146	9.641	24.335	null	no	no	null	null	no	no obvious correlation	not correlated. >=50% no correlation.
PF3D7_0705000	PF3D7_0704900	0.01	0	0.077	0.093	3.539	2.458	22.669	45.991	excluded	excluded	excluded	excluded	excluded	excluded	excluded	excluded from the analyses
PF3D7_0705100	PF3D7_0705200	0	0.007	0.053	0	0.336	0.152	5.175	0.902	excluded	excluded	excluded	excluded	excluded	excluded	excluded	excluded from the analyses
PF3D7_0705200	PF3D7_0705300	0	0	0.003	0.096	23.175	4.823	58.042	104.462	excluded	excluded	excluded	excluded	excluded	excluded	excluded	excluded from the analyses
PF3D7_0705500	PF3D7_0705400	0.025	0	0.03	0.012	21.675	5.08	96.652	303.06	excluded	excluded	excluded	excluded	excluded	excluded	excluded	excluded from the analyses
PF3D7_0705600	PF3D7_0705500	0.133	0	0.032	0.009	311.391	103.4	103.102	90.341	excluded	excluded	excluded	excluded	excluded	excluded	excluded	excluded from the analyses
PF3D7_0705700	PF3D7_0705600	0	0.246	0.869	0.908	39.131	20.202	46.505	7.59	excluded	excluded	excluded	excluded	excluded	excluded	excluded	excluded from the analyses
PF3D7_0705800	PF3D7_0705700	1.904	5.48	1.335	1.434	78.497	275.291	189.469	289.079	positive	no	no	no	no	no	positive (weak)	positively (weak) correlated. >=15% <30% positive with 0% negative.
PF3D7_0705900	PF3D7_0705800	0	0	0.094	0	1.05	3.226	11.801	14.012	excluded	excluded	excluded	excluded	excluded	excluded	excluded	excluded from the analyses
PF3D7_0706200	PF3D7_0706300	3.099	0.69	1.084	0.382	48.664	3.589	0.793	69.252	positive	positive	no	no	no	no	positive (medium)	positively (medium) correlated. >=30% <50% positive with 0% negative.
PF3D7_0706500	PF3D7_0706400	0.018	0.008	0.009	0.009	1723.12	4267.13	2878.31	2363.68	excluded	excluded	excluded	excluded	excluded	excluded	excluded	excluded from the analyses
PF3D7_0706600	PF3D7_0706700	0	0	0	0	0.058	0.129	1.295	0.129	excluded	excluded	excluded	excluded	excluded	excluded	excluded	excluded from the analyses
PF3D7_0707300	PF3D7_0707400	0.058	0.031	0.152	0.216	11.61	62.088	116.464	32.007	excluded	excluded	excluded	excluded	excluded	excluded	excluded	excluded from the analyses
PF3D7_0707400	PF3D7_0707500	1.391	0.35	0.22	0.192	10.743	2.3	4.412	1.092	positive	positive	null	no	null	null	positive (medium)	positively (medium) correlated. >=30% <50% positive with 0% negative.
PF3D7_0707500	PF3D7_0707600	0.008	0	0.007	0.012	58.007	76.654	46.144	70.172	excluded	excluded	excluded	excluded	excluded	excluded	excluded	excluded from the analyses
PF3D7_0707600	PF3D7_0707700	0.411	0.19	0.448	0.561	45.169	59.991	61.959	56.021	null	no	no	null	null	no	no obvious correlation	not correlated. >=50% no correlation.
PF3D7_0707700	PF3D7_0707800	0	0	0	0.036	6.487	3.097	64.058	50.093	excluded	excluded	excluded	excluded	excluded	excluded	excluded	excluded from the analyses
PF3D7_0707800	PF3D7_0707900	0.09	0.191	0.26	0.046	71.923	112.224	75.892	59.833	excluded	excluded	excluded	excluded	excluded	excluded	excluded	excluded from the analyses
PF3D7_0707900	PF3D7_0708000	0	0.051	0.241	0.113	3.531	2.416	13.578	4.907	excluded	excluded	excluded	excluded	excluded	excluded	excluded	excluded from the analyses
PF3D7_0708200	PF3D7_0708100	0.007	0.07	0.071	0	112.856	230.149	156.817	127.196	excluded	excluded	excluded	excluded	excluded	excluded	excluded	excluded from the analyses
PF3D7_0708300	PF3D7_0708400	3.438	2.848	1.416	0.279	2481.38	2810.96	8122.79	1272.78	no	negative	no	negative	positive	positive	no obvious correlation	bipolar correlated. >=30% negative and >=30% positive.
PF3D7_0708600	PF3D7_0708500	0	0	0.186	0	54.316	52.486	54.652	21.551	excluded	excluded	excluded	excluded	excluded	excluded	excluded	excluded from the analyses
PF3D7_0708700	PF3D7_0708600	0	0	0.091	0.043	0.921	1.236	0.682	0.641	excluded	excluded	excluded	excluded	excluded	excluded	excluded	excluded from the analyses
PF3D7_0709000	PF3D7_0709100	0.134	0.189	0.508	1.13	3.53	1.775	22.861	61.652	null	null	null	null	null	positive	positive (weak)	positively (weak) correlated. >=15% <30% positive with 0% negative.
PF3D7_0709300	PF3D7_0709200	0.035	0.002	0.031	0.034	10.594	11.585	30.198	124.243	excluded	excluded	excluded	excluded	excluded	excluded	excluded	excluded from the analyses
PF3D7_0709400	PF3D7_0709300	0	0.016	0.126	0.008	10.127	13.702	29.298	9.103	excluded	excluded	excluded	excluded	excluded	excluded	excluded	excluded from the analyses
PF3D7_0709700	PF3D7_0709600	0	0.306	0.113	0	24.914	14.621	24.258	7.545	excluded	excluded	excluded	excluded	excluded	excluded	excluded	excluded from the analyses
PF3D7_0710000	PF3D7_0709900	0.002	0	0	0	0.71	0.037	0.321	3.482	excluded	excluded	excluded	excluded	excluded	excluded	excluded	excluded from the analyses
PF3D7_0710100	PF3D7_0710200	0	0	0.011	0.085	8.932	2.446	52.51	32.915	excluded	excluded	excluded	excluded	excluded	excluded	excluded	excluded from the analyses
PF3D7_0710600	PF3D7_0710500	0.125	0.53	0.208	0.554	7.704	6.289	93.701	45.633	excluded	excluded	excluded	excluded	excluded	excluded	excluded	excluded from the analyses
PF3D7_0710700	PF3D7_0710600	0.716	0.823	0.207	0	1407.02	3226.47	2610.57	2201	excluded	excluded	excluded	excluded	excluded	excluded	excluded	excluded from the analyses
PF3D7_0710800	PF3D7_0710700	0.584	0.282	0.055	0.312	868.417	1101.86	406.776	284.228	excluded	excluded	excluded	excluded	excluded	excluded	excluded	excluded from the analyses
PF3D7_0711100	PF3D7_0711000	0	0	0.79	1.34	11.756	5.904	116.439	27.342	null	null	null	null	null	no	no obvious correlation	no clear pattern.
PF3D7_0711200	PF3D7_0711300	0.05	0.292	0.281	0.088	6.665	18.468	20.133	26.417	null	null	null	no	null	null	no obvious correlation	no clear pattern.
PF3D7_0712400	PF3D7_0712300	0	0	0.01	0.036	8.287	14.515	0.442	0.121	excluded	excluded	excluded	excluded	excluded	excluded	excluded	excluded from the analyses
PF3D7_0712900	PF3D7_0712800	0	0	0.007	0.007	3.447	6.478	0.321	0.444	excluded	excluded	excluded	excluded	excluded	excluded	excluded	excluded from the analyses
PF3D7_0713000	PF3D7_0713100	0	0	0	0.17	0.027	0.029	2.728	0.657	excluded	excluded	excluded	excluded	excluded	excluded	excluded	excluded from the analyses
PF3D7_0713400	PF3D7_0713500	0	0	0	0	15.393	11.143	10.695	16.187	excluded	excluded	excluded	excluded	excluded	excluded	excluded	excluded from the analyses
PF3D7_0713500	PF3D7_0713600	0	0	0	0.005	7.222	4.051	15.61	13.918	excluded	excluded	excluded	excluded	excluded	excluded	excluded	excluded from the analyses
PF3D7_0713800	PF3D7_0713700	0.131	0.055	0.434	0.999	31.065	112.948	150.623	407.153	excluded	excluded	excluded	excluded	excluded	excluded	excluded	excluded from the analyses
PF3D7_0713900	PF3D7_0713800	0.009	0.002	0.015	0.018	103.891	16.292	22.002	343.423	excluded	excluded	excluded	excluded	excluded	excluded	excluded	excluded from the analyses
PF3D7_0714000	PF3D7_0713900	0	0	0	0.04	35.481	29.504	60.562	19.784	excluded	excluded	excluded	excluded	excluded	excluded	excluded	excluded from the analyses
PF3D7_0714100	PF3D7_0714000	0	0	0	0	431.528	342.109	441.581	2948.91	excluded	excluded	excluded	excluded	excluded	excluded	excluded	excluded from the analyses
PF3D7_0714200	PF3D7_0714300	0.032	0	0.008	0.032	21.783	16.612	20.597	19.169	excluded	excluded	excluded	excluded	excluded	excluded	excluded	excluded from the analyses
PF3D7_0714500	PF3D7_0714600	0	0	0.039	0.012	69.325	59.636	34.858	31.876	excluded	excluded	excluded	excluded	excluded	excluded	excluded	excluded from the analyses
PF3D7_0715200	PF3D7_0715100	0.011	0	0.007	0	0.29	0	0.241	2.941	excluded	excluded	excluded	excluded	excluded	excluded	excluded	excluded from the analyses
PF3D7_0715300	PF3D7_0715200	0.012	0	0.151	0.085	4.508	0.779	11.804	19.852	excluded	excluded	excluded	excluded	excluded	excluded	excluded	excluded from the analyses
PF3D7_0715400	PF3D7_0715300	0	0	0	0.022	15.011	9.171	40.645	365.891	excluded	excluded	excluded	excluded	excluded	excluded	excluded	excluded from the analyses
PF3D7_0715500	PF3D7_0715400	0	0	0	0	0.516	0.97	10.191	27.55	excluded	excluded	excluded	excluded	excluded	excluded	excluded	excluded from the analyses
PF3D7_0715600	PF3D7_0715700	0	0	0.09	0.006	1.784	1.276	22.224	43.21	excluded	excluded	excluded	excluded	excluded	excluded	excluded	excluded from the analyses
PF3D7_0715900	PF3D7_0716000	0.056	0.012	0.169	0.194	275.991	119.026	249.441	58.187	excluded	excluded	excluded	excluded	excluded	excluded	excluded	excluded from the analyses
PF3D7_0716200	PF3D7_0716300	0.023	0.024	0.113	0.259	66.497	49.5	722.39	1101.71	excluded	excluded	excluded	excluded	excluded	excluded	excluded	excluded from the analyses
PF3D7_0716300	PF3D7_0716400	0	0	0.14	0.075	24.4	26.365	47.814	273.857	excluded	excluded	excluded	excluded	excluded	excluded	excluded	excluded from the analyses
PF3D7_0716400	PF3D7_0716500	0.366	0	0.182	0.057	0.708	1.376	16.255	17.509	excluded	excluded	excluded	excluded	excluded	excluded	excluded	excluded from the analyses
PF3D7_0716500	PF3D7_0716600	0	0	0.129	0.077	1.057	0.522	19.481	12.272	excluded	excluded	excluded	excluded	excluded	excluded	excluded	excluded from the analyses
PF3D7_0716600	PF3D7_0716700	0.103	0.194	1.718	2.27	0.874	0.297	23.697	9.859	null	null	null	null	null	no	no obvious correlation	no clear pattern.
PF3D7_0716900	PF3D7_0717000	0.272	0.082	0.679	3.327	0.555	0.97	3.278	45.06	null	positive	positive	null	null	positive	positive (strong)	positively (strong) correlated. >=50% positive weak 0% negative.
PF3D7_0717000	PF3D7_0717100	0.021	0	0.921	1.365	3.38	3.797	41.005	42.134	null	null	null	null	null	no	no obvious correlation	no clear pattern.
PF3D7_0717300	PF3D7_0717400	0.208	0.119	0.08	0	67.312	142.756	108.427	17.051	excluded	excluded	excluded	excluded	excluded	excluded	excluded	excluded from the analyses
PF3D7_0717400	PF3D7_0717500	0.067	0.053	0.215	0.176	152.26	63.019	42.481	328.005	excluded	excluded	excluded	excluded	excluded	excluded	excluded	excluded from the analyses
PF3D7_0717700	PF3D7_0717600	0.035	0.037	0.116	0.318	11.624	1.913	16.041	50.288	excluded	excluded	excluded	excluded	excluded	excluded	excluded	excluded from the analyses
PF3D7_0717800	PF3D7_0717700	0.041	0.499	0.211	0.288	94.406	312.353	184.32	276.443	excluded	excluded	excluded	excluded	excluded	excluded	excluded	excluded from the analyses
PF3D7_0717900	PF3D7_0717800	0	0	0	0	1.054	0.503	6.384	1.918	excluded	excluded	excluded	excluded	excluded	excluded	excluded	excluded from the analyses
PF3D7_0718000	PF3D7_0717900	0.012	0.078	0.131	0.184	4.562	16.631	43.214	12.151	excluded	excluded	excluded	excluded	excluded	excluded	excluded	excluded from the analyses
PF3D7_0718100	PF3D7_0718000	0	0	0	0.002	0.125	0.057	1.116	0.315	excluded	excluded	excluded	excluded	excluded	excluded	excluded	excluded from the analyses
PF3D7_0718400	PF3D7_0718500	0.631	0.667	0.564	2.274	13.513	49.617	95.121	183.782	no	no	positive	no	positive	no	positive (medium)	positively (medium) correlated. >=30% <50% positive with 0% negative.
PF3D7_0718500	PF3D7_0718600	1.315	0.035	0.109	0.565	5.44	1.504	5.77	3.501	excluded	excluded	excluded	excluded	excluded	excluded	excluded	excluded from the analyses
PF3D7_0718800	PF3D7_0718700	0	0	0.613	0.072	0.576	1.015	21.934	15.003	null	null	null	null	null	null	not enough data	no data. >= 85% null.
PF3D7_0718900	PF3D7_0719000	0.188	1.218	1.602	0.105	5.435	34.032	54.398	38.912	null	null	null	no	null	null	no obvious correlation	no clear pattern.
PF3D7_0719200	PF3D7_0719300	0.61	1.204	0.574	0.048	56.573	86.135	102.198	51.424	no	no	null	no	null	null	no obvious correlation	not correlated. >=50% no correlation.
PF3D7_0719500	PF3D7_0719400	0.267	0.056	1.063	3.059	13.541	3.265	33.228	59.921	null	positive	positive	null	null	no	positive (medium)	positively (medium) correlated. >=30% <50% positive with 0% negative.
PF3D7_0719600	PF3D7_0719500	0.326	0.498	0.391	0.17	17.133	8.412	29.141	118.097	excluded	excluded	excluded	excluded	excluded	excluded	excluded	excluded from the analyses
PF3D7_0719900	PF3D7_0720000	0.078	0.047	0.086	0.027	28.741	66.421	62.07	90.605	excluded	excluded	excluded	excluded	excluded	excluded	excluded	excluded from the analyses
PF3D7_0720400	PF3D7_0720500	0.01	0.103	0.114	0.122	0.236	0.748	9.763	24.543	excluded	excluded	excluded	excluded	excluded	excluded	excluded	excluded from the analyses
PF3D7_0720700	PF3D7_0720800	0.017	0.009	0.022	0.038	24.587	16.602	159.439	131.186	excluded	excluded	excluded	excluded	excluded	excluded	excluded	excluded from the analyses
PF3D7_0720800	PF3D7_0720900	0	0	0.08	0.15	28.259	15.822	178.352	200.479	excluded	excluded	excluded	excluded	excluded	excluded	excluded	excluded from the analyses
PF3D7_0720900	PF3D7_0721000	0	0	0	0.019	23.274	16.819	76.025	36.793	excluded	excluded	excluded	excluded	excluded	excluded	excluded	excluded from the analyses
PF3D7_0721000	PF3D7_0721100	0.065	0.065	0.235	0.558	64.218	83.788	1450.99	2430.79	excluded	excluded	excluded	excluded	excluded	excluded	excluded	excluded from the analyses
PF3D7_0721300	PF3D7_0721400	0.07	0.022	0.104	0.011	11.646	22.371	106.939	334.546	excluded	excluded	excluded	excluded	excluded	excluded	excluded	excluded from the analyses
PF3D7_0721400	PF3D7_0721500	0	0	0	0.345	2.151	1.013	5.839	12.29	excluded	excluded	excluded	excluded	excluded	excluded	excluded	excluded from the analyses
PF3D7_0721700	PF3D7_0721800	0	0.014	0.167	0.073	573.357	1540.29	1535.05	3224.52	excluded	excluded	excluded	excluded	excluded	excluded	excluded	excluded from the analyses
PF3D7_0722000	PF3D7_0722100	0.077	0.108	0.064	0.479	15.604	36.942	19.946	44.293	excluded	excluded	excluded	excluded	excluded	excluded	excluded	excluded from the analyses
PF3D7_0722100	PF3D7_0722200	1.805	0.279	0.323	2.574	402.069	21.848	10.351	264.33	positive	positive	no	no	positive	positive	positive (strong)	positively (strong) correlated. >=50% positive weak 0% negative.
PF3D7_0722600	PF3D7_0722500	0.01	0.011	0.043	0.024	174.038	362.447	155.816	214.329	excluded	excluded	excluded	excluded	excluded	excluded	excluded	excluded from the analyses
PF3D7_0722700	PF3D7_0722800	0	0.418	0	0.741	2.503	3.16	1.853	5.369	excluded	excluded	excluded	excluded	excluded	excluded	excluded	excluded from the analyses
PF3D7_0723000	PF3D7_0722900	0	0	0	0	1.726	0.622	0.809	13.848	excluded	excluded	excluded	excluded	excluded	excluded	excluded	excluded from the analyses
PF3D7_0723100	PF3D7_0723000	0	0	0.023	0	6.894	7.862	12.129	7.638	excluded	excluded	excluded	excluded	excluded	excluded	excluded	excluded from the analyses
PF3D7_0723200	PF3D7_0723300	0.474	0	0.131	0.411	16.643	1.055	2.635	29.685	excluded	excluded	excluded	excluded	excluded	excluded	excluded	excluded from the analyses
PF3D7_0723500	PF3D7_0723400	0.803	1.464	0.828	0.173	198.674	103.536	120.411	16.381	no	no	null	no	null	null	no obvious correlation	not correlated. >=50% no correlation.
PF3D7_0723600	PF3D7_0723700	0	0	0.63	1.546	13.561	19.755	36.49	15.292	null	null	null	null	null	negative	negative (weak)	negatively (weak) correlated. >=15% <30% negative with 0% positive.
PF3D7_0723700	PF3D7_0723800	0.049	0	0.05	0.318	28.456	2.146	63.284	62.839	excluded	excluded	excluded	excluded	excluded	excluded	excluded	excluded from the analyses
PF3D7_0724200	PF3D7_0724100	0	0	0.366	0.183	131.957	85.181	322.718	80.249	excluded	excluded	excluded	excluded	excluded	excluded	excluded	excluded from the analyses
PF3D7_0724300	PF3D7_0724400	0.301	0.04	0.499	0.572	21.725	37.46	28.304	25.625	null	no	no	null	null	no	no obvious correlation	not correlated. >=50% no correlation.
PF3D7_0724400	PF3D7_0724500	0	0	0.136	0	5.459	6.229	4.654	4.439	excluded	excluded	excluded	excluded	excluded	excluded	excluded	excluded from the analyses
PF3D7_0724700	PF3D7_0724600	0.049	0.029	0.251	0.542	0.976	0.615	4.503	10.781	excluded	excluded	excluded	excluded	excluded	excluded	excluded	excluded from the analyses
PF3D7_0724800	PF3D7_0724700	0.163	0.125	0.135	0.081	22.107	23.673	53.908	12.033	excluded	excluded	excluded	excluded	excluded	excluded	excluded	excluded from the analyses
PF3D7_0725100	PF3D7_0725200	0.048	0.004	0.02	0.047	37.466	90.514	84.578	208.704	excluded	excluded	excluded	excluded	excluded	excluded	excluded	excluded from the analyses
PF3D7_0726200	PF3D7_0726300	0.015	0.031	0.025	0.075	17.041	4.001	13.359	17.761	excluded	excluded	excluded	excluded	excluded	excluded	excluded	excluded from the analyses
PF3D7_0726500	PF3D7_0726400	0.026	0.035	0.008	0.011	3.988	5.186	11.583	8.978	excluded	excluded	excluded	excluded	excluded	excluded	excluded	excluded from the analyses
PF3D7_0726800	PF3D7_0726700	0	0.062	0.536	0.55	23.844	15.515	108.196	650.517	null	null	null	null	null	no	no obvious correlation	no clear pattern.
PF3D7_0727100	PF3D7_0727000	0	0	0	0.083	10.046	10.674	44.291	71.671	excluded	excluded	excluded	excluded	excluded	excluded	excluded	excluded from the analyses
PF3D7_0727200	PF3D7_0727100	0.102	0.012	0.198	0.053	5.611	0.989	26.483	25.387	excluded	excluded	excluded	excluded	excluded	excluded	excluded	excluded from the analyses
PF3D7_0727300	PF3D7_0727200	0.169	0.263	0.133	0.09	31.588	38.273	31.854	7.71	excluded	excluded	excluded	excluded	excluded	excluded	excluded	excluded from the analyses
PF3D7_0727800	PF3D7_0727900	1.515	1.318	0.239	0.258	32.423	20.958	17.558	10.994	no	no	positive	no	no	no	positive (weak)	positively (weak) correlated. >=15% <30% positive with 0% negative.
PF3D7_0728100	PF3D7_0728000	0	0	0.001	0	817.568	1141.95	1039.77	938.959	excluded	excluded	excluded	excluded	excluded	excluded	excluded	excluded from the analyses
PF3D7_0729000	PF3D7_0729100	0.061	0	0.102	0.144	11.24	4.804	65.76	24.044	excluded	excluded	excluded	excluded	excluded	excluded	excluded	excluded from the analyses
PF3D7_0729100	PF3D7_0729200	0.01	0	0.018	0	0.287	0.469	12.607	16.722	excluded	excluded	excluded	excluded	excluded	excluded	excluded	excluded from the analyses
PF3D7_0729400	PF3D7_0729500	0.015	0.032	0.1	0	35.119	52.094	50.662	24.008	excluded	excluded	excluded	excluded	excluded	excluded	excluded	excluded from the analyses
PF3D7_0729500	PF3D7_0729600	0.008	0	0	0.013	27.892	12.632	155.286	346.092	excluded	excluded	excluded	excluded	excluded	excluded	excluded	excluded from the analyses
PF3D7_0729800	PF3D7_0729900	0	0	0.107	0	0.797	0.246	0.175	0.686	excluded	excluded	excluded	excluded	excluded	excluded	excluded	excluded from the analyses
PF3D7_0730300	PF3D7_0730400	0	0.015	0.008	0.029	32.393	4.032	3.399	53.572	excluded	excluded	excluded	excluded	excluded	excluded	excluded	excluded from the analyses
PF3D7_0730800	PF3D7_0730900	0.428	1.719	0.64	0.05	23.904	162.112	128.959	4.698	excluded	excluded	excluded	excluded	excluded	excluded	excluded	excluded from the analyses
PF3D7_0731500	PF3D7_0731600	0.038	0	0.135	0.062	13.153	19.378	199.501	158.696	excluded	excluded	excluded	excluded	excluded	excluded	excluded	excluded from the analyses
PF3D7_0731600	PF3D7_0731700	0.031	0	0.09	0.024	6.589	4.8	53.546	55.569	excluded	excluded	excluded	excluded	excluded	excluded	excluded	excluded from the analyses
PF3D7_0731700	PF3D7_0731800	0	0	0	0	27.441	5.277	0.517	4.021	excluded	excluded	excluded	excluded	excluded	excluded	excluded	excluded from the analyses
PF3D7_0732400	PF3D7_0732300	0	0	0.095	0	0.056	0	0.031	0	excluded	excluded	excluded	excluded	excluded	excluded	excluded	excluded from the analyses
PF3D7_0732500	PF3D7_0732400	0	0.018	0	0	0.033	0.347	0.614	0.064	excluded	excluded	excluded	excluded	excluded	excluded	excluded	excluded from the analyses
PF3D7_0732600	PF3D7_0732700	0	0	0	0	0	0.074	0	0.027	excluded	excluded	excluded	excluded	excluded	excluded	excluded	excluded from the analyses
PF3D7_0732700	PF3D7_0732800	0	0	0.015	0	0.108	0.029	0.068	0.063	excluded	excluded	excluded	excluded	excluded	excluded	excluded	excluded from the analyses
PF3D7_0732800	PF3D7_0732900	0.014	0.029	0	0.032	0	0.117	0.123	0.664	excluded	excluded	excluded	excluded	excluded	excluded	excluded	excluded from the analyses
PF3D7_0800500	PF3D7_0800400	0	0	0	0	0	0.06	0.237	0.119	excluded	excluded	excluded	excluded	excluded	excluded	excluded	excluded from the analyses
PF3D7_0800600	PF3D7_0800500	0	0	0	0.017	0	0	0	0	excluded	excluded	excluded	excluded	excluded	excluded	excluded	excluded from the analyses
PF3D7_0800700	PF3D7_0800600	0	0	0.005	0	0.216	0.091	0.251	2.17	excluded	excluded	excluded	excluded	excluded	excluded	excluded	excluded from the analyses
PF3D7_0801400	PF3D7_0801300	0	0	0.266	0	1.275	0.342	0	0.118	excluded	excluded	excluded	excluded	excluded	excluded	excluded	excluded from the analyses
PF3D7_0801500	PF3D7_0801400	0	0	0	0.009	0.802	1.949	0.133	6.883	excluded	excluded	excluded	excluded	excluded	excluded	excluded	excluded from the analyses
PF3D7_0801600	PF3D7_0801500	0.15	0.053	0.498	0	176.238	282.958	159.791	64.485	excluded	excluded	excluded	excluded	excluded	excluded	excluded	excluded from the analyses
PF3D7_0801900	PF3D7_0802000	0	0.009	0.002	0.002	31.483	311.751	867.473	320.227	excluded	excluded	excluded	excluded	excluded	excluded	excluded	excluded from the analyses
PF3D7_0802600	PF3D7_0802700	0	0	0.018	0.09	0.552	0.113	0.191	2.215	excluded	excluded	excluded	excluded	excluded	excluded	excluded	excluded from the analyses
PF3D7_0802700	PF3D7_0802800	0.031	0.032	0	0.024	105.742	8.544	10.631	379.697	excluded	excluded	excluded	excluded	excluded	excluded	excluded	excluded from the analyses
PF3D7_0803200	PF3D7_0803100	0.224	0.419	0.129	0.236	122.821	59.92	105.713	28.663	excluded	excluded	excluded	excluded	excluded	excluded	excluded	excluded from the analyses
PF3D7_0803300	PF3D7_0803400	0	0	0	0.027	24.726	6.258	85.356	186.513	excluded	excluded	excluded	excluded	excluded	excluded	excluded	excluded from the analyses
PF3D7_0803400	PF3D7_0803500	0.096	0.064	0.021	0.012	19.105	3.812	9.469	6.585	excluded	excluded	excluded	excluded	excluded	excluded	excluded	excluded from the analyses
PF3D7_0803500	PF3D7_0803600	0.111	0.032	0.082	0.427	17.351	12.095	24.311	49.743	null	null	null	null	null	null	not enough data	no data. >= 85% null.
PF3D7_0803600	PF3D7_0803700	0.055	0	0.036	0.141	4.939	3.196	55.411	73.843	excluded	excluded	excluded	excluded	excluded	excluded	excluded	excluded from the analyses
PF3D7_0804000	PF3D7_0804300	0.211	0.066	0.091	0.031	187.244	113.458	53.291	8.221	excluded	excluded	excluded	excluded	excluded	excluded	excluded	excluded from the analyses
PF3D7_0804300	PF3D7_0804400	0	0	0.1	0.061	8.326	1.702	33.246	58.801	excluded	excluded	excluded	excluded	excluded	excluded	excluded	excluded from the analyses
PF3D7_0804400	PF3D7_0804500	0	0.027	0.113	0.212	13.155	10.938	73.908	28.705	excluded	excluded	excluded	excluded	excluded	excluded	excluded	excluded from the analyses
PF3D7_0804700	PF3D7_0804600	0.057	0.003	0.018	0	96.567	86.867	82.73	57.951	excluded	excluded	excluded	excluded	excluded	excluded	excluded	excluded from the analyses
PF3D7_0805000	PF3D7_0804900	1.134	1.117	0.642	0.543	48.446	72.416	65.038	134.465	no	no	negative	no	no	no	negative (weak)	negatively (weak) correlated. >=15% <30% negative with 0% positive.
PF3D7_0805100	PF3D7_0805200	0.057	0.036	0.019	0	28.091	2.055	0.668	31.239	excluded	excluded	excluded	excluded	excluded	excluded	excluded	excluded from the analyses
PF3D7_0805400	PF3D7_0805300	0	0.089	0.023	0	10.262	0.265	1.132	1.855	excluded	excluded	excluded	excluded	excluded	excluded	excluded	excluded from the analyses
PF3D7_0805500	PF3D7_0805400	0.104	0.22	0.293	0.099	4.345	15.406	13.549	15.032	null	null	null	no	null	null	no obvious correlation	no clear pattern.
PF3D7_0805800	PF3D7_0805700	0	0	0	0.202	9.26	0.893	17.015	72.633	excluded	excluded	excluded	excluded	excluded	excluded	excluded	excluded from the analyses
PF3D7_0805900	PF3D7_0805800	0	0	0	0	0.575	0.106	0.036	1.403	excluded	excluded	excluded	excluded	excluded	excluded	excluded	excluded from the analyses
PF3D7_0806000	PF3D7_0805900	0	0.011	0.039	0.02	14.712	19.749	34.337	22.628	excluded	excluded	excluded	excluded	excluded	excluded	excluded	excluded from the analyses
PF3D7_0806100	PF3D7_0806200	0.009	0	0	0.116	2.442	0.568	1.027	25.108	excluded	excluded	excluded	excluded	excluded	excluded	excluded	excluded from the analyses
PF3D7_0806600	PF3D7_0806500	0.02	0	0.039	0	50.198	34.898	54.658	52.779	excluded	excluded	excluded	excluded	excluded	excluded	excluded	excluded from the analyses
PF3D7_0806900	PF3D7_0806800	0.711	1.101	1.14	0.426	388.535	370.034	297.151	299.099	excluded	excluded	excluded	excluded	excluded	excluded	excluded	excluded from the analyses
PF3D7_0807200	PF3D7_0807300	7.275	12.493	8.433	9.617	62.714	95.082	119.645	167.918	no	no	no	no	no	no	no obvious correlation	not correlated. >=50% no correlation.
PF3D7_0807300	PF3D7_0807400	1.44	0.463	0.494	1.612	4.916	1.22	6.192	30.849	positive	no	no	no	positive	positive	positive (strong)	positively (strong) correlated. >=50% positive weak 0% negative.
PF3D7_0807400	PF3D7_0807500	0	0.174	0.63	0.67	91.588	171.068	394.796	916.766	null	null	null	null	null	no	no obvious correlation	no clear pattern.
PF3D7_0807700	PF3D7_0807600	0.144	0.038	0.06	0.293	237.764	184.086	301.491	134.603	excluded	excluded	excluded	excluded	excluded	excluded	excluded	excluded from the analyses
PF3D7_0807800	PF3D7_0807700	0.052	0	0	0.153	22.22	15.398	14.786	35.321	excluded	excluded	excluded	excluded	excluded	excluded	excluded	excluded from the analyses
PF3D7_0807900	PF3D7_0808000	0.034	0	0.336	0.289	0.853	0.896	16.815	2.377	excluded	excluded	excluded	excluded	excluded	excluded	excluded	excluded from the analyses
PF3D7_0808000	PF3D7_0808100	0	0	0.019	0.14	1.764	2.24	8.906	7.277	excluded	excluded	excluded	excluded	excluded	excluded	excluded	excluded from the analyses
PF3D7_0808300	PF3D7_0808400	0.053	0.251	0.263	0.494	36.415	43.252	38.652	159.256	excluded	excluded	excluded	excluded	excluded	excluded	excluded	excluded from the analyses
PF3D7_0808600	PF3D7_0808700	0.058	0.056	0.005	0.156	9.271	16.917	0.654	3.007	excluded	excluded	excluded	excluded	excluded	excluded	excluded	excluded from the analyses
PF3D7_0808700	PF3D7_0808800	0.034	0.006	0.002	0.046	0	0.034	0	0	excluded	excluded	excluded	excluded	excluded	excluded	excluded	excluded from the analyses
PF3D7_0808800	PF3D7_0808900	0.032	0	0	0	0.17	0.12	0.486	0.059	excluded	excluded	excluded	excluded	excluded	excluded	excluded	excluded from the analyses
PF3D7_0809600	PF3D7_0809500	0.113	0.017	0.021	0.005	13.2	40.072	28.1	54.834	excluded	excluded	excluded	excluded	excluded	excluded	excluded	excluded from the analyses
PF3D7_0809700	PF3D7_0809600	0.121	0.204	0.11	1.453	0.794	0.225	21.856	6.133	null	null	null	null	positive	null	positive (weak)	positively (weak) correlated. >=15% <30% positive with 0% negative.
PF3D7_0809800	PF3D7_0809700	0.107	0.184	0.503	0.779	0.883	0.396	1.084	6.682	null	null	null	null	null	no	no obvious correlation	no clear pattern.
PF3D7_0809900	PF3D7_0809800	0.02	0.005	0.116	0.105	0.688	0.967	0.575	1.013	excluded	excluded	excluded	excluded	excluded	excluded	excluded	excluded from the analyses
PF3D7_0810000	PF3D7_0809900	14.13	6.075	0.518	5.514	18.954	5.6	15.835	15.424	excluded	excluded	excluded	excluded	excluded	excluded	excluded	excluded from the analyses
PF3D7_0810100	PF3D7_0810000	1.692	1.192	0.609	0.792	223.025	512.741	1092.39	3322.25	no	negative	negative	no	no	no	negative (medium)	negatively (medium) correlated. >=30% <50% negative with 0% positive.
PF3D7_0811200	PF3D7_0811300	0.31	0.064	0.014	0.065	167.063	72.921	87.994	94.977	excluded	excluded	excluded	excluded	excluded	excluded	excluded	excluded from the analyses
PF3D7_0811300	PF3D7_0811400	0.096	0.116	0.053	0.116	161.297	407.482	275.709	232.192	excluded	excluded	excluded	excluded	excluded	excluded	excluded	excluded from the analyses
PF3D7_0811400	PF3D7_0811500	0.362	0.12	0.163	0.008	10.727	12.085	12.267	3.609	excluded	excluded	excluded	excluded	excluded	excluded	excluded	excluded from the analyses
PF3D7_0812200	PF3D7_0812220	0.251	0.447	1.041	1.823	6.659	4.268	82.342	96.437	no	positive	positive	positive	positive	no	positive (strong)	positively (strong) correlated. >=50% positive weak 0% negative.
PF3D7_0812300	PF3D7_0812200	0	0	0.023	0	0.251	0.215	1.158	1.713	excluded	excluded	excluded	excluded	excluded	excluded	excluded	excluded from the analyses
PF3D7_0812400	PF3D7_0812300	0	0	0	0	1.36	1.351	0.395	2.856	excluded	excluded	excluded	excluded	excluded	excluded	excluded	excluded from the analyses
PF3D7_0812500	PF3D7_0812400	0	0.028	0.136	0.102	127.974	249.652	365.016	363.924	excluded	excluded	excluded	excluded	excluded	excluded	excluded	excluded from the analyses
PF3D7_0812600	PF3D7_0812500	0.538	0.041	0	0	343.701	165.492	179.756	65.997	excluded	excluded	excluded	excluded	excluded	excluded	excluded	excluded from the analyses
PF3D7_0812900	PF3D7_0812800	0.108	0.064	0.12	0.059	2.852	2.466	3.875	15.243	null	null	null	null	null	null	not enough data	no data. >= 85% null.
PF3D7_0813000	PF3D7_0812900	0	0	0.035	0.008	0.537	0.114	0.093	0.582	excluded	excluded	excluded	excluded	excluded	excluded	excluded	excluded from the analyses
PF3D7_0813100	PF3D7_0813000	0.502	0.3	0.047	0.007	215.695	104.295	114.806	84.756	excluded	excluded	excluded	excluded	excluded	excluded	excluded	excluded from the analyses
PF3D7_0813200	PF3D7_0813100	0.02	0	0	0.125	24.023	1.743	3.116	55.9	excluded	excluded	excluded	excluded	excluded	excluded	excluded	excluded from the analyses
PF3D7_0813500	PF3D7_0813400	0.475	0.219	0.354	0.01	1274.87	1266.45	625.318	200.77	excluded	excluded	excluded	excluded	excluded	excluded	excluded	excluded from the analyses
PF3D7_0814400	PF3D7_0814300	0.185	0.088	0.154	0.18	15.597	8.529	8.356	2.229	null	null	null	null	null	null	not enough data	no data. >= 85% null.
PF3D7_0814700	PF3D7_0814900	0.184	0.238	0.119	1.486	19.029	58.258	103.105	239.451	null	null	null	null	positive	null	positive (weak)	positively (weak) correlated. >=15% <30% positive with 0% negative.
PF3D7_0815100	PF3D7_0815200	0.026	0.177	0.208	0.186	47.145	76.25	100.371	78.337	null	null	null	null	null	null	not enough data	no data. >= 85% null.
PF3D7_0815200	PF3D7_0815300	0.286	0.098	0.077	0.29	0.446	0.241	4.802	6.399	excluded	excluded	excluded	excluded	excluded	excluded	excluded	excluded from the analyses
PF3D7_0815700	PF3D7_0815600	0.774	1.013	0.489	0.21	436.142	464.162	332.847	259.96	no	no	no	no	no	no	no obvious correlation	not correlated. >=50% no correlation.
PF3D7_0815800	PF3D7_0815700	0.003	0.022	0.017	0.043	0.135	0.604	5.098	8.231	excluded	excluded	excluded	excluded	excluded	excluded	excluded	excluded from the analyses
PF3D7_0816300	PF3D7_0816200	0.006	0	0	0.118	34.384	18.485	47.007	789.457	excluded	excluded	excluded	excluded	excluded	excluded	excluded	excluded from the analyses
PF3D7_0816400	PF3D7_0816500	0	0	0	0	0.657	0.27	0.819	2.622	excluded	excluded	excluded	excluded	excluded	excluded	excluded	excluded from the analyses
PF3D7_0816900	PF3D7_0817000	0	0	0.038	0.036	0.081	0.187	4.416	9.006	excluded	excluded	excluded	excluded	excluded	excluded	excluded	excluded from the analyses
PF3D7_0817000	PF3D7_0817100	0	0	0.054	0.013	0.174	0.152	14.778	1.888	excluded	excluded	excluded	excluded	excluded	excluded	excluded	excluded from the analyses
PF3D7_0817300	PF3D7_0817200	0.003	0	0.028	0	13.227	7.456	10.427	17.127	excluded	excluded	excluded	excluded	excluded	excluded	excluded	excluded from the analyses
PF3D7_0817400	PF3D7_0817300	0.051	0.135	0.176	0.126	4.876	23.673	78.86	28.215	excluded	excluded	excluded	excluded	excluded	excluded	excluded	excluded from the analyses
PF3D7_0817700	PF3D7_0817600	0.011	0.052	0.055	0.128	53.803	3.227	2.812	90.014	excluded	excluded	excluded	excluded	excluded	excluded	excluded	excluded from the analyses
PF3D7_0818000	PF3D7_0818100	0.32	0.018	0.014	0.079	25.08	2.022	1.279	14.512	excluded	excluded	excluded	excluded	excluded	excluded	excluded	excluded from the analyses
PF3D7_0818100	PF3D7_0818200	0.21	0.308	0.126	0.3	647.882	954.004	1193.96	2714.72	no	null	no	null	no	null	no obvious correlation	not correlated. >=50% no correlation.
PF3D7_0818200	PF3D7_0818300	1.296	0.203	0.339	1.48	2.771	0.628	0.214	0.683	excluded	excluded	excluded	excluded	excluded	excluded	excluded	excluded from the analyses
PF3D7_0818700	PF3D7_0818600	0	0.043	0.047	0.036	8.392	6.208	3.24	10.414	excluded	excluded	excluded	excluded	excluded	excluded	excluded	excluded from the analyses
PF3D7_0818800	PF3D7_0818700	0.277	0.622	0.144	0.108	140.281	87.613	99.655	73.883	excluded	excluded	excluded	excluded	excluded	excluded	excluded	excluded from the analyses
PF3D7_0819100	PF3D7_0819200	0	0	0.088	0	5.745	5.6	4.755	2.274	excluded	excluded	excluded	excluded	excluded	excluded	excluded	excluded from the analyses
PF3D7_0819200	PF3D7_0819300	0	0	0.1	0.065	0.921	0.267	6.286	0.996	excluded	excluded	excluded	excluded	excluded	excluded	excluded	excluded from the analyses
PF3D7_0819300	PF3D7_0819400	0	0	0	0	0.23	0.233	0.382	0	excluded	excluded	excluded	excluded	excluded	excluded	excluded	excluded from the analyses
PF3D7_0819400	PF3D7_0819500	0.01	0.081	0.223	0.322	0.624	7.787	17.28	4.931	null	null	null	null	null	no	no obvious correlation	no clear pattern.
PF3D7_0819700	PF3D7_0819600	1.551	1.002	1.961	14.108	36.365	20.771	71.866	267.527	no	no	positive	no	positive	positive	positive (strong)	positively (strong) correlated. >=50% positive weak 0% negative.
PF3D7_0819800	PF3D7_0819700	0.125	0.014	0.033	0.213	0.337	0.204	1.194	5.38	excluded	excluded	excluded	excluded	excluded	excluded	excluded	excluded from the analyses
PF3D7_0819900	PF3D7_0819800	0	0	0	0	4.739	1.438	7.469	7.973	excluded	excluded	excluded	excluded	excluded	excluded	excluded	excluded from the analyses
PF3D7_0820000	PF3D7_0819900	0.06	0.054	0.13	0.082	28.882	53.873	86.158	182.929	excluded	excluded	excluded	excluded	excluded	excluded	excluded	excluded from the analyses
PF3D7_0820100	PF3D7_0820000	0.228	0.204	0.363	0.506	51.28	37.756	98.516	21.085	no	no	negative	no	no	no	negative (weak)	negatively (weak) correlated. >=15% <30% negative with 0% positive.
PF3D7_0820200	PF3D7_0820100	0	0	0.024	0.015	3.099	2.479	20.166	14.307	excluded	excluded	excluded	excluded	excluded	excluded	excluded	excluded from the analyses
PF3D7_0820300	PF3D7_0820400	0.01	0.043	0.102	0.096	1.232	1.077	13.535	8.255	excluded	excluded	excluded	excluded	excluded	excluded	excluded	excluded from the analyses
PF3D7_0820400	PF3D7_0820500	5.886	5.516	0.282	2.032	49.985	48.723	20.61	27.602	no	positive	no	positive	no	no	positive (medium)	positively (medium) correlated. >=30% <50% positive with 0% negative.
PF3D7_0820500	PF3D7_0820600	0.029	0	0.037	0.178	0.193	0.467	0.676	17.537	excluded	excluded	excluded	excluded	excluded	excluded	excluded	excluded from the analyses
PF3D7_0820600	PF3D7_0820700	0.193	0.015	2.212	2.596	5.068	4.966	37.205	107.485	null	null	null	null	null	no	no obvious correlation	no clear pattern.
PF3D7_0820900	PF3D7_0820800	0.012	0	0.03	0.019	1.207	0.707	12.03	11.229	excluded	excluded	excluded	excluded	excluded	excluded	excluded	excluded from the analyses
PF3D7_0821000	PF3D7_0821100	0.098	0.026	0.041	0.038	59.165	36.271	13.674	19.811	excluded	excluded	excluded	excluded	excluded	excluded	excluded	excluded from the analyses
PF3D7_0821100	PF3D7_0821200	0.055	0.332	0.329	0.347	178.237	195.043	106.816	287.397	null	null	null	no	no	no	no obvious correlation	not correlated. >=50% no correlation.
PF3D7_0821600	PF3D7_0821700	0.726	1.357	0.471	0.262	236.147	751.163	618.454	460.676	no	no	no	no	no	no	no obvious correlation	not correlated. >=50% no correlation.
PF3D7_0821700	PF3D7_0821800	0.271	0.095	0.863	0.317	408.971	1509.96	721.655	2500.22	excluded	excluded	excluded	excluded	excluded	excluded	excluded	excluded from the analyses
PF3D7_0823000	PF3D7_0822900	0.255	0.045	0.004	0.188	100.74	4.36	1.135	26.379	excluded	excluded	excluded	excluded	excluded	excluded	excluded	excluded from the analyses
PF3D7_0823100	PF3D7_0823000	0.22	0.145	0.457	0.88	4.414	4.196	11.705	11.947	null	positive	positive	null	null	no	positive (medium)	positively (medium) correlated. >=30% <50% positive with 0% negative.
PF3D7_0823200	PF3D7_0823100	0.066	0.116	0.091	0.051	67.437	131.46	79.34	30.094	excluded	excluded	excluded	excluded	excluded	excluded	excluded	excluded from the analyses
PF3D7_0823300	PF3D7_0823400	0.013	0.005	0.278	0.013	0.573	0.538	0.116	0.844	excluded	excluded	excluded	excluded	excluded	excluded	excluded	excluded from the analyses
PF3D7_0823600	PF3D7_0823500	0	0	0	0	0.987	3.221	0.456	0.936	excluded	excluded	excluded	excluded	excluded	excluded	excluded	excluded from the analyses
PF3D7_0823700	PF3D7_0823600	0	0	0	0	1.214	7.237	1.044	1.353	excluded	excluded	excluded	excluded	excluded	excluded	excluded	excluded from the analyses
PF3D7_0823800	PF3D7_0823900	0	0	0.008	0.037	4.473	16.598	57.946	98.372	excluded	excluded	excluded	excluded	excluded	excluded	excluded	excluded from the analyses
PF3D7_0824100	PF3D7_0824200	0	0	0	0.012	0.508	0.407	11.793	5.978	excluded	excluded	excluded	excluded	excluded	excluded	excluded	excluded from the analyses
PF3D7_0824400	PF3D7_0824300	0.236	0.034	0.347	4.159	2.792	0.678	15.772	17.738	null	no	positive	null	null	no	positive (weak)	positively (weak) correlated. >=15% <30% positive with 0% negative.
PF3D7_0824500	PF3D7_0824600	0.185	0.373	0.084	0.21	36.211	58.753	42.196	52.792	excluded	excluded	excluded	excluded	excluded	excluded	excluded	excluded from the analyses
PF3D7_0824600	PF3D7_0824700	0	0	0.255	0.794	1.512	0.555	6.42	41.24	null	null	null	null	null	positive	positive (weak)	positively (weak) correlated. >=15% <30% positive with 0% negative.
PF3D7_0824700	PF3D7_0824800	0.247	0.363	0.169	0.05	30.743	32.916	41.876	24.7	excluded	excluded	excluded	excluded	excluded	excluded	excluded	excluded from the analyses
PF3D7_0825000	PF3D7_0825100	0	0.004	0.006	0	0.102	0	0.113	0	excluded	excluded	excluded	excluded	excluded	excluded	excluded	excluded from the analyses
PF3D7_0825100	PF3D7_0825200	0	0	0.761	0.159	2.937	1.491	17.133	103.223	null	null	null	null	null	null	not enough data	no data. >= 85% null.
PF3D7_0825400	PF3D7_0825500	3.503	3.926	0.793	0	211.236	158.097	100.075	18.03	no	positive	null	no	null	null	positive (weak)	positively (weak) correlated. >=15% <30% positive with 0% negative.
PF3D7_0825700	PF3D7_0825600	0.904	0.239	0.119	0.497	0	1.007	5.966	16.992	null	null	null	null	positive	null	positive (weak)	positively (weak) correlated. >=15% <30% positive with 0% negative.
PF3D7_0825800	PF3D7_0825900	0.098	0	0.035	0	0.64	1.02	1.652	0.907	excluded	excluded	excluded	excluded	excluded	excluded	excluded	excluded from the analyses
PF3D7_0825900	PF3D7_0826000	0	0	0.311	0.015	0.252	0.43	15.417	1.016	excluded	excluded	excluded	excluded	excluded	excluded	excluded	excluded from the analyses
PF3D7_0826200	PF3D7_0826100	0	0.022	0.035	0.008	76.908	61.943	147.812	19.536	excluded	excluded	excluded	excluded	excluded	excluded	excluded	excluded from the analyses
PF3D7_0826700	PF3D7_0826600	0.136	0.287	0.694	0.728	30.824	45.96	40.223	50.116	excluded	excluded	excluded	excluded	excluded	excluded	excluded	excluded from the analyses
PF3D7_0827100	PF3D7_0827200	0	0	0	0	0.756	0.39	0.763	0.834	excluded	excluded	excluded	excluded	excluded	excluded	excluded	excluded from the analyses
PF3D7_0827200	PF3D7_0827300	0	0	0	0	48.3	37.693	38.369	19.272	excluded	excluded	excluded	excluded	excluded	excluded	excluded	excluded from the analyses
PF3D7_0827300	PF3D7_0827400	0.09	0.135	0.006	0.035	31.878	17.269	7.727	18.402	excluded	excluded	excluded	excluded	excluded	excluded	excluded	excluded from the analyses
PF3D7_0827400	PF3D7_0827500	0.115	0.243	1.049	7.217	27.248	12.302	156.245	509.966	null	null	null	positive	positive	positive	positive (strong)	positively (strong) correlated. >=50% positive weak 0% negative.
PF3D7_0827700	PF3D7_0827600	0	0	0.105	0.031	4.112	0.823	42.991	32.334	excluded	excluded	excluded	excluded	excluded	excluded	excluded	excluded from the analyses
PF3D7_0828400	PF3D7_0828300	0.043	0.113	1.3	1.804	10.476	12.921	49.839	73.784	null	null	null	null	null	no	no obvious correlation	no clear pattern.
PF3D7_0828500	PF3D7_0828400	0.165	0.214	0.58	2.295	0.351	0.045	4.97	13.191	null	null	null	null	null	positive	positive (weak)	positively (weak) correlated. >=15% <30% positive with 0% negative.
PF3D7_0828600	PF3D7_0828500	0.66	0.25	0.61	4.759	2.445	1.437	24.207	103.298	no	no	positive	positive	positive	positive	positive (strong)	positively (strong) correlated. >=50% positive weak 0% negative.
PF3D7_0828900	PF3D7_0828800	4.251	0.755	0.254	0.902	17.862	1.078	0.551	7.471	positive	positive	positive	no	no	positive	positive (strong)	positively (strong) correlated. >=50% positive weak 0% negative.
PF3D7_0829000	PF3D7_0829100	0.145	0.261	0.129	0.131	268.081	365.635	196.646	163.292	excluded	excluded	excluded	excluded	excluded	excluded	excluded	excluded from the analyses
PF3D7_0829100	PF3D7_0829200	0.585	0.927	6.024	3.219	2.649	9.638	87.765	22.217	no	positive	positive	positive	positive	no	positive (strong)	positively (strong) correlated. >=50% positive weak 0% negative.
PF3D7_0829200	PF3D7_0829300	0	0	0.038	0.072	12.604	48.021	75.908	118.767	excluded	excluded	excluded	excluded	excluded	excluded	excluded	excluded from the analyses
PF3D7_0829500	PF3D7_0829400	0	0	0.007	0.15	4.479	0.601	3.825	27.11	excluded	excluded	excluded	excluded	excluded	excluded	excluded	excluded from the analyses
PF3D7_0830600	PF3D7_0830700	0.124	0.044	0.537	0.107	97.706	230.767	390.15	58.926	excluded	excluded	excluded	excluded	excluded	excluded	excluded	excluded from the analyses
PF3D7_0830700	PF3D7_0830800	0.086	0	0	0.449	6.904	18.935	6.428	1.291	excluded	excluded	excluded	excluded	excluded	excluded	excluded	excluded from the analyses
PF3D7_0831000	PF3D7_0831100	0	0	0.098	0.126	0.533	4.446	1.167	0.347	excluded	excluded	excluded	excluded	excluded	excluded	excluded	excluded from the analyses
PF3D7_0831100	PF3D7_0831200	0.085	0.007	0.033	0.008	114.349	44.258	9.428	28.336	excluded	excluded	excluded	excluded	excluded	excluded	excluded	excluded from the analyses
PF3D7_0831200	PF3D7_0831300	0	0	0	0	7.172	4.897	19.092	5.86	excluded	excluded	excluded	excluded	excluded	excluded	excluded	excluded from the analyses
PF3D7_0831500	PF3D7_0831600	0.094	0	0	0	18.51	1.754	1.723	55.145	excluded	excluded	excluded	excluded	excluded	excluded	excluded	excluded from the analyses
PF3D7_0831800	PF3D7_0831700	0.391	0.369	0.649	0.546	2860.24	3768.69	1381.1	186.372	excluded	excluded	excluded	excluded	excluded	excluded	excluded	excluded from the analyses
PF3D7_0832200	PF3D7_0832300	0	0	0.036	0	0	0	0.08	0.019	excluded	excluded	excluded	excluded	excluded	excluded	excluded	excluded from the analyses
PF3D7_0832500	PF3D7_0832400	0	0	0	0.03	0	0.044	0.051	0	excluded	excluded	excluded	excluded	excluded	excluded	excluded	excluded from the analyses
PF3D7_0832600	PF3D7_0832500	0.079	0	0.115	0	0	0.183	1.103	0	excluded	excluded	excluded	excluded	excluded	excluded	excluded	excluded from the analyses
PF3D7_0832700	PF3D7_0832800	0	0	0	0	0	0	0	0	excluded	excluded	excluded	excluded	excluded	excluded	excluded	excluded from the analyses
PF3D7_0832800	PF3D7_0832900	0	0	0.051	0	0	0.044	1.713	0.097	excluded	excluded	excluded	excluded	excluded	excluded	excluded	excluded from the analyses
PF3D7_0832900	PF3D7_0833000	0	0	0	0	0.068	0.054	0.17	0	excluded	excluded	excluded	excluded	excluded	excluded	excluded	excluded from the analyses
PF3D7_0900300	PF3D7_0900200	0.227	0.148	0	0.027	0.083	0.053	0	1.094	excluded	excluded	excluded	excluded	excluded	excluded	excluded	excluded from the analyses
PF3D7_0900600	PF3D7_0900500	0.068	0.036	0	0.013	0	0.02	0.354	0.014	excluded	excluded	excluded	excluded	excluded	excluded	excluded	excluded from the analyses
PF3D7_0900700	PF3D7_0900600	0	0	0	0	0	0.072	0.057	0.013	excluded	excluded	excluded	excluded	excluded	excluded	excluded	excluded from the analyses
PF3D7_0901000	PF3D7_0900900	0	0	0	0	0.021	0.088	0.104	0.033	excluded	excluded	excluded	excluded	excluded	excluded	excluded	excluded from the analyses
PF3D7_0901100	PF3D7_0901000	0	0	0	0	0	0	0	0	excluded	excluded	excluded	excluded	excluded	excluded	excluded	excluded from the analyses
PF3D7_0901200	PF3D7_0901100	0	0	0	0	0	0	0.045	0.056	excluded	excluded	excluded	excluded	excluded	excluded	excluded	excluded from the analyses
PF3D7_0901300	PF3D7_0901400	0.05	0.105	0.124	0.168	0	0	0	0	excluded	excluded	excluded	excluded	excluded	excluded	excluded	excluded from the analyses
PF3D7_0901400	PF3D7_0901500	0	0	0	0	0	0	0.029	0	excluded	excluded	excluded	excluded	excluded	excluded	excluded	excluded from the analyses
PF3D7_0901500	PF3D7_0901600	0	0	0	0	0	0	0.034	0	excluded	excluded	excluded	excluded	excluded	excluded	excluded	excluded from the analyses
PF3D7_0902000	PF3D7_0901900	0.185	0.012	0.019	0	7.49	6.436	14.929	11.427	excluded	excluded	excluded	excluded	excluded	excluded	excluded	excluded from the analyses
PF3D7_0902100	PF3D7_0902000	0.277	0.089	0.861	0.066	24.783	12.416	39.361	4.711	null	no	null	null	null	null	no obvious correlation	no clear pattern.
PF3D7_0902200	PF3D7_0902100	0.179	0	0.058	0.062	25.963	1.72	2.252	49.727	excluded	excluded	excluded	excluded	excluded	excluded	excluded	excluded from the analyses
PF3D7_0902300	PF3D7_0902200	0.32	0.448	0.635	0.524	173.989	126.124	180.638	41.943	excluded	excluded	excluded	excluded	excluded	excluded	excluded	excluded from the analyses
PF3D7_0902400	PF3D7_0902300	0.349	0.946	0.145	0.136	152.213	329.914	11.69	1.306	positive	null	null	null	null	null	positive (weak)	positively (weak) correlated. >=15% <30% positive with 0% negative.
PF3D7_0902500	PF3D7_0902400	0.043	0	0.026	0.075	5.163	0.59	4.935	10.501	excluded	excluded	excluded	excluded	excluded	excluded	excluded	excluded from the analyses
PF3D7_0902600	PF3D7_0902500	0.346	0.065	0.051	0.048	133.098	56.112	1.703	0.929	excluded	excluded	excluded	excluded	excluded	excluded	excluded	excluded from the analyses
PF3D7_0902900	PF3D7_0903000	0.184	4.977	3.048	1.623	6.689	41.45	127.717	290.889	null	null	null	no	negative	no	negative (weak)	negatively (weak) correlated. >=15% <30% negative with 0% positive.
PF3D7_0903200	PF3D7_0903100	0.184	0.649	1.452	0.742	8.858	26.337	20.617	24.831	excluded	excluded	excluded	excluded	excluded	excluded	excluded	excluded from the analyses
PF3D7_0903500	PF3D7_0903600	0.023	0	0	0.004	81.552	2.806	7.108	21.451	excluded	excluded	excluded	excluded	excluded	excluded	excluded	excluded from the analyses
PF3D7_0903600	PF3D7_0903700	0.009	0	0.021	0.073	117.528	43.042	682.901	1421.61	excluded	excluded	excluded	excluded	excluded	excluded	excluded	excluded from the analyses
PF3D7_0903700	PF3D7_0903800	0.152	0.147	0.138	0.422	0.037	0.03	0.099	0.637	excluded	excluded	excluded	excluded	excluded	excluded	excluded	excluded from the analyses
PF3D7_0903800	PF3D7_0903900	0.227	0.518	0.246	0.08	234.058	717.144	546.278	542.091	positive	no	null	no	null	null	positive (weak)	positively (weak) correlated. >=15% <30% positive with 0% negative.
PF3D7_0904100	PF3D7_0904000	0.023	0.043	0.03	0.018	803.514	919.007	776.59	564.168	excluded	excluded	excluded	excluded	excluded	excluded	excluded	excluded from the analyses
PF3D7_0904400	PF3D7_0904300	0	0	0	0	0.063	0.013	0.271	0.665	excluded	excluded	excluded	excluded	excluded	excluded	excluded	excluded from the analyses
PF3D7_0904500	PF3D7_0904600	0.534	0.411	0.726	0.72	42.272	32.614	44.564	28.092	no	no	no	no	no	no	no obvious correlation	not correlated. >=50% no correlation.
PF3D7_0905000	PF3D7_0904900	0.067	0	0.111	0.47	12.756	1.458	82.827	61.657	excluded	excluded	excluded	excluded	excluded	excluded	excluded	excluded from the analyses
PF3D7_0905100	PF3D7_0905000	0.021	0	0	0.081	1.07	1.084	14.978	32.939	excluded	excluded	excluded	excluded	excluded	excluded	excluded	excluded from the analyses
PF3D7_0905200	PF3D7_0905100	0.173	0.055	0.135	0.094	26.981	16.145	45.002	32.287	null	null	null	null	null	null	not enough data	no data. >= 85% null.
PF3D7_0905300	PF3D7_0905200	0.103	0.13	0.029	0.004	8.422	7.651	8.868	2.345	excluded	excluded	excluded	excluded	excluded	excluded	excluded	excluded from the analyses
PF3D7_0905400	PF3D7_0905300	0.063	0	0.076	0.241	0.61	0.049	0.119	0.46	excluded	excluded	excluded	excluded	excluded	excluded	excluded	excluded from the analyses
PF3D7_0905500	PF3D7_0905600	0	0	0	0	0.185	0.114	0.021	1.04	excluded	excluded	excluded	excluded	excluded	excluded	excluded	excluded from the analyses
PF3D7_0906000	PF3D7_0905900	0.01	0.007	0.012	0	81.683	45.282	56.736	56.123	excluded	excluded	excluded	excluded	excluded	excluded	excluded	excluded from the analyses
PF3D7_0906700	PF3D7_0906600	0.463	0.122	0.203	0	285.68	223.039	206.83	27.897	excluded	excluded	excluded	excluded	excluded	excluded	excluded	excluded from the analyses
PF3D7_0906800	PF3D7_0906700	0.322	0.017	0.08	0.119	20.471	23.671	64.722	19.959	excluded	excluded	excluded	excluded	excluded	excluded	excluded	excluded from the analyses
PF3D7_0906900	PF3D7_0907000	0.709	0.584	0.459	0.432	53.235	63.281	32.067	79.436	no	no	no	no	no	no	no obvious correlation	not correlated. >=50% no correlation.
PF3D7_0907400	PF3D7_0907300	0	0	0	0.005	26.9	37.818	63.081	46.707	excluded	excluded	excluded	excluded	excluded	excluded	excluded	excluded from the analyses
PF3D7_0907500	PF3D7_0907400	0	0.444	0	0.925	44.097	58.872	110.216	174.939	null	null	null	null	positive	null	positive (weak)	positively (weak) correlated. >=15% <30% positive with 0% negative.
PF3D7_0908000	PF3D7_0907900	0	0	0.038	0.189	10.252	8.937	114.026	235.054	excluded	excluded	excluded	excluded	excluded	excluded	excluded	excluded from the analyses
PF3D7_0908100	PF3D7_0908000	2.032	0.362	0.175	2.039	9.299	28.668	17.888	119.313	negative	null	no	null	positive	null	no obvious correlation	no clear pattern.
PF3D7_0908600	PF3D7_0908500	0.161	0.065	0.072	0.232	10.62	0.434	1.424	13.688	excluded	excluded	excluded	excluded	excluded	excluded	excluded	excluded from the analyses
PF3D7_0908700	PF3D7_0908600	1.619	0.192	0.269	0.237	10.453	10.641	15.316	6.98	excluded	excluded	excluded	excluded	excluded	excluded	excluded	excluded from the analyses
PF3D7_0909000	PF3D7_0908900	0.037	0	0.124	0.058	0.442	0.96	3.814	2.812	excluded	excluded	excluded	excluded	excluded	excluded	excluded	excluded from the analyses
PF3D7_0909300	PF3D7_0909200	0	0	0.04	0	0.736	0.481	0.3	0.585	excluded	excluded	excluded	excluded	excluded	excluded	excluded	excluded from the analyses
PF3D7_0909400	PF3D7_0909500	0.029	0.01	0.004	0	1.488	0.312	0.096	4.764	excluded	excluded	excluded	excluded	excluded	excluded	excluded	excluded from the analyses
PF3D7_0909700	PF3D7_0909800	0.006	0.013	0.005	0	48.777	97.087	70.129	96.925	excluded	excluded	excluded	excluded	excluded	excluded	excluded	excluded from the analyses
PF3D7_0909800	PF3D7_0909900	0.325	0.172	0	0	34.89	24.654	54.7	31.726	excluded	excluded	excluded	excluded	excluded	excluded	excluded	excluded from the analyses
PF3D7_0910100	PF3D7_0910000	0	0	0	0	0.304	0.167	0.281	1.258	excluded	excluded	excluded	excluded	excluded	excluded	excluded	excluded from the analyses
PF3D7_0910200	PF3D7_0910300	0.012	0.024	0.029	0.006	6.807	23.361	15.608	25.499	excluded	excluded	excluded	excluded	excluded	excluded	excluded	excluded from the analyses
PF3D7_0910500	PF3D7_0910400	0.007	0.004	0.04	0.11	1.52	1.518	12.625	13.373	excluded	excluded	excluded	excluded	excluded	excluded	excluded	excluded from the analyses
PF3D7_0910600	PF3D7_0910700	0	0	0	0	0.774	1.025	2.312	1.578	excluded	excluded	excluded	excluded	excluded	excluded	excluded	excluded from the analyses
PF3D7_0910700	PF3D7_0910800	0.104	0.159	0.115	0.27	6.116	13.431	35.039	40.312	null	null	null	null	null	null	not enough data	no data. >= 85% null.
PF3D7_0911000	PF3D7_0911100	3.046	0.115	0.036	0.407	24.983	1.327	0.72	5.993	null	null	positive	null	null	null	positive (weak)	positively (weak) correlated. >=15% <30% positive with 0% negative.
PF3D7_0911100	PF3D7_0911200	0.005	0	0.009	0.025	3.272	1.645	21.976	85.147	excluded	excluded	excluded	excluded	excluded	excluded	excluded	excluded from the analyses
PF3D7_0911200	PF3D7_0911300	0	0	0	0	0.021	0.01	0.194	0.556	excluded	excluded	excluded	excluded	excluded	excluded	excluded	excluded from the analyses
PF3D7_0911500	PF3D7_0911400	0	0	0.313	0	6.525	20.487	55.052	9.651	excluded	excluded	excluded	excluded	excluded	excluded	excluded	excluded from the analyses
PF3D7_0911600	PF3D7_0911700	0	0	0	0.029	2.233	2.433	30.669	16.293	excluded	excluded	excluded	excluded	excluded	excluded	excluded	excluded from the analyses
PF3D7_0911900	PF3D7_0911800	0.304	0.225	0.114	1.399	37.066	18.566	17.567	198.356	excluded	excluded	excluded	excluded	excluded	excluded	excluded	excluded from the analyses
PF3D7_0912000	PF3D7_0911900	0.164	0.275	0.076	0.056	283.593	457.692	195.137	297.356	excluded	excluded	excluded	excluded	excluded	excluded	excluded	excluded from the analyses
PF3D7_0912100	PF3D7_0912000	0	0	0.289	0.023	6.129	5.301	33.037	24.264	excluded	excluded	excluded	excluded	excluded	excluded	excluded	excluded from the analyses
PF3D7_0912200	PF3D7_0912100	17.317	12.127	6.334	9.043	27.397	33.361	34.704	16.614	no	no	no	no	no	no	no obvious correlation	not correlated. >=50% no correlation.
PF3D7_0912400	PF3D7_0912200	0.535	0.208	0.012	0.11	0.692	0.307	0.092	0.054	excluded	excluded	excluded	excluded	excluded	excluded	excluded	excluded from the analyses
PF3D7_0912500	PF3D7_0912600	0.066	0.162	0	0	3.915	1.223	2.215	0.887	excluded	excluded	excluded	excluded	excluded	excluded	excluded	excluded from the analyses
PF3D7_0912600	PF3D7_0912700	0.208	0.146	0.098	0.081	29.762	4.803	73.351	114.997	excluded	excluded	excluded	excluded	excluded	excluded	excluded	excluded from the analyses
PF3D7_0913100	PF3D7_0913000	0.13	0.172	0.04	0	55.96	134.967	74.444	67.79	excluded	excluded	excluded	excluded	excluded	excluded	excluded	excluded from the analyses
PF3D7_0913400	PF3D7_0913300	0.895	1.459	0.589	0.087	135.189	281.946	86.83	61.605	no	no	null	positive	null	null	positive (weak)	positively (weak) correlated. >=15% <30% positive with 0% negative.
PF3D7_0913500	PF3D7_0913400	0.305	0.2	1.569	0.352	3.917	6.781	191.355	73.867	no	positive	no	positive	no	positive	positive (strong)	positively (strong) correlated. >=50% positive weak 0% negative.
PF3D7_0913600	PF3D7_0913700	0	0.005	0.085	0.056	12.423	38.622	107.233	146.01	excluded	excluded	excluded	excluded	excluded	excluded	excluded	excluded from the analyses
PF3D7_0913700	PF3D7_0913800	0.048	0	0.04	0	1033.11	66.57	11.114	460.976	excluded	excluded	excluded	excluded	excluded	excluded	excluded	excluded from the analyses
PF3D7_0914200	PF3D7_0914100	1.368	0.286	1.96	6.395	79.954	3.771	17.419	57.373	positive	no	no	positive	positive	positive	positive (strong)	positively (strong) correlated. >=50% positive weak 0% negative.
PF3D7_0914300	PF3D7_0914200	0.973	0.612	0.434	0.326	25.365	18.289	23.135	14.258	no	no	no	no	no	no	no obvious correlation	not correlated. >=50% no correlation.
PF3D7_0914600	PF3D7_0914700	0.79	0.06	0.047	0.308	145.002	109.823	113.799	54.232	excluded	excluded	excluded	excluded	excluded	excluded	excluded	excluded from the analyses
PF3D7_0915100	PF3D7_0915000	0	0	0.131	0.124	4.613	1.194	13.084	58.144	excluded	excluded	excluded	excluded	excluded	excluded	excluded	excluded from the analyses
PF3D7_0915400	PF3D7_0915300	0.035	0.051	0.176	0.283	4.029	3.191	16.909	3.735	excluded	excluded	excluded	excluded	excluded	excluded	excluded	excluded from the analyses
PF3D7_0915500	PF3D7_0915600	0.34	0.339	0.063	0	53.44	84.198	25.761	10.863	excluded	excluded	excluded	excluded	excluded	excluded	excluded	excluded from the analyses
PF3D7_0915800	PF3D7_0915900	0.115	0.244	0.168	0.27	430.178	656.454	556.841	1007.19	excluded	excluded	excluded	excluded	excluded	excluded	excluded	excluded from the analyses
PF3D7_0916100	PF3D7_0916200	0	0	0.087	0	2.914	3.967	44.882	11.389	excluded	excluded	excluded	excluded	excluded	excluded	excluded	excluded from the analyses
PF3D7_0916600	PF3D7_0916500	0	0	0.973	0.156	10.103	5.485	46.809	107.743	null	null	null	null	null	null	not enough data	no data. >= 85% null.
PF3D7_0916700	PF3D7_0916600	0.291	0.085	0.013	0.605	22.556	21.631	9.876	4.819	excluded	excluded	excluded	excluded	excluded	excluded	excluded	excluded from the analyses
PF3D7_0916800	PF3D7_0916900	1.138	0.267	0.105	0	254.86	215.692	94.837	307.846	excluded	excluded	excluded	excluded	excluded	excluded	excluded	excluded from the analyses
PF3D7_0917100	PF3D7_0917000	0.033	0	0.151	0.343	7.835	3.088	41.743	54.706	excluded	excluded	excluded	excluded	excluded	excluded	excluded	excluded from the analyses
PF3D7_0917200	PF3D7_0917300	1.801	0.552	0.113	24.088	11.481	1.055	0.998	96.056	positive	null	positive	null	positive	null	positive (strong)	positively (strong) correlated. >=50% positive weak 0% negative.
PF3D7_0917300	PF3D7_0917400	0	0	0	0.014	2.353	0.144	1.155	7.027	excluded	excluded	excluded	excluded	excluded	excluded	excluded	excluded from the analyses
PF3D7_0917400	PF3D7_0917500	0	0	0	0.034	4.219	2.064	38.25	102.573	excluded	excluded	excluded	excluded	excluded	excluded	excluded	excluded from the analyses
PF3D7_0917700	PF3D7_0917800	0.14	0.296	0.16	0.424	27.707	34.633	24.783	78.143	null	null	null	null	no	null	no obvious correlation	no clear pattern.
PF3D7_0917800	PF3D7_0917900	0.187	1.198	0.286	1.814	503.137	1424.33	1238.2	3111.32	null	null	null	no	no	positive	positive (weak)	positively (weak) correlated. >=15% <30% positive with 0% negative.
PF3D7_0918300	PF3D7_0918200	0.02	0	0.553	0.337	7.028	5.077	33.432	72.03	excluded	excluded	excluded	excluded	excluded	excluded	excluded	excluded from the analyses
PF3D7_0918600	PF3D7_0918700	0.155	0.118	0	0	72.417	8.594	0.538	2.688	excluded	excluded	excluded	excluded	excluded	excluded	excluded	excluded from the analyses
PF3D7_0919300	PF3D7_0919400	0	0.096	0	0	10.523	4.897	33.445	254.509	excluded	excluded	excluded	excluded	excluded	excluded	excluded	excluded from the analyses
PF3D7_0919400	PF3D7_0919500	0.11	0	0.02	0.038	0.83	0.209	0.416	6.581	excluded	excluded	excluded	excluded	excluded	excluded	excluded	excluded from the analyses
PF3D7_0919500	PF3D7_0919600	0.079	0.084	2.527	1.378	0.46	0.542	17.664	12.641	null	null	null	null	null	no	no obvious correlation	no clear pattern.
PF3D7_0919600	PF3D7_0919700	0.079	0.014	0.306	0	1.397	25.242	38.058	11.31	excluded	excluded	excluded	excluded	excluded	excluded	excluded	excluded from the analyses
PF3D7_0919900	PF3D7_0919800	0	0.004	0.006	0	12.876	2.966	4.749	19.285	excluded	excluded	excluded	excluded	excluded	excluded	excluded	excluded from the analyses
PF3D7_0920200	PF3D7_0920100	0	0.027	0.117	0.05	0.407	4.433	4.877	9.028	excluded	excluded	excluded	excluded	excluded	excluded	excluded	excluded from the analyses
PF3D7_0920300	PF3D7_0920400	0	0	0.391	0.079	9.406	9.897	81.12	39.627	excluded	excluded	excluded	excluded	excluded	excluded	excluded	excluded from the analyses
PF3D7_0920400	PF3D7_0920500	0.037	0.007	0.02	0.27	24.778	1.813	10.521	85.93	excluded	excluded	excluded	excluded	excluded	excluded	excluded	excluded from the analyses
PF3D7_0920500	PF3D7_0920600	0.066	0.279	0.685	2.292	6.643	1.357	36.351	37.338	null	null	null	positive	positive	no	positive (medium)	positively (medium) correlated. >=30% <50% positive with 0% negative.
PF3D7_0920600	PF3D7_0920700	0.023	0.01	0.035	0.062	53.091	3.421	11.814	40.47	excluded	excluded	excluded	excluded	excluded	excluded	excluded	excluded from the analyses
PF3D7_0921100	PF3D7_0921300	3.947	6.242	4.347	1.333	1.821	4.408	10.455	5.361	no	no	negative	no	no	no	negative (weak)	negatively (weak) correlated. >=15% <30% negative with 0% positive.
PF3D7_0921200	PF3D7_0921000	0.005	0.037	0.539	0.053	7.133	47.234	62.384	72.61	excluded	excluded	excluded	excluded	excluded	excluded	excluded	excluded from the analyses
PF3D7_0921500	PF3D7_0921600	0	0.126	0.049	0	30.205	22.129	37.261	9.756	excluded	excluded	excluded	excluded	excluded	excluded	excluded	excluded from the analyses
PF3D7_0921800	PF3D7_0921700	0.096	0	0.064	0.553	57.567	38.792	179.629	256.627	excluded	excluded	excluded	excluded	excluded	excluded	excluded	excluded from the analyses
PF3D7_0921900	PF3D7_0922000	0	0.08	0.042	0	5.663	3.455	3.422	4.684	excluded	excluded	excluded	excluded	excluded	excluded	excluded	excluded from the analyses
PF3D7_0922000	PF3D7_0922100	0.084	0.146	0.159	0.198	307.979	165.387	185.732	53.481	excluded	excluded	excluded	excluded	excluded	excluded	excluded	excluded from the analyses
PF3D7_0922100	PF3D7_0922200	0	0	0.078	0.003	737.621	1064.31	2021.85	4287.25	excluded	excluded	excluded	excluded	excluded	excluded	excluded	excluded from the analyses
PF3D7_0922200	PF3D7_0922300	0.499	0.115	0.673	0.974	7.045	2.616	8.006	11.546	excluded	excluded	excluded	excluded	excluded	excluded	excluded	excluded from the analyses
PF3D7_0922300	PF3D7_0922400	0	0.021	0.267	0.204	0.963	0.685	11.184	3.926	null	null	null	null	null	no	no obvious correlation	no clear pattern.
PF3D7_0922400	PF3D7_0922500	0.167	0.481	1.13	0.656	207.173	812.782	728.746	215.131	null	null	null	no	no	no	no obvious correlation	not correlated. >=50% no correlation.
PF3D7_0922500	PF3D7_0922600	1.326	0.749	0.025	0.094	48.677	91.762	34.074	37.197	excluded	excluded	excluded	excluded	excluded	excluded	excluded	excluded from the analyses
PF3D7_0922800	PF3D7_0922700	0.003	0.003	0.059	0.012	52.536	84.839	103.509	74.798	excluded	excluded	excluded	excluded	excluded	excluded	excluded	excluded from the analyses
PF3D7_0922900	PF3D7_0922800	0	0	0.226	0.18	3.154	2.28	23.711	8.475	excluded	excluded	excluded	excluded	excluded	excluded	excluded	excluded from the analyses
PF3D7_0923000	PF3D7_0922900	0	0	0.14	0.058	6.816	3.668	9.775	7.458	excluded	excluded	excluded	excluded	excluded	excluded	excluded	excluded from the analyses
PF3D7_0923100	PF3D7_0923000	0.931	3.219	5.035	2.751	19.176	33.433	19.124	13.681	no	no	no	no	no	no	no obvious correlation	not correlated. >=50% no correlation.
PF3D7_0923200	PF3D7_0923300	0	0	0.007	0.025	2.224	2.552	1.219	0.268	excluded	excluded	excluded	excluded	excluded	excluded	excluded	excluded from the analyses
PF3D7_0923300	PF3D7_0923400	0.115	0.38	1.269	0.394	13.979	34.929	55.335	16.301	null	null	null	no	no	positive	positive (weak)	positively (weak) correlated. >=15% <30% positive with 0% negative.
PF3D7_0923400	PF3D7_0923500	0.08	0.018	0.014	0.058	1.054	0.65	9.121	47.485	excluded	excluded	excluded	excluded	excluded	excluded	excluded	excluded from the analyses
PF3D7_0923500	PF3D7_0923600	0.123	0	0	0.041	0.327	0.224	13.136	21.469	excluded	excluded	excluded	excluded	excluded	excluded	excluded	excluded from the analyses
PF3D7_0923800	PF3D7_0923700	0	0	0.076	0.063	1.123	0.617	0.914	1.402	excluded	excluded	excluded	excluded	excluded	excluded	excluded	excluded from the analyses
PF3D7_0923900	PF3D7_0923800	0	0	0	0.098	8.855	4.223	69.069	123.167	excluded	excluded	excluded	excluded	excluded	excluded	excluded	excluded from the analyses
PF3D7_0924600	PF3D7_0924700	0	0	0.053	0.059	80.789	120.481	97.801	92.286	excluded	excluded	excluded	excluded	excluded	excluded	excluded	excluded from the analyses
PF3D7_0924700	PF3D7_0924800	0	0	0	0	5.124	2.867	0.876	14.762	excluded	excluded	excluded	excluded	excluded	excluded	excluded	excluded from the analyses
PF3D7_0924800	PF3D7_0924900	0	0	0	0	0.207	0.182	0	0.862	excluded	excluded	excluded	excluded	excluded	excluded	excluded	excluded from the analyses
PF3D7_0924900	PF3D7_0925000	0	0	0	0	2.564	1.37	11.123	4.969	excluded	excluded	excluded	excluded	excluded	excluded	excluded	excluded from the analyses
PF3D7_0925400	PF3D7_0925300	0	0	0.481	0.578	5.753	2.129	30.497	72.545	null	null	null	null	null	no	no obvious correlation	no clear pattern.
PF3D7_0925500	PF3D7_0925600	0.69	0.104	0	0	8.172	3.258	26.128	327.374	excluded	excluded	excluded	excluded	excluded	excluded	excluded	excluded from the analyses
PF3D7_0925800	PF3D7_0925900	0.125	0.132	0.036	0.014	1222.13	1217.04	1038.09	249.284	excluded	excluded	excluded	excluded	excluded	excluded	excluded	excluded from the analyses
PF3D7_0925900	PF3D7_0926000	0.347	1.069	5.039	0.496	14.255	6.571	21.326	10.266	excluded	excluded	excluded	excluded	excluded	excluded	excluded	excluded from the analyses
PF3D7_0926200	PF3D7_0926300	0	0.128	0	0	11.512	6.1	6.728	10.92	excluded	excluded	excluded	excluded	excluded	excluded	excluded	excluded from the analyses
PF3D7_0926500	PF3D7_0926400	0	0.003	0.005	0	6.596	8.789	12.807	48.444	excluded	excluded	excluded	excluded	excluded	excluded	excluded	excluded from the analyses
PF3D7_0926600	PF3D7_0926700	0.005	0.005	0.019	0.043	7.883	34.302	86.605	69.525	excluded	excluded	excluded	excluded	excluded	excluded	excluded	excluded from the analyses
PF3D7_0926900	PF3D7_0926800	0.084	0	0	0	2.803	1.245	7.65	9.941	excluded	excluded	excluded	excluded	excluded	excluded	excluded	excluded from the analyses
PF3D7_0927200	PF3D7_0927300	0.004	0.012	0.09	0.521	4.615	2.006	7.474	73.597	excluded	excluded	excluded	excluded	excluded	excluded	excluded	excluded from the analyses
PF3D7_0927500	PF3D7_0927400	0	0	0	0	0.589	0.171	0.642	1.183	excluded	excluded	excluded	excluded	excluded	excluded	excluded	excluded from the analyses
PF3D7_0928200	PF3D7_0928100	0.174	0.553	1.38	0.301	15.078	10.47	17.135	6.331	excluded	excluded	excluded	excluded	excluded	excluded	excluded	excluded from the analyses
PF3D7_0928300	PF3D7_0928400	0.545	0.508	0.239	6.677	3.047	1.3	3.876	26.68	no	no	positive	negative	positive	positive	no obvious correlation	marginal positively correlated with some negatives. >=50% positive with non-zero% (<=30%) negative.
PF3D7_0928600	PF3D7_0928500	0.939	1.752	0.596	1.035	31.263	54.373	27.047	12.79	no	no	no	positive	no	no	positive (weak)	positively (weak) correlated. >=15% <30% positive with 0% negative.
PF3D7_0928700	PF3D7_0928600	0.004	0.053	0.205	0.029	0.497	6.189	47.85	13.669	null	null	null	null	null	null	not enough data	no data. >= 85% null.
PF3D7_0928800	PF3D7_0928900	0.015	0.057	0.044	0.018	39.377	153.559	281.178	52.898	excluded	excluded	excluded	excluded	excluded	excluded	excluded	excluded from the analyses
PF3D7_0928900	PF3D7_0929000	0.315	0.366	0.131	0.884	66.902	88.056	60.608	91.083	excluded	excluded	excluded	excluded	excluded	excluded	excluded	excluded from the analyses
PF3D7_0929000	PF3D7_0929100	0	0	0.052	0	18.636	10.775	74.126	132.274	excluded	excluded	excluded	excluded	excluded	excluded	excluded	excluded from the analyses
PF3D7_0929100	PF3D7_0929200	0.092	0.742	0.107	0.187	172.062	278.34	226.045	221.779	excluded	excluded	excluded	excluded	excluded	excluded	excluded	excluded from the analyses
PF3D7_0929200	PF3D7_0929300	0.087	0.3	0.217	0.442	21.722	12.508	59.096	55.09	excluded	excluded	excluded	excluded	excluded	excluded	excluded	excluded from the analyses
PF3D7_0929300	PF3D7_0929400	0.202	0	0.007	0.809	94.023	8.712	12.441	461.924	null	null	positive	null	null	null	positive (weak)	positively (weak) correlated. >=15% <30% positive with 0% negative.
PF3D7_0929600	PF3D7_0929500	0	0	0	0	0.06	0	0	0.047	excluded	excluded	excluded	excluded	excluded	excluded	excluded	excluded from the analyses
PF3D7_0929700	PF3D7_0929600	0	0	0	0	24.166	5.239	1.608	87.267	excluded	excluded	excluded	excluded	excluded	excluded	excluded	excluded from the analyses
PF3D7_0929800	PF3D7_0929700	0	0	0.687	0	0.107	0.227	6.127	14.69	excluded	excluded	excluded	excluded	excluded	excluded	excluded	excluded from the analyses
PF3D7_0929900	PF3D7_0930000	0	0	0	0	0.09	0.119	1.493	3.755	excluded	excluded	excluded	excluded	excluded	excluded	excluded	excluded from the analyses
PF3D7_0930200	PF3D7_0930100	0	0	0.016	0.054	3.411	0.825	14.842	18.925	excluded	excluded	excluded	excluded	excluded	excluded	excluded	excluded from the analyses
PF3D7_0930300	PF3D7_0930400	0.044	0.062	0.136	0.071	108.842	71.449	67.561	19.249	excluded	excluded	excluded	excluded	excluded	excluded	excluded	excluded from the analyses
PF3D7_0930600	PF3D7_0930500	0.98	0.611	0.266	0.886	33.404	14.192	21.264	29.133	no	no	no	no	no	no	no obvious correlation	not correlated. >=50% no correlation.
PF3D7_0930700	PF3D7_0930800	0.149	0.057	0.383	0.328	2.014	0.715	17.705	7.802	excluded	excluded	excluded	excluded	excluded	excluded	excluded	excluded from the analyses
PF3D7_0931000	PF3D7_0930900	0	0	0.103	0.032	1.567	0.794	4.935	4.587	excluded	excluded	excluded	excluded	excluded	excluded	excluded	excluded from the analyses
PF3D7_0931100	PF3D7_0931200	0.106	0.072	0.114	0.166	11.375	27.191	30.585	142.234	excluded	excluded	excluded	excluded	excluded	excluded	excluded	excluded from the analyses
PF3D7_0931200	PF3D7_0931300	0	0	0	0.085	3.205	57.188	2.235	3.095	excluded	excluded	excluded	excluded	excluded	excluded	excluded	excluded from the analyses
PF3D7_0931300	PF3D7_0931400	0	0.022	0	0.016	52.868	153.039	236.533	441.85	excluded	excluded	excluded	excluded	excluded	excluded	excluded	excluded from the analyses
PF3D7_0931600	PF3D7_0931700	0	0	0	0	1.238	0.529	4.763	7.04	excluded	excluded	excluded	excluded	excluded	excluded	excluded	excluded from the analyses
PF3D7_0931900	PF3D7_0931800	0.287	0.455	0.933	1.941	31.081	86.822	278.515	810.429	no	positive	positive	positive	positive	positive	positive (strong)	positively (strong) correlated. >=50% positive weak 0% negative.
PF3D7_0932400	PF3D7_0932300	0.109	0.23	0.193	0.158	8.594	98.896	148.017	78.499	excluded	excluded	excluded	excluded	excluded	excluded	excluded	excluded from the analyses
PF3D7_0932500	PF3D7_0932400	0.296	0.036	1.911	2.987	3.401	0.985	23.666	70.402	null	positive	positive	null	null	no	positive (medium)	positively (medium) correlated. >=30% <50% positive with 0% negative.
PF3D7_0932600	PF3D7_0932500	0.089	0.156	0.319	0.369	1.173	0.229	5.249	23.958	excluded	excluded	excluded	excluded	excluded	excluded	excluded	excluded from the analyses
PF3D7_0932700	PF3D7_0932600	0	0.027	0.017	0.139	4.377	3.532	56.069	127.138	excluded	excluded	excluded	excluded	excluded	excluded	excluded	excluded from the analyses
PF3D7_0932800	PF3D7_0932700	0	0	0	0	0.498	0.419	4.533	0.452	excluded	excluded	excluded	excluded	excluded	excluded	excluded	excluded from the analyses
PF3D7_0932900	PF3D7_0932800	0.079	0.293	0.592	0.34	15.157	24.405	41.485	50.272	excluded	excluded	excluded	excluded	excluded	excluded	excluded	excluded from the analyses
PF3D7_0933000	PF3D7_0933100	0.338	0	0.062	0	17.926	7.79	6.222	16.986	excluded	excluded	excluded	excluded	excluded	excluded	excluded	excluded from the analyses
PF3D7_0933300	PF3D7_0933400	0	0	0.011	0	0.304	0	5.571	8.921	excluded	excluded	excluded	excluded	excluded	excluded	excluded	excluded from the analyses
PF3D7_0933600	PF3D7_0933500	0	0.014	0.032	0.111	5.986	2.259	38.966	25.098	excluded	excluded	excluded	excluded	excluded	excluded	excluded	excluded from the analyses
PF3D7_0933700	PF3D7_0933600	0.238	0.252	0.538	0.558	15.121	41.941	88.303	131.513	no	positive	positive	positive	positive	no	positive (strong)	positively (strong) correlated. >=50% positive weak 0% negative.
PF3D7_0934000	PF3D7_0933900	0	0	0.049	0	50.783	46.358	60.467	61.327	excluded	excluded	excluded	excluded	excluded	excluded	excluded	excluded from the analyses
PF3D7_0934300	PF3D7_0934400	0.647	0.046	0.072	0.639	24.817	14.122	174.555	560.42	excluded	excluded	excluded	excluded	excluded	excluded	excluded	excluded from the analyses
PF3D7_0934600	PF3D7_0934700	4.075	8.578	1.47	5.423	61.97	177.96	180.984	245.336	positive	negative	no	no	no	no	no obvious correlation	not correlated. >=50% no correlation.
PF3D7_0934700	PF3D7_0934800	0.84	0.187	0.059	1.864	304.116	47.946	29.486	1894.19	excluded	excluded	excluded	excluded	excluded	excluded	excluded	excluded from the analyses
PF3D7_0935000	PF3D7_0934900	0.065	0	0.162	0	8.255	5.574	1.769	2.79	excluded	excluded	excluded	excluded	excluded	excluded	excluded	excluded from the analyses
PF3D7_0935100	PF3D7_0935000	0	0	1.292	0	18.126	29.436	22.564	52.943	excluded	excluded	excluded	excluded	excluded	excluded	excluded	excluded from the analyses
PF3D7_0935200	PF3D7_0935100	0.197	0.15	0.154	0.209	56.259	108.497	57.482	156.815	excluded	excluded	excluded	excluded	excluded	excluded	excluded	excluded from the analyses
PF3D7_0935300	PF3D7_0935400	1.041	0.33	0.735	3.29	1.56	0.432	3.131	31.001	positive	no	positive	positive	positive	positive	positive (strong)	positively (strong) correlated. >=50% positive weak 0% negative.
PF3D7_0935400	PF3D7_0935500	1.885	1.217	24.636	46.71	105.992	168.805	82.233	307.644	no	no	positive	no	no	no	positive (weak)	positively (weak) correlated. >=15% <30% positive with 0% negative.
PF3D7_0935500	PF3D7_0935600	0.865	0.191	0	0.11	1680.6	478.37	8.336	13.89	excluded	excluded	excluded	excluded	excluded	excluded	excluded	excluded from the analyses
PF3D7_0935600	PF3D7_0935700	1.25	0.207	0	0	602.163	178.705	46.354	17.115	excluded	excluded	excluded	excluded	excluded	excluded	excluded	excluded from the analyses
PF3D7_0935700	PF3D7_0935800	0.212	0	0	0.213	22.669	2.381	5.41	244.66	excluded	excluded	excluded	excluded	excluded	excluded	excluded	excluded from the analyses
PF3D7_0936000	PF3D7_0935900	5.991	2.392	0	0	13921.8	7224.84	155.017	16.408	excluded	excluded	excluded	excluded	excluded	excluded	excluded	excluded from the analyses
PF3D7_0936100	PF3D7_0936000	16.917	25.598	1.277	3.519	1781.15	3339.93	39.967	5.975	no	positive	positive	positive	positive	negative	no obvious correlation	marginal positively correlated with some negatives. >=50% positive with non-zero% (<=30%) negative.
PF3D7_0936200	PF3D7_0936100	0.327	0.311	0.163	0.127	10.031	4.433	33.959	226.118	excluded	excluded	excluded	excluded	excluded	excluded	excluded	excluded from the analyses
PF3D7_0936300	PF3D7_0936200	0.269	3.864	1.646	0.255	5.224	131.154	166.474	45.334	excluded	excluded	excluded	excluded	excluded	excluded	excluded	excluded from the analyses
PF3D7_0936600	PF3D7_0936700	0	0	0	0	1.422	0.706	0	0	excluded	excluded	excluded	excluded	excluded	excluded	excluded	excluded from the analyses
PF3D7_0936700	PF3D7_0936800	0.087	0.46	0.06	0	88.66	602.321	28.867	2.289	excluded	excluded	excluded	excluded	excluded	excluded	excluded	excluded from the analyses
PF3D7_0937200	PF3D7_0937300	0	0	0	0	0	0	0	0.198	excluded	excluded	excluded	excluded	excluded	excluded	excluded	excluded from the analyses
PF3D7_0937300	PF3D7_0937400	0	0	0.014	0	0.052	0	0.058	0.027	excluded	excluded	excluded	excluded	excluded	excluded	excluded	excluded from the analyses
PF3D7_0937600	PF3D7_0937700	0.01	0	0	0	0	0.145	0.156	0.16	excluded	excluded	excluded	excluded	excluded	excluded	excluded	excluded from the analyses
PF3D7_1000300	PF3D7_1000200	0.036	0	0.045	0	0.169	0.125	0.197	0.462	excluded	excluded	excluded	excluded	excluded	excluded	excluded	excluded from the analyses
PF3D7_1000400	PF3D7_1000300	0.017	0.107	0.098	0	0.036	0	0	0	excluded	excluded	excluded	excluded	excluded	excluded	excluded	excluded from the analyses
PF3D7_1000500	PF3D7_1000400	0.017	0.018	0	0	0.051	0	0	0.119	excluded	excluded	excluded	excluded	excluded	excluded	excluded	excluded from the analyses
PF3D7_1000600	PF3D7_1000500	0	0	0	0	0.068	0	0.212	0.65	excluded	excluded	excluded	excluded	excluded	excluded	excluded	excluded from the analyses
PF3D7_1001200	PF3D7_1001100	0	0	0.058	0	972.452	63.964	37.896	25.637	excluded	excluded	excluded	excluded	excluded	excluded	excluded	excluded from the analyses
PF3D7_1001300	PF3D7_1001200	0	0	0.15	0	84.292	126.63	2771.73	4065.75	excluded	excluded	excluded	excluded	excluded	excluded	excluded	excluded from the analyses
PF3D7_1001400	PF3D7_1001300	0	0.029	0.074	0.043	2.143	1.264	13.977	19.071	excluded	excluded	excluded	excluded	excluded	excluded	excluded	excluded from the analyses
PF3D7_1001500	PF3D7_1001400	1.283	7.088	0.048	0	162.684	384.575	14.297	1.234	excluded	excluded	excluded	excluded	excluded	excluded	excluded	excluded from the analyses
PF3D7_1001600	PF3D7_1001500	0.107	0.148	0.007	0.077	24656.1	69850.7	1105.41	122.226	excluded	excluded	excluded	excluded	excluded	excluded	excluded	excluded from the analyses
PF3D7_1001700	PF3D7_1001600	0.024	0.025	1.449	1.012	57.316	6.068	121.144	800.143	excluded	excluded	excluded	excluded	excluded	excluded	excluded	excluded from the analyses
PF3D7_1001800	PF3D7_1001700	0.024	0.025	0.04	0.075	2125.08	1720.33	360.033	1414.8	excluded	excluded	excluded	excluded	excluded	excluded	excluded	excluded from the analyses
PF3D7_1001900	PF3D7_1001800	0.068	0	0	0.106	382.625	121.496	40.062	226.39	excluded	excluded	excluded	excluded	excluded	excluded	excluded	excluded from the analyses
PF3D7_1002000	PF3D7_1001900	0.174	0.297	0	0	272.682	144.577	25.042	18.428	excluded	excluded	excluded	excluded	excluded	excluded	excluded	excluded from the analyses
PF3D7_1002100	PF3D7_1002000	0.597	0.147	0.058	0	184.661	14.437	0.456	0.084	excluded	excluded	excluded	excluded	excluded	excluded	excluded	excluded from the analyses
PF3D7_1002200	PF3D7_1002300	0	0.027	0.005	0.045	0.277	0.431	1.114	0.364	excluded	excluded	excluded	excluded	excluded	excluded	excluded	excluded from the analyses
PF3D7_1002300	PF3D7_1002400	0.219	0.354	0.157	0.102	3952.3	2774.67	2136.09	2466.46	excluded	excluded	excluded	excluded	excluded	excluded	excluded	excluded from the analyses
PF3D7_1002600	PF3D7_1002700	0	0.108	0.038	0.23	3.045	2.698	6.746	16.317	excluded	excluded	excluded	excluded	excluded	excluded	excluded	excluded from the analyses
PF3D7_1002700	PF3D7_1002800	0	0	0.072	0.016	0.524	0.084	2.542	1.447	excluded	excluded	excluded	excluded	excluded	excluded	excluded	excluded from the analyses
PF3D7_1002800	PF3D7_1002900	0.009	0.093	0.04	0.151	25.948	44.442	32.073	166.821	null	null	null	null	null	null	not enough data	no data. >= 85% null.
PF3D7_1002900	PF3D7_1003000	0	0	0.454	1.979	11.443	1.205	0.856	24.27	null	null	null	null	null	positive	positive (weak)	positively (weak) correlated. >=15% <30% positive with 0% negative.
PF3D7_1003000	PF3D7_1003100	0.015	0.052	0.18	0.624	0.469	2.055	8.073	27.366	null	null	null	null	null	null	not enough data	no data. >= 85% null.
PF3D7_1003100	PF3D7_1003200	0	0	0	0	1.922	1.165	28.463	36.636	excluded	excluded	excluded	excluded	excluded	excluded	excluded	excluded from the analyses
PF3D7_1003400	PF3D7_1003300	0.41	0.081	0.168	0.189	12.135	45.253	36.036	67.835	null	null	null	null	null	null	not enough data	no data. >= 85% null.
PF3D7_1003500	PF3D7_1003400	0.106	0.112	0.573	0.911	16.028	1.317	1.305	11.563	excluded	excluded	excluded	excluded	excluded	excluded	excluded	excluded from the analyses
PF3D7_1003800	PF3D7_1003700	0.046	0	0.004	0.059	2.942	1.171	3.542	4.12	excluded	excluded	excluded	excluded	excluded	excluded	excluded	excluded from the analyses
PF3D7_1004300	PF3D7_1004200	0	0.029	0.037	0	9.486	3.447	46.088	31.047	excluded	excluded	excluded	excluded	excluded	excluded	excluded	excluded from the analyses
PF3D7_1004400	PF3D7_1004300	0.143	0.098	0.13	0	225.823	156.628	176.094	149.836	excluded	excluded	excluded	excluded	excluded	excluded	excluded	excluded from the analyses
PF3D7_1004500	PF3D7_1004400	0	0	0.232	0	22.169	69.728	566.277	91.071	excluded	excluded	excluded	excluded	excluded	excluded	excluded	excluded from the analyses
PF3D7_1004800	PF3D7_1004900	0.277	0.117	0.905	1.427	1.847	1.495	38.956	55.257	null	positive	positive	null	null	no	positive (medium)	positively (medium) correlated. >=30% <50% positive with 0% negative.
PF3D7_1005300	PF3D7_1005200	0.311	0.058	0	0	0	0	0	5.383	excluded	excluded	excluded	excluded	excluded	excluded	excluded	excluded from the analyses
PF3D7_1005400	PF3D7_1005300	0.283	0	0	0.092	0.988	0.213	1.352	2.584	excluded	excluded	excluded	excluded	excluded	excluded	excluded	excluded from the analyses
PF3D7_1005500	PF3D7_1005400	0	0	0.099	0.012	0.401	0.125	0.176	0.589	excluded	excluded	excluded	excluded	excluded	excluded	excluded	excluded from the analyses
PF3D7_1005600	PF3D7_1005500	0	0	0.02	0.031	7.036	9.427	69.879	50.319	excluded	excluded	excluded	excluded	excluded	excluded	excluded	excluded from the analyses
PF3D7_1005700	PF3D7_1005600	0.163	0.387	0.932	0.336	76.571	97.556	78.241	33.837	null	null	null	no	no	positive	positive (weak)	positively (weak) correlated. >=15% <30% positive with 0% negative.
PF3D7_1005800	PF3D7_1005900	0.499	0.117	2.051	4.244	5.71	2.307	32.339	80.565	null	positive	positive	null	null	positive	positive (strong)	positively (strong) correlated. >=50% positive weak 0% negative.
PF3D7_1006100	PF3D7_1006000	0.177	0	0	0	18.722	4.888	1.933	3.058	excluded	excluded	excluded	excluded	excluded	excluded	excluded	excluded from the analyses
PF3D7_1006200	PF3D7_1006100	0	0	0	0	9.632	5.164	3.382	8.651	excluded	excluded	excluded	excluded	excluded	excluded	excluded	excluded from the analyses
PF3D7_1006300	PF3D7_1006200	0.84	1.542	0.147	0	428.61	624.077	867.5	710.946	no	null	null	null	null	null	no obvious correlation	no clear pattern.
PF3D7_1006400	PF3D7_1006300	0.036	0.023	0	0	0.177	0.467	4.076	1.415	excluded	excluded	excluded	excluded	excluded	excluded	excluded	excluded from the analyses
PF3D7_1006700	PF3D7_1006800	0.393	1.645	0.463	0.102	6467.07	5259.65	5436.38	2110.65	no	no	null	no	null	null	no obvious correlation	not correlated. >=50% no correlation.
PF3D7_1006800	PF3D7_1006900	0	0.081	0.042	0	16.759	38.933	37.215	98.144	excluded	excluded	excluded	excluded	excluded	excluded	excluded	excluded from the analyses
PF3D7_1006900	PF3D7_1007000	0.289	0.214	0.312	0.18	2.82	34.475	32.924	75.149	excluded	excluded	excluded	excluded	excluded	excluded	excluded	excluded from the analyses
PF3D7_1007200	PF3D7_1007100	0.233	0.078	0.035	0.439	0.326	0	0.406	3.517	excluded	excluded	excluded	excluded	excluded	excluded	excluded	excluded from the analyses
PF3D7_1007300	PF3D7_1007400	0.039	0	0.048	0.083	23.128	32.78	31.668	157.901	excluded	excluded	excluded	excluded	excluded	excluded	excluded	excluded from the analyses
PF3D7_1007400	PF3D7_1007500	0.429	0.302	0.451	0.491	110.147	157.565	97.609	152.673	excluded	excluded	excluded	excluded	excluded	excluded	excluded	excluded from the analyses
PF3D7_1007500	PF3D7_1007600	0	0	0	0	150.83	279.821	170.327	337.735	excluded	excluded	excluded	excluded	excluded	excluded	excluded	excluded from the analyses
PF3D7_1007800	PF3D7_1007700	0.036	0.019	0	0.075	9.343	14.742	109.643	122.782	excluded	excluded	excluded	excluded	excluded	excluded	excluded	excluded from the analyses
PF3D7_1007900	PF3D7_1008000	0	0	0.029	0.397	31.126	23.574	55.779	28.682	excluded	excluded	excluded	excluded	excluded	excluded	excluded	excluded from the analyses
PF3D7_1008000	PF3D7_1008100	0.011	0.014	0.059	0.01	50.057	32.984	58.197	25.94	excluded	excluded	excluded	excluded	excluded	excluded	excluded	excluded from the analyses
PF3D7_1008500	PF3D7_1008600	0	0	0	0.011	0.91	0.338	0.154	8.207	excluded	excluded	excluded	excluded	excluded	excluded	excluded	excluded from the analyses
PF3D7_1008800	PF3D7_1008700	0	0.212	0.089	0	304.986	102.977	1473.07	3010.36	excluded	excluded	excluded	excluded	excluded	excluded	excluded	excluded from the analyses
PF3D7_1008900	PF3D7_1008800	2.021	1.698	0.323	0.04	211.218	342.982	141.12	37.129	excluded	excluded	excluded	excluded	excluded	excluded	excluded	excluded from the analyses
PF3D7_1009000	PF3D7_1009100	0	0.048	0.152	0	7.436	6.384	1.571	0.899	excluded	excluded	excluded	excluded	excluded	excluded	excluded	excluded from the analyses
PF3D7_1009100	PF3D7_1009200	0.582	0.205	0.091	0.114	11.199	10.538	12.911	4.555	no	null	null	null	null	null	no obvious correlation	no clear pattern.
PF3D7_1009800	PF3D7_1009700	2.101	0.252	0.085	1.811	18.828	2.277	2.072	79.042	positive	null	no	null	positive	null	positive (medium)	positively (medium) correlated. >=30% <50% positive with 0% negative.
PF3D7_1011100	PF3D7_1011000	0	0.04	0	0.05	3.278	0.97	23.122	99.957	excluded	excluded	excluded	excluded	excluded	excluded	excluded	excluded from the analyses
PF3D7_1011200	PF3D7_1011300	0	0	0.092	1.164	1.938	1.524	7.555	15.433	excluded	excluded	excluded	excluded	excluded	excluded	excluded	excluded from the analyses
PF3D7_1011500	PF3D7_1011400	0	0.264	0.208	0.335	51.895	82.838	206.331	319.004	null	null	null	no	no	no	no obvious correlation	not correlated. >=50% no correlation.
PF3D7_1011600	PF3D7_1011500	0	0	0	0	34.247	65.168	45.656	57.698	excluded	excluded	excluded	excluded	excluded	excluded	excluded	excluded from the analyses
PF3D7_1011700	PF3D7_1011800	0.274	0.153	0.027	0	664.563	420.148	954.156	240.31	excluded	excluded	excluded	excluded	excluded	excluded	excluded	excluded from the analyses
PF3D7_1012400	PF3D7_1012300	0.136	0	1.332	1.209	24.455	7.212	73.748	425.129	excluded	excluded	excluded	excluded	excluded	excluded	excluded	excluded from the analyses
PF3D7_1012500	PF3D7_1012400	0.011	0.458	0.474	0.405	33.519	498.282	1081.96	625.209	null	null	null	no	no	no	no obvious correlation	not correlated. >=50% no correlation.
PF3D7_1012600	PF3D7_1012500	0.023	0.107	0.066	0.062	14.333	30.853	42.444	51.78	excluded	excluded	excluded	excluded	excluded	excluded	excluded	excluded from the analyses
PF3D7_1012700	PF3D7_1012800	0	0	0.029	0	0.799	0.23	2.672	2.177	excluded	excluded	excluded	excluded	excluded	excluded	excluded	excluded from the analyses
PF3D7_1013400	PF3D7_1013300	0.055	0	0.066	0.006	5.993	11.221	34.217	35.028	excluded	excluded	excluded	excluded	excluded	excluded	excluded	excluded from the analyses
PF3D7_1013500	PF3D7_1013600	0	0.067	0.008	0.163	6.598	0.999	32.877	29.372	excluded	excluded	excluded	excluded	excluded	excluded	excluded	excluded from the analyses
PF3D7_1013600	PF3D7_1013700	0	0	0.002	0	1.381	1.042	22.279	35.309	excluded	excluded	excluded	excluded	excluded	excluded	excluded	excluded from the analyses
PF3D7_1013700	PF3D7_1013800	2.893	0.66	0.137	4.799	263.363	13.783	20.007	218.311	positive	null	no	null	positive	null	positive (medium)	positively (medium) correlated. >=30% <50% positive with 0% negative.
PF3D7_1014000	PF3D7_1013900	0.073	0.329	0.183	0	73.663	54.319	46.569	49.447	excluded	excluded	excluded	excluded	excluded	excluded	excluded	excluded from the analyses
PF3D7_1014100	PF3D7_1014200	0.03	0	0.011	0	0.049	0	0	0.011	excluded	excluded	excluded	excluded	excluded	excluded	excluded	excluded from the analyses
PF3D7_1014200	PF3D7_1014300	0.085	0.157	0.076	0.209	16.308	2.655	74.125	49.619	excluded	excluded	excluded	excluded	excluded	excluded	excluded	excluded from the analyses
PF3D7_1014300	PF3D7_1014400	0.011	0.006	0.022	0.004	45.532	88.346	54.771	77.307	excluded	excluded	excluded	excluded	excluded	excluded	excluded	excluded from the analyses
PF3D7_1014400	PF3D7_1014500	0.29	0	0.016	0.03	6.112	2.614	7.026	2.908	excluded	excluded	excluded	excluded	excluded	excluded	excluded	excluded from the analyses
PF3D7_1014900	PF3D7_1014800	0	0	0	0	0.642	0.208	1.01	4.563	excluded	excluded	excluded	excluded	excluded	excluded	excluded	excluded from the analyses
PF3D7_1015200	PF3D7_1015100	0.204	0.069	0.154	0.471	49.806	44.252	56.28	129.478	excluded	excluded	excluded	excluded	excluded	excluded	excluded	excluded from the analyses
PF3D7_1015300	PF3D7_1015400	0	0.064	0.05	0.009	1.818	1.192	19.102	26.36	excluded	excluded	excluded	excluded	excluded	excluded	excluded	excluded from the analyses
PF3D7_1015600	PF3D7_1015500	0	0	0.054	0	0.612	0.205	7.233	4.585	excluded	excluded	excluded	excluded	excluded	excluded	excluded	excluded from the analyses
PF3D7_1015700	PF3D7_1015600	0.057	0	1.018	0.044	4.88	13.997	260.803	67.876	excluded	excluded	excluded	excluded	excluded	excluded	excluded	excluded from the analyses
PF3D7_1015800	PF3D7_1015900	0.357	0.655	0.437	0.029	836.108	4526.25	4742.9	1688.1	excluded	excluded	excluded	excluded	excluded	excluded	excluded	excluded from the analyses
PF3D7_1015900	PF3D7_1016000	2.842	1.041	4.253	2.657	21.013	1.799	5.357	26.242	excluded	excluded	excluded	excluded	excluded	excluded	excluded	excluded from the analyses
PF3D7_1016400	PF3D7_1016300	0.412	0.218	0.377	0.974	483.074	2679.26	5616.54	518.644	no	no	no	no	negative	negative	negative (medium)	negatively (medium) correlated. >=30% <50% negative with 0% positive.
PF3D7_1016500	PF3D7_1016400	0.27	0.242	0.401	0.115	48.918	94.371	114.673	26.365	no	no	null	no	null	null	no obvious correlation	not correlated. >=50% no correlation.
PF3D7_1016600	PF3D7_1016500	0	0	0	0	9.109	4.843	1.291	0.811	excluded	excluded	excluded	excluded	excluded	excluded	excluded	excluded from the analyses
PF3D7_1016700	PF3D7_1016600	0.03	0	0.094	0.083	30.368	22.754	3.871	43.515	excluded	excluded	excluded	excluded	excluded	excluded	excluded	excluded from the analyses
PF3D7_1016800	PF3D7_1016700	0.16	0	0	0	146.858	43.679	22.169	1.281	excluded	excluded	excluded	excluded	excluded	excluded	excluded	excluded from the analyses
PF3D7_1016900	PF3D7_1016800	0.52	0.061	0	0.496	629.471	142.174	9.473	14.672	excluded	excluded	excluded	excluded	excluded	excluded	excluded	excluded from the analyses
PF3D7_1017400	PF3D7_1017300	0.337	0.055	0.323	0.404	19.88	9.225	40.539	42.683	null	no	no	null	null	no	no obvious correlation	not correlated. >=50% no correlation.
PF3D7_1017500	PF3D7_1017600	0.516	0.743	0.35	0.183	258.885	137.337	245.773	74.083	excluded	excluded	excluded	excluded	excluded	excluded	excluded	excluded from the analyses
PF3D7_1017600	PF3D7_1017700	0.006	0	0.016	0.055	11.798	4.664	7.449	18.483	excluded	excluded	excluded	excluded	excluded	excluded	excluded	excluded from the analyses
PF3D7_1017900	PF3D7_1018000	0.027	0	0.212	0.294	22.648	16.264	52.671	60.414	excluded	excluded	excluded	excluded	excluded	excluded	excluded	excluded from the analyses
PF3D7_1018000	PF3D7_1018100	0.056	0	0	0	0.422	0.376	0.664	1.248	excluded	excluded	excluded	excluded	excluded	excluded	excluded	excluded from the analyses
PF3D7_1018300	PF3D7_1018200	0.396	0.333	0.036	2.731	31.165	1.804	3.384	68.359	no	null	positive	null	positive	null	positive (medium)	positively (medium) correlated. >=30% <50% positive with 0% negative.
PF3D7_1018600	PF3D7_1018500	0.007	0.038	0.047	0.111	40.581	85.893	70.423	59.481	excluded	excluded	excluded	excluded	excluded	excluded	excluded	excluded from the analyses
PF3D7_1018700	PF3D7_1018800	0	0	0.109	0.008	9.424	4.909	6.736	3.757	excluded	excluded	excluded	excluded	excluded	excluded	excluded	excluded from the analyses
PF3D7_1019800	PF3D7_1019700	0	0	0.005	0.014	8.245	1.087	12.723	23.556	excluded	excluded	excluded	excluded	excluded	excluded	excluded	excluded from the analyses
PF3D7_1019900	PF3D7_1019800	1.108	0.319	0.627	2.634	7.162	1.536	24.337	34.057	positive	no	positive	no	positive	no	positive (strong)	positively (strong) correlated. >=50% positive weak 0% negative.
PF3D7_1020000	PF3D7_1019900	17.641	1.266	0.767	7.16	141.446	12.084	134.566	249.96	positive	no	no	no	positive	no	positive (medium)	positively (medium) correlated. >=30% <50% positive with 0% negative.
PF3D7_1020100	PF3D7_1020000	0.124	0	0.465	0.388	83.608	182.839	148.84	155.928	excluded	excluded	excluded	excluded	excluded	excluded	excluded	excluded from the analyses
PF3D7_1020200	PF3D7_1020100	0	0	0	0	3.233	1.314	0	1.504	excluded	excluded	excluded	excluded	excluded	excluded	excluded	excluded from the analyses
PF3D7_1020500	PF3D7_1020600	0	0	0	0	2.395	1.748	14.029	4.991	excluded	excluded	excluded	excluded	excluded	excluded	excluded	excluded from the analyses
PF3D7_1020600	PF3D7_1020700	0.053	0.012	0.098	0.06	35.417	34.783	30.265	4.604	excluded	excluded	excluded	excluded	excluded	excluded	excluded	excluded from the analyses
PF3D7_1020700	PF3D7_1020800	0	0	0.086	0.023	16.051	11.892	4.124	2.891	excluded	excluded	excluded	excluded	excluded	excluded	excluded	excluded from the analyses
PF3D7_1021000	PF3D7_1020900	0.214	0.621	0.399	0.431	143.193	312.368	283.071	1178.7	excluded	excluded	excluded	excluded	excluded	excluded	excluded	excluded from the analyses
PF3D7_1021100	PF3D7_1021000	0	0	0.009	0.008	13.747	6.831	92.786	264.233	excluded	excluded	excluded	excluded	excluded	excluded	excluded	excluded from the analyses
PF3D7_1021200	PF3D7_1021100	0.319	0.221	0.076	0.085	4.737	2.999	4.292	5.303	excluded	excluded	excluded	excluded	excluded	excluded	excluded	excluded from the analyses
PF3D7_1021300	PF3D7_1021200	0.359	0.161	1.308	4.596	37.497	10.999	154	253.954	null	positive	positive	null	null	no	positive (medium)	positively (medium) correlated. >=30% <50% positive with 0% negative.
PF3D7_1021800	PF3D7_1021700	0.03	0.038	0.06	0.026	22.278	6.348	35.62	7.764	excluded	excluded	excluded	excluded	excluded	excluded	excluded	excluded from the analyses
PF3D7_1021900	PF3D7_1021800	0	0	0	0.041	85.978	5.722	65.954	96.595	excluded	excluded	excluded	excluded	excluded	excluded	excluded	excluded from the analyses
PF3D7_1022200	PF3D7_1022100	0.499	0.264	0.099	0.655	54.944	71.449	16.469	10.943	no	null	no	null	negative	null	negative (weak)	negatively (weak) correlated. >=15% <30% negative with 0% positive.
PF3D7_1022500	PF3D7_1022400	0.334	1.366	1.027	0.243	519.245	1168.77	779.797	530.486	positive	no	no	no	positive	no	positive (medium)	positively (medium) correlated. >=30% <50% positive with 0% negative.
PF3D7_1023000	PF3D7_1022900	0.304	0.128	1.475	2.145	3.789	1.466	34.213	98.135	null	positive	positive	null	null	no	positive (medium)	positively (medium) correlated. >=30% <50% positive with 0% negative.
PF3D7_1023100	PF3D7_1023000	0.013	0.008	0.008	0.015	78.5	21.257	51.017	118.292	excluded	excluded	excluded	excluded	excluded	excluded	excluded	excluded from the analyses
PF3D7_1023600	PF3D7_1023500	0.025	0	0.153	0.461	0	0	1.762	6.273	excluded	excluded	excluded	excluded	excluded	excluded	excluded	excluded from the analyses
PF3D7_1023700	PF3D7_1023800	0.157	0	0	0.013	1.783	0	0.289	1.443	excluded	excluded	excluded	excluded	excluded	excluded	excluded	excluded from the analyses
PF3D7_1024200	PF3D7_1024100	0.039	0	0	0	0.983	0.06	12.972	4.951	excluded	excluded	excluded	excluded	excluded	excluded	excluded	excluded from the analyses
PF3D7_1024700	PF3D7_1024800	0.683	1.243	0.105	0.266	2931.43	1677.41	1093.96	287.619	no	null	positive	null	positive	null	positive (medium)	positively (medium) correlated. >=30% <50% positive with 0% negative.
PF3D7_1025000	PF3D7_1024900	0.006	0	0.016	0.115	2.122	0.921	38.757	23.894	excluded	excluded	excluded	excluded	excluded	excluded	excluded	excluded from the analyses
PF3D7_1025300	PF3D7_1025200	0.007	0.022	0.102	0.112	0.791	0.356	3.564	7.157	excluded	excluded	excluded	excluded	excluded	excluded	excluded	excluded from the analyses
PF3D7_1025400	PF3D7_1025300	0	0	0.073	0.101	2.641	4.085	44.768	25.646	excluded	excluded	excluded	excluded	excluded	excluded	excluded	excluded from the analyses
PF3D7_1025500	PF3D7_1025400	0.013	0.031	0.048	0.151	7.876	1.029	2.356	19.563	excluded	excluded	excluded	excluded	excluded	excluded	excluded	excluded from the analyses
PF3D7_1025600	PF3D7_1025700	0	0	0.231	0.145	1.037	0.707	26.064	22.095	excluded	excluded	excluded	excluded	excluded	excluded	excluded	excluded from the analyses
PF3D7_1025900	PF3D7_1025800	0.028	0	0.055	0.118	2.718	2.08	15.489	125.309	excluded	excluded	excluded	excluded	excluded	excluded	excluded	excluded from the analyses
PF3D7_1026000	PF3D7_1025900	0.052	0.055	0	0.419	8.778	2.911	3.057	45.366	excluded	excluded	excluded	excluded	excluded	excluded	excluded	excluded from the analyses
PF3D7_1026500	PF3D7_1026400	0	0.282	1.697	0.902	1.228	0.605	0.976	6.974	excluded	excluded	excluded	excluded	excluded	excluded	excluded	excluded from the analyses
PF3D7_1026600	PF3D7_1026500	0	0	0	0	8.886	1.69	1.181	88.291	excluded	excluded	excluded	excluded	excluded	excluded	excluded	excluded from the analyses
PF3D7_1026800	PF3D7_1026900	6.534	16.18	10.832	5.025	14.641	13.986	8.088	6.736	excluded	excluded	excluded	excluded	excluded	excluded	excluded	excluded from the analyses
PF3D7_1027100	PF3D7_1027000	0	0	0	0	2.818	0.648	2.372	0.587	excluded	excluded	excluded	excluded	excluded	excluded	excluded	excluded from the analyses
PF3D7_1027400	PF3D7_1027300	5.914	1.572	1.412	1.879	1568.83	357.34	213.274	3493.76	positive	positive	negative	no	no	no	no obvious correlation	not correlated. >=50% no correlation.
PF3D7_1027700	PF3D7_1027600	0.282	0.074	0.029	0	3.742	2.583	6.495	11.373	excluded	excluded	excluded	excluded	excluded	excluded	excluded	excluded from the analyses
PF3D7_1027800	PF3D7_1027700	0	0.618	0.162	0.152	49.968	24.71	140.301	754.141	excluded	excluded	excluded	excluded	excluded	excluded	excluded	excluded from the analyses
PF3D7_1027900	PF3D7_1028000	1.76	13.017	3.663	0.275	27.444	143.485	56.634	9.658	positive	positive	positive	positive	positive	positive	positive (strong)	positively (strong) correlated. >=50% positive weak 0% negative.
PF3D7_1028000	PF3D7_1028100	0	0.101	0.159	0	1.452	5.258	3.823	1.712	excluded	excluded	excluded	excluded	excluded	excluded	excluded	excluded from the analyses
PF3D7_1028300	PF3D7_1028200	0.279	0	0	0.606	4.138	2.948	21.568	144.591	excluded	excluded	excluded	excluded	excluded	excluded	excluded	excluded from the analyses
PF3D7_1028600	PF3D7_1028500	0.294	1.439	1.497	0.488	68.021	48.15	59.845	34.168	no	no	no	no	no	no	no obvious correlation	not correlated. >=50% no correlation.
PF3D7_1028900	PF3D7_1028800	0.051	0.18	0.113	0.77	23.71	6.504	122.043	734.551	null	null	null	null	null	null	not enough data	no data. >= 85% null.
PF3D7_1029100	PF3D7_1029200	0.009	0	0	0	51.918	55.524	23.096	1.605	excluded	excluded	excluded	excluded	excluded	excluded	excluded	excluded from the analyses
PF3D7_1029400	PF3D7_1029300	0.013	0	0.073	0.029	1.989	1.858	15.538	3.738	excluded	excluded	excluded	excluded	excluded	excluded	excluded	excluded from the analyses
PF3D7_1029500	PF3D7_1029400	0.589	0.287	0.414	0.848	20.454	36.247	45.706	63.611	no	no	no	no	no	no	no obvious correlation	not correlated. >=50% no correlation.
PF3D7_1029800	PF3D7_1029700	0.373	0	0.107	0.146	0.138	0	0.067	0.714	excluded	excluded	excluded	excluded	excluded	excluded	excluded	excluded from the analyses
PF3D7_1029900	PF3D7_1030000	0.152	0.066	0.015	0.084	81.89	110.702	53.576	173.746	excluded	excluded	excluded	excluded	excluded	excluded	excluded	excluded from the analyses
PF3D7_1030200	PF3D7_1030100	0.098	0.515	0.301	0.033	50.052	38.193	69.73	56.876	excluded	excluded	excluded	excluded	excluded	excluded	excluded	excluded from the analyses
PF3D7_1030300	PF3D7_1030200	0.102	0	0.028	0.084	103.003	10.868	2.141	147.96	excluded	excluded	excluded	excluded	excluded	excluded	excluded	excluded from the analyses
PF3D7_1030400	PF3D7_1030300	0	0	0.094	0.158	80.464	11.796	24.473	16.388	excluded	excluded	excluded	excluded	excluded	excluded	excluded	excluded from the analyses
PF3D7_1030700	PF3D7_1030800	0.219	0	0.081	0.989	41.429	16.602	9.612	283.792	excluded	excluded	excluded	excluded	excluded	excluded	excluded	excluded from the analyses
PF3D7_1031000	PF3D7_1030900	0.866	0.335	0.192	0.27	1.034	0.182	0.048	1.053	null	null	no	null	null	null	no obvious correlation	no clear pattern.
PF3D7_1031100	PF3D7_1031000	0	0	0	0.16	1.443	2.134	2.276	1.756	excluded	excluded	excluded	excluded	excluded	excluded	excluded	excluded from the analyses
PF3D7_1031200	PF3D7_1031300	0.155	0.546	0.486	0.484	10.693	11.467	69.846	30.659	excluded	excluded	excluded	excluded	excluded	excluded	excluded	excluded from the analyses
PF3D7_1031300	PF3D7_1031400	2.028	0.18	0	1.061	23.071	1.481	7.184	37.562	null	null	no	null	null	null	no obvious correlation	no clear pattern.
PF3D7_1031400	PF3D7_1031500	0	0.007	0.05	0.026	20.265	39.754	34.784	59.965	excluded	excluded	excluded	excluded	excluded	excluded	excluded	excluded from the analyses
PF3D7_1031500	PF3D7_1031600	0.007	0.167	0.228	0.449	51.034	88.485	146.753	111.273	null	null	null	null	null	no	no obvious correlation	no clear pattern.
PF3D7_1031600	PF3D7_1031700	0	0	0.006	0.005	13.953	15.262	37.33	242.46	excluded	excluded	excluded	excluded	excluded	excluded	excluded	excluded from the analyses
PF3D7_1031900	PF3D7_1031800	0.01	0	0.087	0.278	14.54	4.513	18.614	179.614	excluded	excluded	excluded	excluded	excluded	excluded	excluded	excluded from the analyses
PF3D7_1032000	PF3D7_1031900	0.009	0	0	0	0.65	0.498	9.815	6.542	excluded	excluded	excluded	excluded	excluded	excluded	excluded	excluded from the analyses
PF3D7_1032500	PF3D7_1032400	0.072	0.101	0.119	0.335	2.145	1.66	18.821	60.904	excluded	excluded	excluded	excluded	excluded	excluded	excluded	excluded from the analyses
PF3D7_1032800	PF3D7_1032700	0	0	0.068	0.016	21.993	23.757	26.739	33.09	excluded	excluded	excluded	excluded	excluded	excluded	excluded	excluded from the analyses
PF3D7_1032900	PF3D7_1032800	0.004	0	0.111	0.082	0.936	0.645	10.441	16.053	excluded	excluded	excluded	excluded	excluded	excluded	excluded	excluded from the analyses
PF3D7_1033400	PF3D7_1033500	0.587	0.552	0.777	0.475	70.322	84.875	59.755	69.947	excluded	excluded	excluded	excluded	excluded	excluded	excluded	excluded from the analyses
PF3D7_1033700	PF3D7_1033800	0	0	0	0	1.317	0.681	0.57	3.476	excluded	excluded	excluded	excluded	excluded	excluded	excluded	excluded from the analyses
PF3D7_1034000	PF3D7_1033900	0.019	0.21	0.031	0.266	10.921	8.926	9.178	162.692	excluded	excluded	excluded	excluded	excluded	excluded	excluded	excluded from the analyses
PF3D7_1034100	PF3D7_1034000	0.27	0	0.112	0.985	32.096	37.009	49.361	116.55	null	null	positive	null	null	null	positive (weak)	positively (weak) correlated. >=15% <30% positive with 0% negative.
PF3D7_1034200	PF3D7_1034300	0	0	0	0	0.024	0	0.688	0.914	excluded	excluded	excluded	excluded	excluded	excluded	excluded	excluded from the analyses
PF3D7_1034700	PF3D7_1034800	0	0	0.233	0.329	2.843	0.767	21.83	41.601	excluded	excluded	excluded	excluded	excluded	excluded	excluded	excluded from the analyses
PF3D7_1034800	PF3D7_1034900	0.372	0.394	0.309	0.566	68.165	48.338	114.961	218.025	no	no	no	no	no	no	no obvious correlation	not correlated. >=50% no correlation.
PF3D7_1035100	PF3D7_1035200	0.492	0.154	0.037	0.497	12106.4	308.636	293.759	5382.44	excluded	excluded	excluded	excluded	excluded	excluded	excluded	excluded from the analyses
PF3D7_1035200	PF3D7_1035300	0.343	0	0.009	0.092	117.343	4.228	1.446	42.351	excluded	excluded	excluded	excluded	excluded	excluded	excluded	excluded from the analyses
PF3D7_1035300	PF3D7_1035400	0.015	0	0	0.052	3002.3	168.818	123.228	2589.69	excluded	excluded	excluded	excluded	excluded	excluded	excluded	excluded from the analyses
PF3D7_1035400	PF3D7_1035500	0.124	0	0	0.069	4518.22	279.107	121.52	1350.75	excluded	excluded	excluded	excluded	excluded	excluded	excluded	excluded from the analyses
PF3D7_1035500	PF3D7_1035600	0.068	0.018	0	0	66.692	3.422	2.873	113.277	excluded	excluded	excluded	excluded	excluded	excluded	excluded	excluded from the analyses
PF3D7_1035600	PF3D7_1035700	0	0	0	0	1042.17	50.254	25.197	1189.36	excluded	excluded	excluded	excluded	excluded	excluded	excluded	excluded from the analyses
PF3D7_1035700	PF3D7_1035800	0.126	0.01	0.007	0.112	19.43	342.083	13.895	0.309	excluded	excluded	excluded	excluded	excluded	excluded	excluded	excluded from the analyses
PF3D7_1035800	PF3D7_1035900	3.842	0.568	0.256	2.008	1546.04	83.854	14.31	340.379	positive	positive	no	positive	positive	positive	positive (strong)	positively (strong) correlated. >=50% positive weak 0% negative.
PF3D7_1035900	PF3D7_1036000	0.344	0	0	0.017	915.776	53.855	10.168	482.45	excluded	excluded	excluded	excluded	excluded	excluded	excluded	excluded from the analyses
PF3D7_1036000	PF3D7_1036300	0.062	0	0	0.024	17.975	0.67	0.369	2.538	excluded	excluded	excluded	excluded	excluded	excluded	excluded	excluded from the analyses
PF3D7_1036300	PF3D7_1036400	0	0.026	0	0	26.498	1.085	0.139	0.089	excluded	excluded	excluded	excluded	excluded	excluded	excluded	excluded from the analyses
PF3D7_1036400	PF3D7_1036500	0.011	0.017	0.027	0.034	368.052	12.947	16.085	52.966	excluded	excluded	excluded	excluded	excluded	excluded	excluded	excluded from the analyses
PF3D7_1036500	PF3D7_1036600	0.068	0.203	0.197	0.273	4.11	1.146	48.213	78.842	excluded	excluded	excluded	excluded	excluded	excluded	excluded	excluded from the analyses
PF3D7_1036800	PF3D7_1036700	0.032	0	0.86	0.117	2.924	10.735	74.717	22.044	null	null	null	null	null	null	not enough data	no data. >= 85% null.
PF3D7_1036900	PF3D7_1036800	0.022	0.039	0.022	0.117	1.047	0.384	7.636	31.849	excluded	excluded	excluded	excluded	excluded	excluded	excluded	excluded from the analyses
PF3D7_1037400	PF3D7_1037300	0.388	1.514	0.148	0.033	212.417	1189.53	627.584	290.805	positive	null	null	null	null	null	positive (weak)	positively (weak) correlated. >=15% <30% positive with 0% negative.
PF3D7_1037500	PF3D7_1037600	0	0	0.029	0.014	30.074	43.07	39.022	30.602	excluded	excluded	excluded	excluded	excluded	excluded	excluded	excluded from the analyses
PF3D7_1037600	PF3D7_1037700	0	0.105	0.047	0.077	15.61	35.395	23.888	11.529	excluded	excluded	excluded	excluded	excluded	excluded	excluded	excluded from the analyses
PF3D7_1037900	PF3D7_1037800	0	0	0	0	2.066	1.858	0.933	1.951	excluded	excluded	excluded	excluded	excluded	excluded	excluded	excluded from the analyses
PF3D7_1038600	PF3D7_1038500	0	0	0	0	0.168	0.142	1.254	2.226	excluded	excluded	excluded	excluded	excluded	excluded	excluded	excluded from the analyses
PF3D7_1038700	PF3D7_1038600	0	0	0	0	0.703	0.576	0.101	1.343	excluded	excluded	excluded	excluded	excluded	excluded	excluded	excluded from the analyses
PF3D7_1038800	PF3D7_1038900	0	0	0	0	1.467	1.033	10.758	20.836	excluded	excluded	excluded	excluded	excluded	excluded	excluded	excluded from the analyses
PF3D7_1038900	PF3D7_1039000	0	0	0.261	0.204	84.966	207.032	367.528	6.721	excluded	excluded	excluded	excluded	excluded	excluded	excluded	excluded from the analyses
PF3D7_1039800	PF3D7_1039700	0	0	0	0	0.054	0.488	5.32	0.127	excluded	excluded	excluded	excluded	excluded	excluded	excluded	excluded from the analyses
PF3D7_1039900	PF3D7_1040000	0	0	0	0	0.14	0.074	0.116	0.041	excluded	excluded	excluded	excluded	excluded	excluded	excluded	excluded from the analyses
PF3D7_1040000	PF3D7_1040100	0	0	0	0	0.02	0	0	0	excluded	excluded	excluded	excluded	excluded	excluded	excluded	excluded from the analyses
PF3D7_1040100	PF3D7_1040200	0	0	0	0	0.041	0.761	11.887	0.498	excluded	excluded	excluded	excluded	excluded	excluded	excluded	excluded from the analyses
PF3D7_1040200	PF3D7_1040300	0	0	0	0	1.162	2.123	4.824	0.389	excluded	excluded	excluded	excluded	excluded	excluded	excluded	excluded from the analyses
PF3D7_1040300	PF3D7_1040400	0.017	0	0	0	0	0.019	0	0.028	excluded	excluded	excluded	excluded	excluded	excluded	excluded	excluded from the analyses
PF3D7_1040400	PF3D7_1040500	0	0	0.045	0	0.018	0.133	0.982	0.336	excluded	excluded	excluded	excluded	excluded	excluded	excluded	excluded from the analyses
PF3D7_1040500	PF3D7_1040600	0.018	0	0	0	0	0.122	0	0	excluded	excluded	excluded	excluded	excluded	excluded	excluded	excluded from the analyses
PF3D7_1040600	PF3D7_1040700	0	0	0	0	0	0	0	0	excluded	excluded	excluded	excluded	excluded	excluded	excluded	excluded from the analyses
PF3D7_1040700	PF3D7_1040800	0	0	0	0	0	0	0.159	0	excluded	excluded	excluded	excluded	excluded	excluded	excluded	excluded from the analyses
PF3D7_1040800	PF3D7_1040900	0.128	0	0	0	0	0.021	0.201	0.094	excluded	excluded	excluded	excluded	excluded	excluded	excluded	excluded from the analyses
PF3D7_1040900	PF3D7_1041000	0	0	0	0	0.034	0.125	0.986	0.04	excluded	excluded	excluded	excluded	excluded	excluded	excluded	excluded from the analyses
PF3D7_1041000	PF3D7_1041100	0.034	0	0	0.093	0	0	0	0	excluded	excluded	excluded	excluded	excluded	excluded	excluded	excluded from the analyses
PF3D7_1041100	PF3D7_1041200	0	0	0	0	0.135	0	0.042	0.158	excluded	excluded	excluded	excluded	excluded	excluded	excluded	excluded from the analyses
PF3D7_1100300	PF3D7_1100400	0	0.039	0.015	0	0	0	0.177	0	excluded	excluded	excluded	excluded	excluded	excluded	excluded	excluded from the analyses
PF3D7_1101200	PF3D7_1101100	0	0	0.044	0.083	0.018	0.038	0.015	0.281	excluded	excluded	excluded	excluded	excluded	excluded	excluded	excluded from the analyses
PF3D7_1101300	PF3D7_1101200	0	0	0	0	0	0	0.015	0	excluded	excluded	excluded	excluded	excluded	excluded	excluded	excluded from the analyses
PF3D7_1101600	PF3D7_1101700	0	0	0	0	0.054	1.836	19.454	0.53	excluded	excluded	excluded	excluded	excluded	excluded	excluded	excluded from the analyses
PF3D7_1102300	PF3D7_1102200	0	0	0	0	0.288	0.645	0.378	0.026	excluded	excluded	excluded	excluded	excluded	excluded	excluded	excluded from the analyses
PF3D7_1102400	PF3D7_1102300	0	0	0.039	0	34.367	47.041	8.462	0.826	excluded	excluded	excluded	excluded	excluded	excluded	excluded	excluded from the analyses
PF3D7_1102500	PF3D7_1102400	0	0.011	0.084	0	48.638	69.814	85.065	114.068	excluded	excluded	excluded	excluded	excluded	excluded	excluded	excluded from the analyses
PF3D7_1102600	PF3D7_1102500	0	0	0.096	0	12.372	13.447	12.32	1.853	excluded	excluded	excluded	excluded	excluded	excluded	excluded	excluded from the analyses
PF3D7_1102900	PF3D7_1103000	0.496	0.709	0	0	2.613	1.962	0.4	0.268	excluded	excluded	excluded	excluded	excluded	excluded	excluded	excluded from the analyses
PF3D7_1103600	PF3D7_1103700	0.302	0.398	0.104	0.814	37.832	45.546	80.089	128.641	no	null	positive	null	positive	null	positive (medium)	positively (medium) correlated. >=30% <50% positive with 0% negative.
PF3D7_1103700	PF3D7_1103800	0.435	0.405	0.828	1.157	5.243	0.978	44.271	11.86	no	no	positive	no	positive	no	positive (medium)	positively (medium) correlated. >=30% <50% positive with 0% negative.
PF3D7_1103800	PF3D7_1103900	0.037	0.002	0.02	0.073	2.139	0	0.338	7.471	excluded	excluded	excluded	excluded	excluded	excluded	excluded	excluded from the analyses
PF3D7_1104100	PF3D7_1104000	0	0.134	0	0	39.362	83.654	69.583	62.347	excluded	excluded	excluded	excluded	excluded	excluded	excluded	excluded from the analyses
PF3D7_1104200	PF3D7_1104100	0.031	0.042	0.018	0.021	65.902	89.363	52.092	116.865	excluded	excluded	excluded	excluded	excluded	excluded	excluded	excluded from the analyses
PF3D7_1104300	PF3D7_1104200	0.072	0.087	0.114	0.039	126.421	111.355	158.78	97.344	excluded	excluded	excluded	excluded	excluded	excluded	excluded	excluded from the analyses
PF3D7_1104800	PF3D7_1104900	1.165	0.096	0.151	0.638	16.108	1.147	1.532	7.119	null	null	no	null	null	null	no obvious correlation	no clear pattern.
PF3D7_1105300	PF3D7_1105200	0.129	0.045	0	0	0.724	0.476	1.122	2.046	excluded	excluded	excluded	excluded	excluded	excluded	excluded	excluded from the analyses
PF3D7_1105400	PF3D7_1105300	0.36	0.102	0.219	0.056	8.255	2.699	10.568	29.286	excluded	excluded	excluded	excluded	excluded	excluded	excluded	excluded from the analyses
PF3D7_1105700	PF3D7_1105800	2.095	2.214	1.791	4.634	51.57	93.338	193.657	274.671	no	no	positive	no	positive	no	positive (medium)	positively (medium) correlated. >=30% <50% positive with 0% negative.
PF3D7_1105800	PF3D7_1105900	0.024	0.075	0.119	0.111	0.047	0	0	0.037	excluded	excluded	excluded	excluded	excluded	excluded	excluded	excluded from the analyses
PF3D7_1106100	PF3D7_1106200	0	0.025	0.679	0.547	1.088	0.955	11.869	18.719	null	null	null	null	null	no	no obvious correlation	no clear pattern.
PF3D7_1106800	PF3D7_1106900	0.084	0.035	0.042	0.039	7.088	8.871	43.835	28.97	excluded	excluded	excluded	excluded	excluded	excluded	excluded	excluded from the analyses
PF3D7_1106900	PF3D7_1107000	0	0.118	0.186	0	121.531	380.55	426.876	811.035	excluded	excluded	excluded	excluded	excluded	excluded	excluded	excluded from the analyses
PF3D7_1107000	PF3D7_1107100	0	0.053	0.041	0.429	13.733	5.249	16.402	207.181	excluded	excluded	excluded	excluded	excluded	excluded	excluded	excluded from the analyses
PF3D7_1107100	PF3D7_1107200	0.086	0.159	0.971	1.641	4.052	11.653	25.284	34.223	null	null	null	null	null	no	no obvious correlation	no clear pattern.
PF3D7_1107400	PF3D7_1107300	6.716	3.766	1.324	0.238	151.8	81.912	170.429	51.445	no	no	positive	negative	no	positive	no obvious correlation	not correlated. >=50% no correlation.
PF3D7_1107500	PF3D7_1107400	0.081	0.215	0.912	0.826	6.877	5.469	92.289	124.631	excluded	excluded	excluded	excluded	excluded	excluded	excluded	excluded from the analyses
PF3D7_1107600	PF3D7_1107500	0	0	0	0	54.646	141.344	174.181	180.984	excluded	excluded	excluded	excluded	excluded	excluded	excluded	excluded from the analyses
PF3D7_1107900	PF3D7_1107800	0.873	0.326	0.224	0.341	91.909	157.7	150.381	148.663	no	no	no	no	no	no	no obvious correlation	not correlated. >=50% no correlation.
PF3D7_1108000	PF3D7_1108100	0.221	0.035	0.046	0.448	31.693	2.275	1.814	20.5	excluded	excluded	excluded	excluded	excluded	excluded	excluded	excluded from the analyses
PF3D7_1108100	PF3D7_1108200	0.06	0.131	0	0.057	10.64	16.04	29.737	12.025	excluded	excluded	excluded	excluded	excluded	excluded	excluded	excluded from the analyses
PF3D7_1108200	PF3D7_1108300	0	0	0.823	0.506	4.564	10.264	20.551	28.357	excluded	excluded	excluded	excluded	excluded	excluded	excluded	excluded from the analyses
PF3D7_1108300	PF3D7_1108400	0.059	0.989	0	0.228	172.099	279.74	316.815	380.511	excluded	excluded	excluded	excluded	excluded	excluded	excluded	excluded from the analyses
PF3D7_1108400	PF3D7_1108500	0.112	0.198	0.404	0.117	14.71	8.118	48.033	312.627	excluded	excluded	excluded	excluded	excluded	excluded	excluded	excluded from the analyses
PF3D7_1108700	PF3D7_1108600	0	0.11	0.145	0.082	326.994	1372.38	1458.98	6112.98	excluded	excluded	excluded	excluded	excluded	excluded	excluded	excluded from the analyses
PF3D7_1108800	PF3D7_1108900	0.364	0.299	0.806	0.095	6.677	31.517	23.337	6.554	no	positive	null	no	null	null	positive (weak)	positively (weak) correlated. >=15% <30% positive with 0% negative.
PF3D7_1109200	PF3D7_1109100	0	0	0	0	7.605	2.194	1.685	0.317	excluded	excluded	excluded	excluded	excluded	excluded	excluded	excluded from the analyses
PF3D7_1109900	PF3D7_1110000	0	0	0.464	0	218.064	352.324	220.349	424.26	excluded	excluded	excluded	excluded	excluded	excluded	excluded	excluded from the analyses
PF3D7_1110000	PF3D7_1110100	2.517	0.967	4.497	10.001	88.601	78.226	63.595	170.024	no	no	no	no	positive	positive	positive (medium)	positively (medium) correlated. >=30% <50% positive with 0% negative.
PF3D7_1110100	PF3D7_1110200	0.118	0.078	0.037	0.138	108.648	79.198	102.366	95.547	excluded	excluded	excluded	excluded	excluded	excluded	excluded	excluded from the analyses
PF3D7_1110400	PF3D7_1110500	0.038	0.013	0.105	0.003	5.052	3.715	27.585	50.723	excluded	excluded	excluded	excluded	excluded	excluded	excluded	excluded from the analyses
PF3D7_1110900	PF3D7_1110800	0.033	0	0.018	0.068	4.372	1.064	6.451	16.225	excluded	excluded	excluded	excluded	excluded	excluded	excluded	excluded from the analyses
PF3D7_1111200	PF3D7_1111100	0	0.033	0.123	0.082	17.187	11.767	285.608	479.232	excluded	excluded	excluded	excluded	excluded	excluded	excluded	excluded from the analyses
PF3D7_1111300	PF3D7_1111200	0	0	0.324	0	23.478	33.644	56.654	13.318	excluded	excluded	excluded	excluded	excluded	excluded	excluded	excluded from the analyses
PF3D7_1111400	PF3D7_1111300	1.232	0	0.553	0	4.076	6.369	12.476	13.401	excluded	excluded	excluded	excluded	excluded	excluded	excluded	excluded from the analyses
PF3D7_1111500	PF3D7_1111400	1.36	0	0.04	0.341	9.886	24.377	88.835	174.442	excluded	excluded	excluded	excluded	excluded	excluded	excluded	excluded from the analyses
PF3D7_1111800	PF3D7_1111900	0.018	0.187	0.044	0.152	0.985	0.647	9.833	16.137	excluded	excluded	excluded	excluded	excluded	excluded	excluded	excluded from the analyses
PF3D7_1111900	PF3D7_1112000	0.027	0.366	0.486	0.872	19.891	38.245	14.553	54.506	null	null	null	no	no	no	no obvious correlation	not correlated. >=50% no correlation.
PF3D7_1112000	PF3D7_1112100	0.789	0	0	0.752	13.901	1.694	23.121	23.177	excluded	excluded	excluded	excluded	excluded	excluded	excluded	excluded from the analyses
PF3D7_1112100	PF3D7_1112200	0	0	0.036	0.016	0.6	0.448	8.958	14.58	excluded	excluded	excluded	excluded	excluded	excluded	excluded	excluded from the analyses
PF3D7_1112400	PF3D7_1112500	0.229	0.589	0.245	0	50.253	74.279	74.198	53.116	excluded	excluded	excluded	excluded	excluded	excluded	excluded	excluded from the analyses
PF3D7_1112700	PF3D7_1112800	0.005	0	0.018	0.004	0.197	0.655	1.229	1.023	excluded	excluded	excluded	excluded	excluded	excluded	excluded	excluded from the analyses
PF3D7_1113200	PF3D7_1113300	0.097	0.103	0.121	0.531	11.329	8.304	38.511	231.164	excluded	excluded	excluded	excluded	excluded	excluded	excluded	excluded from the analyses
PF3D7_1113500	PF3D7_1113600	0.207	0.085	0.142	0.098	32.577	49.245	21.971	33.324	null	null	null	null	null	null	not enough data	no data. >= 85% null.
PF3D7_1113600	PF3D7_1113700	0.017	0.018	0	0.195	43.313	97.463	84.099	87.946	excluded	excluded	excluded	excluded	excluded	excluded	excluded	excluded from the analyses
PF3D7_1113900	PF3D7_1113800	0	0	0.092	0.376	19.957	8.236	90.474	234.134	excluded	excluded	excluded	excluded	excluded	excluded	excluded	excluded from the analyses
PF3D7_1114000	PF3D7_1114100	3.617	0.984	1.814	2.404	35.462	73.304	53.13	224.666	negative	no	no	no	positive	no	no obvious correlation	not correlated. >=50% no correlation.
PF3D7_1114500	PF3D7_1114600	0.044	0	0	0.08	0.861	0.059	2.284	6.527	excluded	excluded	excluded	excluded	excluded	excluded	excluded	excluded from the analyses
PF3D7_1114600	PF3D7_1114700	0.075	0.198	0.233	0.803	97.125	72.116	109.158	126.77	null	null	null	null	null	no	no obvious correlation	no clear pattern.
PF3D7_1114900	PF3D7_1115000	0.056	0.043	0.036	0.02	0.303	0.046	10.789	14.197	excluded	excluded	excluded	excluded	excluded	excluded	excluded	excluded from the analyses
PF3D7_1115400	PF3D7_1115300	0.064	0.216	0.519	0.398	28.975	106.944	79.28	10.307	excluded	excluded	excluded	excluded	excluded	excluded	excluded	excluded from the analyses
PF3D7_1115700	PF3D7_1115600	0.181	0.397	0.667	0.506	86.275	229.078	265.872	3035.82	excluded	excluded	excluded	excluded	excluded	excluded	excluded	excluded from the analyses
PF3D7_1115800	PF3D7_1115700	1.051	1.83	1.729	0.499	31.732	186.415	223.151	33.027	no	no	no	no	positive	positive	positive (medium)	positively (medium) correlated. >=30% <50% positive with 0% negative.
PF3D7_1116100	PF3D7_1116000	0.055	0.087	0.009	0.319	156.718	10.184	7.486	22.343	excluded	excluded	excluded	excluded	excluded	excluded	excluded	excluded from the analyses
PF3D7_1116200	PF3D7_1116100	5.482	1.738	2.971	7.836	17.965	1.526	20.433	49.92	positive	no	no	no	positive	positive	positive (strong)	positively (strong) correlated. >=50% positive weak 0% negative.
PF3D7_1116700	PF3D7_1116600	0.027	0.152	0.074	0.084	10.157	10.989	48.546	72.219	excluded	excluded	excluded	excluded	excluded	excluded	excluded	excluded from the analyses
PF3D7_1116800	PF3D7_1116700	0.208	0.352	0.035	0.124	426.297	696.025	478.325	92.642	excluded	excluded	excluded	excluded	excluded	excluded	excluded	excluded from the analyses
PF3D7_1116900	PF3D7_1116800	0.089	0.126	0	0.07	389.795	747.171	174.056	27.064	excluded	excluded	excluded	excluded	excluded	excluded	excluded	excluded from the analyses
PF3D7_1117000	PF3D7_1116900	0.054	0.016	0	0	1.64	0.347	0.842	10.237	excluded	excluded	excluded	excluded	excluded	excluded	excluded	excluded from the analyses
PF3D7_1117100	PF3D7_1117200	0	0	0	0	0.25	0.149	1.157	3.395	excluded	excluded	excluded	excluded	excluded	excluded	excluded	excluded from the analyses
PF3D7_1117200	PF3D7_1117300	0.046	0.045	0.058	0.244	58.666	46.988	29.586	177.89	null	null	null	null	null	null	not enough data	no data. >= 85% null.
PF3D7_1117300	PF3D7_1117400	0.098	0	0.284	0.038	12.223	3.655	1.075	25.784	excluded	excluded	excluded	excluded	excluded	excluded	excluded	excluded from the analyses
PF3D7_1117800	PF3D7_1117700	0.068	0.065	0.036	0.014	2162.54	3915.41	3701.82	8384.66	excluded	excluded	excluded	excluded	excluded	excluded	excluded	excluded from the analyses
PF3D7_1118700	PF3D7_1118600	0.078	0.113	0.008	0	86.356	100.975	64.942	39.215	excluded	excluded	excluded	excluded	excluded	excluded	excluded	excluded from the analyses
PF3D7_1118800	PF3D7_1118700	1.128	0	0	0.679	66.224	3.344	3.458	97.895	null	null	no	null	null	null	no obvious correlation	no clear pattern.
PF3D7_1119300	PF3D7_1119200	0.32	0.27	0.248	0.1	184.467	295.595	87.934	49.294	excluded	excluded	excluded	excluded	excluded	excluded	excluded	excluded from the analyses
PF3D7_1119400	PF3D7_1119500	0.018	0.188	0.078	0.187	11.782	28.54	24.615	63.895	null	null	null	null	null	null	not enough data	no data. >= 85% null.
PF3D7_1119900	PF3D7_1120000	0.039	0.046	0.083	0.034	224.533	159.164	284.557	81.743	excluded	excluded	excluded	excluded	excluded	excluded	excluded	excluded from the analyses
PF3D7_1120000	PF3D7_1120100	0.159	0.23	0.229	0.633	236.396	1037.92	636.72	376.803	excluded	excluded	excluded	excluded	excluded	excluded	excluded	excluded from the analyses
PF3D7_1120100	PF3D7_1120200	0.829	1.168	1.377	2.137	16.353	23.493	36.482	115.982	excluded	excluded	excluded	excluded	excluded	excluded	excluded	excluded from the analyses
PF3D7_1120200	PF3D7_1120300	0	0	0.188	0	7.628	12.099	36.352	60.055	excluded	excluded	excluded	excluded	excluded	excluded	excluded	excluded from the analyses
PF3D7_1120700	PF3D7_1120600	0	0	0.008	0	1.575	0.535	41.716	7.577	excluded	excluded	excluded	excluded	excluded	excluded	excluded	excluded from the analyses
PF3D7_1120800	PF3D7_1120900	0.15	0.555	0	0.234	13.094	7.59	216.909	484.01	excluded	excluded	excluded	excluded	excluded	excluded	excluded	excluded from the analyses
PF3D7_1120900	PF3D7_1121000	0.166	0.292	0.184	2.156	2.817	0.636	4.161	35.819	excluded	excluded	excluded	excluded	excluded	excluded	excluded	excluded from the analyses
PF3D7_1121200	PF3D7_1121100	1.334	0.598	0.034	0.252	78.876	22.209	36.058	53.001	excluded	excluded	excluded	excluded	excluded	excluded	excluded	excluded from the analyses
PF3D7_1121300	PF3D7_1121200	0.011	0	0.031	0.018	0.606	0.299	10.642	16.218	excluded	excluded	excluded	excluded	excluded	excluded	excluded	excluded from the analyses
PF3D7_1121600	PF3D7_1121500	0.349	0.369	0.708	3.358	9.267	5.135	24.22	73.109	excluded	excluded	excluded	excluded	excluded	excluded	excluded	excluded from the analyses
PF3D7_1121900	PF3D7_1121800	0	0	0.02	0	0.385	0.01	0.291	0.073	excluded	excluded	excluded	excluded	excluded	excluded	excluded	excluded from the analyses
PF3D7_1122000	PF3D7_1121900	0	0	0	0.133	3.656	1.212	4.315	53.593	excluded	excluded	excluded	excluded	excluded	excluded	excluded	excluded from the analyses
PF3D7_1122100	PF3D7_1122000	0	0	0.02	0	0.458	0.359	4.378	2.052	excluded	excluded	excluded	excluded	excluded	excluded	excluded	excluded from the analyses
PF3D7_1122200	PF3D7_1122100	0.028	0	0	0.077	4.362	3.099	23.7	64.621	excluded	excluded	excluded	excluded	excluded	excluded	excluded	excluded from the analyses
PF3D7_1122300	PF3D7_1122400	0	0	0.014	0	62.712	57.174	77.356	50.45	excluded	excluded	excluded	excluded	excluded	excluded	excluded	excluded from the analyses
PF3D7_1122400	PF3D7_1122500	0	0.016	0.049	0.029	2.391	0.366	8.171	6.645	excluded	excluded	excluded	excluded	excluded	excluded	excluded	excluded from the analyses
PF3D7_1122500	PF3D7_1122600	0	0	0	0	0.671	0.156	0.494	5.16	excluded	excluded	excluded	excluded	excluded	excluded	excluded	excluded from the analyses
PF3D7_1122800	PF3D7_1122900	0	0	0.006	0.006	0.189	0.099	4.235	0.446	excluded	excluded	excluded	excluded	excluded	excluded	excluded	excluded from the analyses
PF3D7_1123100	PF3D7_1123200	0	0	0.037	0.009	8.695	1.443	3.632	18.653	excluded	excluded	excluded	excluded	excluded	excluded	excluded	excluded from the analyses
PF3D7_1123200	PF3D7_1123300	0.193	0.204	0.077	0.686	17.109	19.804	27.629	41.318	null	null	null	null	positive	null	positive (weak)	positively (weak) correlated. >=15% <30% positive with 0% negative.
PF3D7_1123300	PF3D7_1123400	0.109	0.067	0.144	0.064	688.904	974.773	1263.81	549.715	excluded	excluded	excluded	excluded	excluded	excluded	excluded	excluded from the analyses
PF3D7_1123600	PF3D7_1123700	0.009	0.019	0.154	0.055	1.838	2.428	53.211	98.393	excluded	excluded	excluded	excluded	excluded	excluded	excluded	excluded from the analyses
PF3D7_1123700	PF3D7_1123800	0.251	0	0.278	1.369	4.049	0.942	20.585	16.465	null	no	positive	null	null	no	positive (weak)	positively (weak) correlated. >=15% <30% positive with 0% negative.
PF3D7_1123800	PF3D7_1123900	0.327	0.23	0.173	0.29	324.644	665.524	420.524	202.233	no	null	no	null	no	null	no obvious correlation	not correlated. >=50% no correlation.
PF3D7_1123900	PF3D7_1124000	0.476	1.144	0.971	1.42	30.984	39.676	25.089	153.295	excluded	excluded	excluded	excluded	excluded	excluded	excluded	excluded from the analyses
PF3D7_1124200	PF3D7_1124100	0.03	0	0.062	0.281	35.089	23.268	49.279	29.736	excluded	excluded	excluded	excluded	excluded	excluded	excluded	excluded from the analyses
PF3D7_1124700	PF3D7_1124600	0.417	0.044	0.398	0.732	74.513	21.46	289.424	621.043	excluded	excluded	excluded	excluded	excluded	excluded	excluded	excluded from the analyses
PF3D7_1124800	PF3D7_1124700	0	0.459	0.488	0.239	42.68	201.957	326.262	75.632	excluded	excluded	excluded	excluded	excluded	excluded	excluded	excluded from the analyses
PF3D7_1125500	PF3D7_1125400	0.05	0.734	1.194	0.31	81.192	218.482	281.94	28.271	excluded	excluded	excluded	excluded	excluded	excluded	excluded	excluded from the analyses
PF3D7_1125600	PF3D7_1125500	0	1.832	0.125	0	269.948	689.39	422.518	453.334	excluded	excluded	excluded	excluded	excluded	excluded	excluded	excluded from the analyses
PF3D7_1125700	PF3D7_1125600	0.009	0.05	0.242	0.154	8.365	0.956	18.836	139.684	excluded	excluded	excluded	excluded	excluded	excluded	excluded	excluded from the analyses
PF3D7_1125800	PF3D7_1125700	0.34	0.09	0.106	0.091	29.143	1.907	1.257	13.442	excluded	excluded	excluded	excluded	excluded	excluded	excluded	excluded from the analyses
PF3D7_1126100	PF3D7_1126000	0.048	0.252	0.289	0.223	155.033	190.799	242.576	125.872	null	null	null	no	no	no	no obvious correlation	not correlated. >=50% no correlation.
PF3D7_1126200	PF3D7_1126100	0.562	1.019	1.835	0.846	1.579	1.023	8.347	5.451	excluded	excluded	excluded	excluded	excluded	excluded	excluded	excluded from the analyses
PF3D7_1126300	PF3D7_1126400	0.03	0	0.083	0	116.02	277.302	229.161	211.536	excluded	excluded	excluded	excluded	excluded	excluded	excluded	excluded from the analyses
PF3D7_1126400	PF3D7_1126500	1.145	0.99	0.951	0.46	30.516	28.856	38.097	9.987	excluded	excluded	excluded	excluded	excluded	excluded	excluded	excluded from the analyses
PF3D7_1126700	PF3D7_1126600	0	0.014	0.096	0.069	3.772	11.432	32.832	3.798	excluded	excluded	excluded	excluded	excluded	excluded	excluded	excluded from the analyses
PF3D7_1127000	PF3D7_1126900	0.396	0.163	0.201	0.206	512.035	1280.71	511.633	1003.1	excluded	excluded	excluded	excluded	excluded	excluded	excluded	excluded from the analyses
PF3D7_1127100	PF3D7_1127000	5.424	4.356	0.51	0.423	67.554	45.673	130.484	60.496	no	no	no	negative	no	no	negative (weak)	negatively (weak) correlated. >=15% <30% negative with 0% positive.
PF3D7_1127400	PF3D7_1127500	0	0	0	0.493	5.338	2.433	9.399	86.156	excluded	excluded	excluded	excluded	excluded	excluded	excluded	excluded from the analyses
PF3D7_1127500	PF3D7_1127600	0.822	0.032	0.286	1.027	75.464	16.486	90.344	168.642	null	no	no	null	null	no	no obvious correlation	not correlated. >=50% no correlation.
PF3D7_1127800	PF3D7_1127700	0.004	0	0.044	0	0.492	0.297	0.665	0.526	excluded	excluded	excluded	excluded	excluded	excluded	excluded	excluded from the analyses
PF3D7_1127900	PF3D7_1127800	0	0.032	0.013	0.132	24.13	16.261	37.686	20.648	excluded	excluded	excluded	excluded	excluded	excluded	excluded	excluded from the analyses
PF3D7_1128400	PF3D7_1128300	0	0	0.042	0.092	0.368	0.579	5.639	1.231	excluded	excluded	excluded	excluded	excluded	excluded	excluded	excluded from the analyses
PF3D7_1128700	PF3D7_1128900	0.814	0.081	0.095	3.663	34.79	5.199	6.501	300.102	null	null	positive	null	null	null	positive (weak)	positively (weak) correlated. >=15% <30% positive with 0% negative.
PF3D7_1128900	PF3D7_1129000	0.051	0.299	0.067	0.221	47.314	124.672	202.838	188.991	excluded	excluded	excluded	excluded	excluded	excluded	excluded	excluded from the analyses
PF3D7_1129000	PF3D7_1129100	0.392	0.517	0.358	0.015	2713.52	4169.07	4127.7	1813.05	excluded	excluded	excluded	excluded	excluded	excluded	excluded	excluded from the analyses
PF3D7_1129100	PF3D7_1129200	0.361	0.704	0.173	0.974	55.015	154.137	144.012	430.971	excluded	excluded	excluded	excluded	excluded	excluded	excluded	excluded from the analyses
PF3D7_1129400	PF3D7_1129300	0.139	0.167	0.025	0.077	14.432	0.672	0.435	27.438	excluded	excluded	excluded	excluded	excluded	excluded	excluded	excluded from the analyses
PF3D7_1129500	PF3D7_1129600	0.36	0.033	0	0.699	1.548	0.337	4.371	2.746	null	null	no	null	null	null	no obvious correlation	no clear pattern.
PF3D7_1129800	PF3D7_1129900	0.022	0.047	0.018	0	3.234	34.06	33.872	13.819	excluded	excluded	excluded	excluded	excluded	excluded	excluded	excluded from the analyses
PF3D7_1130100	PF3D7_1130000	1.719	11.961	24.15	7.268	20.568	19.782	15.057	15.683	excluded	excluded	excluded	excluded	excluded	excluded	excluded	excluded from the analyses
PF3D7_1130400	PF3D7_1130500	0.3	0.166	0.629	1.46	4.507	1.558	31.389	46.358	excluded	excluded	excluded	excluded	excluded	excluded	excluded	excluded from the analyses
PF3D7_1130500	PF3D7_1130600	0.045	0.29	0.064	0.005	10.563	24.758	22.264	6.935	excluded	excluded	excluded	excluded	excluded	excluded	excluded	excluded from the analyses
PF3D7_1130800	PF3D7_1130900	0	0.092	2.446	1.352	0.074	0.133	11.746	2.667	null	null	null	null	null	no	no obvious correlation	no clear pattern.
PF3D7_1131100	PF3D7_1131000	0	0	0.249	0.285	18.067	21.27	440.575	149.103	excluded	excluded	excluded	excluded	excluded	excluded	excluded	excluded from the analyses
PF3D7_1131400	PF3D7_1131300	0	0	0.021	0.006	1.032	0.551	11.044	12.555	excluded	excluded	excluded	excluded	excluded	excluded	excluded	excluded from the analyses
PF3D7_1131500	PF3D7_1131400	0.073	0	0.589	0.477	0.255	0.156	14.59	2.097	null	null	null	null	null	no	no obvious correlation	no clear pattern.
PF3D7_1131800	PF3D7_1131700	0	0.067	0.013	0.025	1.067	0	0.116	0.688	excluded	excluded	excluded	excluded	excluded	excluded	excluded	excluded from the analyses
PF3D7_1131900	PF3D7_1131800	0.032	0.043	0.201	0.101	12.172	10.38	73.518	38.599	null	null	null	null	null	null	not enough data	no data. >= 85% null.
PF3D7_1132200	PF3D7_1132100	0.046	0.061	0.23	0.072	0.889	0.511	0.438	0.234	excluded	excluded	excluded	excluded	excluded	excluded	excluded	excluded from the analyses
PF3D7_1132700	PF3D7_1132800	0.056	0.219	0.109	0.029	42.777	11.186	43.526	527.338	excluded	excluded	excluded	excluded	excluded	excluded	excluded	excluded from the analyses
PF3D7_1132800	PF3D7_1132900	0.218	0.051	2.943	1.743	11.11	30.459	172.84	73.567	null	positive	positive	null	null	no	positive (medium)	positively (medium) correlated. >=30% <50% positive with 0% negative.
PF3D7_1132900	PF3D7_1133000	0.063	0	0	0.195	5.504	0	1.23	33.207	excluded	excluded	excluded	excluded	excluded	excluded	excluded	excluded from the analyses
PF3D7_1133000	PF3D7_1133100	69.642	98.876	14.238	0	291.357	262.049	124.68	35.442	no	positive	null	positive	null	null	positive (medium)	positively (medium) correlated. >=30% <50% positive with 0% negative.
PF3D7_1133300	PF3D7_1133400	0	0	0	0.134	233.041	18.545	5.285	168.398	excluded	excluded	excluded	excluded	excluded	excluded	excluded	excluded from the analyses
PF3D7_1133400	PF3D7_1133500	0.161	0.117	0.059	0.157	0.576	0.068	5.144	10.281	excluded	excluded	excluded	excluded	excluded	excluded	excluded	excluded from the analyses
PF3D7_1133700	PF3D7_1133800	0.088	0.093	0.031	0.049	13.353	10.272	22.341	38.508	excluded	excluded	excluded	excluded	excluded	excluded	excluded	excluded from the analyses
PF3D7_1133800	PF3D7_1133900	0.161	0.17	0.036	0.051	85.088	40.493	62.475	48.39	excluded	excluded	excluded	excluded	excluded	excluded	excluded	excluded from the analyses
PF3D7_1133900	PF3D7_1134000	0	0.005	0.038	0.02	31.396	143.746	489.277	81.641	excluded	excluded	excluded	excluded	excluded	excluded	excluded	excluded from the analyses
PF3D7_1134200	PF3D7_1134300	0	0	0.009	0.014	9.999	1.412	7.018	22.721	excluded	excluded	excluded	excluded	excluded	excluded	excluded	excluded from the analyses
PF3D7_1134700	PF3D7_1134600	0.066	0.118	0.058	0.055	1.024	0.447	1.862	0.717	excluded	excluded	excluded	excluded	excluded	excluded	excluded	excluded from the analyses
PF3D7_1134800	PF3D7_1134900	0.013	0.027	0	0	4.544	2.576	1.673	7	excluded	excluded	excluded	excluded	excluded	excluded	excluded	excluded from the analyses
PF3D7_1134900	PF3D7_1135000	0	0	0	0.007	0.786	0.802	11.48	18.956	excluded	excluded	excluded	excluded	excluded	excluded	excluded	excluded from the analyses
PF3D7_1135400	PF3D7_1135300	0.256	0.351	0.531	0.259	4.384	8.553	2.737	7.705	excluded	excluded	excluded	excluded	excluded	excluded	excluded	excluded from the analyses
PF3D7_1135500	PF3D7_1135400	0.105	0.037	0.058	0.315	58.384	204.065	200.424	264.724	excluded	excluded	excluded	excluded	excluded	excluded	excluded	excluded from the analyses
PF3D7_1136000	PF3D7_1136100	0	0	0	0	0.104	0	0.675	0.39	excluded	excluded	excluded	excluded	excluded	excluded	excluded	excluded from the analyses
PF3D7_1136500	PF3D7_1136400	0.176	0	0.049	0	90.344	89.742	52.702	76.154	excluded	excluded	excluded	excluded	excluded	excluded	excluded	excluded from the analyses
PF3D7_1136600	PF3D7_1136700	0.033	0	0.024	0.007	5.806	0.285	1.479	23.603	excluded	excluded	excluded	excluded	excluded	excluded	excluded	excluded from the analyses
PF3D7_1137300	PF3D7_1137200	0.2	0.106	0.106	1.293	47.076	5.412	2.911	96.711	null	null	positive	null	null	null	positive (weak)	positively (weak) correlated. >=15% <30% positive with 0% negative.
PF3D7_1137400	PF3D7_1137300	0.295	0.312	0.27	0.207	37.606	48.296	43.644	18.498	excluded	excluded	excluded	excluded	excluded	excluded	excluded	excluded from the analyses
PF3D7_1137500	PF3D7_1137400	0	0	0.454	0.199	4.19	12.005	100.665	44.514	excluded	excluded	excluded	excluded	excluded	excluded	excluded	excluded from the analyses
PF3D7_1137600	PF3D7_1137500	0	0	0.008	0.112	19.386	8.357	93.169	736.998	excluded	excluded	excluded	excluded	excluded	excluded	excluded	excluded from the analyses
PF3D7_1137900	PF3D7_1138000	0	0	0	0.09	7.482	0.636	1.142	21.287	excluded	excluded	excluded	excluded	excluded	excluded	excluded	excluded from the analyses
PF3D7_1138000	PF3D7_1138100	0.053	0.021	0.013	0	8.18	9.064	9.222	16.522	excluded	excluded	excluded	excluded	excluded	excluded	excluded	excluded from the analyses
PF3D7_1138100	PF3D7_1138200	0	0	0	0.426	0.876	0.89	0.364	19.386	excluded	excluded	excluded	excluded	excluded	excluded	excluded	excluded from the analyses
PF3D7_1138400	PF3D7_1138300	0.013	0.005	0.054	0.017	0.043	0.275	5.083	4.065	excluded	excluded	excluded	excluded	excluded	excluded	excluded	excluded from the analyses
PF3D7_1138700	PF3D7_1138600	0.185	0.177	0.377	0.246	49.44	40.335	56.244	45.403	excluded	excluded	excluded	excluded	excluded	excluded	excluded	excluded from the analyses
PF3D7_1138800	PF3D7_1138700	0.062	0	0.014	0	46.633	17.201	20.938	4.81	excluded	excluded	excluded	excluded	excluded	excluded	excluded	excluded from the analyses
PF3D7_1139300	PF3D7_1139200	0.076	0.048	0.055	0.059	1.982	2.095	3.646	5.651	excluded	excluded	excluded	excluded	excluded	excluded	excluded	excluded from the analyses
PF3D7_1139800	PF3D7_1139700	0.003	0	0	0.018	2.645	1.129	11.571	34.147	excluded	excluded	excluded	excluded	excluded	excluded	excluded	excluded from the analyses
PF3D7_1139900	PF3D7_1140000	1.112	0	0	0.496	0.973	0.475	0.321	0.857	excluded	excluded	excluded	excluded	excluded	excluded	excluded	excluded from the analyses
PF3D7_1140200	PF3D7_1140100	0	0.045	0.023	0.033	9.444	53.698	62.618	202.164	excluded	excluded	excluded	excluded	excluded	excluded	excluded	excluded from the analyses
PF3D7_1140300	PF3D7_1140400	0.313	0	0	0.244	62.973	8.21	8.134	356.224	excluded	excluded	excluded	excluded	excluded	excluded	excluded	excluded from the analyses
PF3D7_1140400	PF3D7_1140500	0	0.278	0	0.059	0.38	0.118	1.234	1.188	excluded	excluded	excluded	excluded	excluded	excluded	excluded	excluded from the analyses
PF3D7_1140700	PF3D7_1140600	0	0.003	0.002	0	8.546	1.226	0.692	7.924	excluded	excluded	excluded	excluded	excluded	excluded	excluded	excluded from the analyses
PF3D7_1141000	PF3D7_1141100	0	0	0	0	0.338	0.733	0.944	0.111	excluded	excluded	excluded	excluded	excluded	excluded	excluded	excluded from the analyses
PF3D7_1141300	PF3D7_1141200	0	0	0.015	0.034	1.297	1.371	11.101	61.808	excluded	excluded	excluded	excluded	excluded	excluded	excluded	excluded from the analyses
PF3D7_1141400	PF3D7_1141500	0	0	0.089	0.111	0.21	0.044	2.265	3.029	excluded	excluded	excluded	excluded	excluded	excluded	excluded	excluded from the analyses
PF3D7_1141900	PF3D7_1141800	0.1	0	0.176	1.748	38.143	4.732	7.517	294.108	null	null	null	null	null	null	not enough data	no data. >= 85% null.
PF3D7_1142200	PF3D7_1142100	0.577	0.586	0.192	0.144	145.868	64.623	43.793	33.359	excluded	excluded	excluded	excluded	excluded	excluded	excluded	excluded from the analyses
PF3D7_1142500	PF3D7_1142400	0.494	0	0.246	0.849	67.84	100.069	96.094	110.313	excluded	excluded	excluded	excluded	excluded	excluded	excluded	excluded from the analyses
PF3D7_1142600	PF3D7_1142500	0.045	0.615	0.743	0.07	265.531	931.981	702.102	698.515	excluded	excluded	excluded	excluded	excluded	excluded	excluded	excluded from the analyses
PF3D7_1142700	PF3D7_1142600	0.133	0.711	1.813	0.804	401.265	1009.38	584.894	471.596	null	null	null	no	no	no	no obvious correlation	not correlated. >=50% no correlation.
PF3D7_1142800	PF3D7_1142900	0	0	0	0.28	5.331	1.111	0.966	26.067	excluded	excluded	excluded	excluded	excluded	excluded	excluded	excluded from the analyses
PF3D7_1142900	PF3D7_1143000	0.111	0	0	0.087	0.722	0.191	4.306	17.957	excluded	excluded	excluded	excluded	excluded	excluded	excluded	excluded from the analyses
PF3D7_1143600	PF3D7_1143500	0	0	0	0.099	2.881	1.209	11.257	39.814	excluded	excluded	excluded	excluded	excluded	excluded	excluded	excluded from the analyses
PF3D7_1143700	PF3D7_1143800	0.286	0.326	0.061	0.12	106.719	97.474	113.04	19.438	no	null	null	null	null	null	no obvious correlation	no clear pattern.
PF3D7_1144200	PF3D7_1144100	0.079	0.187	0.196	0.153	35.483	68.199	135.329	284.109	excluded	excluded	excluded	excluded	excluded	excluded	excluded	excluded from the analyses
PF3D7_1144300	PF3D7_1144200	0.319	0.169	4.905	0.872	12.192	13.945	6.695	5.295	excluded	excluded	excluded	excluded	excluded	excluded	excluded	excluded from the analyses
PF3D7_1144400	PF3D7_1144500	0.021	0.027	0.018	0.033	15.613	20.576	27.839	23.097	excluded	excluded	excluded	excluded	excluded	excluded	excluded	excluded from the analyses
PF3D7_1144500	PF3D7_1144600	0.371	0.294	0.246	0.825	48.67	82.855	74.002	139.352	no	no	positive	no	no	no	positive (weak)	positively (weak) correlated. >=15% <30% positive with 0% negative.
PF3D7_1145000	PF3D7_1144900	0.142	0.15	0.57	0.987	55.607	84.583	82.763	338.063	null	null	null	null	null	no	no obvious correlation	no clear pattern.
PF3D7_1145100	PF3D7_1145000	0.129	0.05	0.02	0.023	5.059	0.369	4.518	3.906	excluded	excluded	excluded	excluded	excluded	excluded	excluded	excluded from the analyses
PF3D7_1145200	PF3D7_1145100	0.081	0.082	0.008	0.022	15.325	20.4	19.011	37.543	excluded	excluded	excluded	excluded	excluded	excluded	excluded	excluded from the analyses
PF3D7_1145300	PF3D7_1145200	7.391	2.297	0.421	19.397	147.553	6.002	3.125	94.509	positive	positive	no	no	positive	positive	positive (strong)	positively (strong) correlated. >=50% positive weak 0% negative.
PF3D7_1145400	PF3D7_1145300	0.285	0.095	0.025	0.105	2.536	2.144	3.911	109.485	excluded	excluded	excluded	excluded	excluded	excluded	excluded	excluded from the analyses
PF3D7_1146100	PF3D7_1146000	0.181	0.115	0	0	53.396	64.405	47.458	6.399	excluded	excluded	excluded	excluded	excluded	excluded	excluded	excluded from the analyses
PF3D7_1146200	PF3D7_1146100	0	0	0	0	5.905	3.599	4.242	2.517	excluded	excluded	excluded	excluded	excluded	excluded	excluded	excluded from the analyses
PF3D7_1146300	PF3D7_1146200	1.105	0.163	0.555	0.08	6.951	13.045	26.747	7.678	null	no	null	null	null	null	no obvious correlation	no clear pattern.
PF3D7_1146500	PF3D7_1146600	0.178	0	0	0.355	48.663	2.072	28.666	50.046	excluded	excluded	excluded	excluded	excluded	excluded	excluded	excluded from the analyses
PF3D7_1146800	PF3D7_1146700	0	0	0.008	0	0.086	0	0.013	0.527	excluded	excluded	excluded	excluded	excluded	excluded	excluded	excluded from the analyses
PF3D7_1147100	PF3D7_1147000	0.124	0	0.41	0.868	0.446	0.043	0.085	1.94	excluded	excluded	excluded	excluded	excluded	excluded	excluded	excluded from the analyses
PF3D7_1147200	PF3D7_1147300	0.011	0	0.019	0.073	10.035	2.281	112.018	83.603	excluded	excluded	excluded	excluded	excluded	excluded	excluded	excluded from the analyses
PF3D7_1147500	PF3D7_1147400	0.034	0	0	0.011	4.06	1.287	21.781	123.966	excluded	excluded	excluded	excluded	excluded	excluded	excluded	excluded from the analyses
PF3D7_1147600	PF3D7_1147500	0.011	0.1	0.333	0.107	0.231	1.394	2.157	0.631	null	null	null	null	null	null	not enough data	no data. >= 85% null.
PF3D7_1147700	PF3D7_1147800	0	0	0	0	10.497	31.52	5.838	3.956	excluded	excluded	excluded	excluded	excluded	excluded	excluded	excluded from the analyses
PF3D7_1148000	PF3D7_1147900	0.013	0.032	0.015	0.048	21.147	56.192	33.037	109.95	excluded	excluded	excluded	excluded	excluded	excluded	excluded	excluded from the analyses
PF3D7_1148800	PF3D7_1148900	0.557	0.125	0	0	116.398	177.631	6.455	0.765	excluded	excluded	excluded	excluded	excluded	excluded	excluded	excluded from the analyses
PF3D7_1148900	PF3D7_1149000	0	0.296	1.454	2.296	36.068	32.644	1202.13	72.734	excluded	excluded	excluded	excluded	excluded	excluded	excluded	excluded from the analyses
PF3D7_1149000	PF3D7_1149100	0.003	0.01	0.392	0.008	28.754	223.145	1236.51	346.453	excluded	excluded	excluded	excluded	excluded	excluded	excluded	excluded from the analyses
PF3D7_1149100	PF3D7_1149200	2.273	0.059	0.012	0	1928.85	86.777	24.98	18.951	excluded	excluded	excluded	excluded	excluded	excluded	excluded	excluded from the analyses
PF3D7_1149200	PF3D7_1149300	0.202	0.012	0.029	0.027	4.418	1.493	5.01	0.971	excluded	excluded	excluded	excluded	excluded	excluded	excluded	excluded from the analyses
PF3D7_1149600	PF3D7_1149700	0.044	0.019	0	0	0.073	0.31	0	0	excluded	excluded	excluded	excluded	excluded	excluded	excluded	excluded from the analyses
PF3D7_1149700	PF3D7_1149800	0	0	0	0	0.859	0.106	0.199	0.016	excluded	excluded	excluded	excluded	excluded	excluded	excluded	excluded from the analyses
PF3D7_1149800	PF3D7_1149900	0.559	0.908	0.763	0.172	0.428	0.495	9.911	1.017	no	no	null	no	null	null	no obvious correlation	not correlated. >=50% no correlation.
PF3D7_1149900	PF3D7_1150000	0	0	0	0	0.153	0	0.085	0.013	excluded	excluded	excluded	excluded	excluded	excluded	excluded	excluded from the analyses
PF3D7_1150300	PF3D7_1150200	0	0	0.046	0	0	0	0	0.029	excluded	excluded	excluded	excluded	excluded	excluded	excluded	excluded from the analyses
PF3D7_1200300	PF3D7_1200200	0.018	0.019	0	0	0	0.158	1.02	0.557	excluded	excluded	excluded	excluded	excluded	excluded	excluded	excluded from the analyses
PF3D7_1200600	PF3D7_1200500	0.029	0.002	0.01	0.05	7.753	1.959	0.184	0.995	excluded	excluded	excluded	excluded	excluded	excluded	excluded	excluded from the analyses
PF3D7_1200700	PF3D7_1200600	0.088	0.064	0	0	82.83	28.706	3.047	0.475	excluded	excluded	excluded	excluded	excluded	excluded	excluded	excluded from the analyses
PF3D7_1200800	PF3D7_1200700	0.044	0.012	0.018	0.061	2843.24	350.241	13.393	3.993	excluded	excluded	excluded	excluded	excluded	excluded	excluded	excluded from the analyses
PF3D7_1200900	PF3D7_1200800	0.328	0.104	0.354	0.128	96.844	45.94	33.284	8.221	excluded	excluded	excluded	excluded	excluded	excluded	excluded	excluded from the analyses
PF3D7_1201000	PF3D7_1200900	0.394	0.193	0.144	0.045	86.448	94.423	61.434	49.992	excluded	excluded	excluded	excluded	excluded	excluded	excluded	excluded from the analyses
PF3D7_1201100	PF3D7_1201000	0	0.022	0.33	0.071	60.459	369.767	4101.04	125.468	excluded	excluded	excluded	excluded	excluded	excluded	excluded	excluded from the analyses
PF3D7_1201200	PF3D7_1201300	0	0.24	0	0	0.53	1.058	0.049	0.092	excluded	excluded	excluded	excluded	excluded	excluded	excluded	excluded from the analyses
PF3D7_1201700	PF3D7_1201600	0.279	0.107	0	0	0.686	0.057	1.26	11.306	excluded	excluded	excluded	excluded	excluded	excluded	excluded	excluded from the analyses
PF3D7_1201800	PF3D7_1201700	0	0	0	0	4.589	0.991	26.572	42.349	excluded	excluded	excluded	excluded	excluded	excluded	excluded	excluded from the analyses
PF3D7_1201900	PF3D7_1201800	0	0	0	0.165	5.399	1.912	49.866	55.475	excluded	excluded	excluded	excluded	excluded	excluded	excluded	excluded from the analyses
PF3D7_1202000	PF3D7_1201900	0.086	0.008	0.047	0.134	93.167	94.586	276.239	368.369	excluded	excluded	excluded	excluded	excluded	excluded	excluded	excluded from the analyses
PF3D7_1202500	PF3D7_1202400	0	0	0.034	0.05	2.827	1.775	18.248	33.558	excluded	excluded	excluded	excluded	excluded	excluded	excluded	excluded from the analyses
PF3D7_1202600	PF3D7_1202500	0.049	0	0.019	0	8.277	6.067	8.254	1.72	excluded	excluded	excluded	excluded	excluded	excluded	excluded	excluded from the analyses
PF3D7_1202700	PF3D7_1202800	0.382	0.29	0.127	0.155	72.872	146.141	99.189	129.269	excluded	excluded	excluded	excluded	excluded	excluded	excluded	excluded from the analyses
PF3D7_1203900	PF3D7_1204000	0.043	0	0	0.201	5.632	2.668	0.806	0.97	excluded	excluded	excluded	excluded	excluded	excluded	excluded	excluded from the analyses
PF3D7_1204400	PF3D7_1204300	1.417	2.189	0.724	0.837	1502.53	3364.08	2538.95	4494.65	no	no	no	no	no	no	no obvious correlation	not correlated. >=50% no correlation.
PF3D7_1204500	PF3D7_1204400	0.022	0.024	0	0.035	0.454	0.346	0	0.057	excluded	excluded	excluded	excluded	excluded	excluded	excluded	excluded from the analyses
PF3D7_1204600	PF3D7_1204700	0	0.02	0.016	0.18	1.631	1.335	17.698	44.234	excluded	excluded	excluded	excluded	excluded	excluded	excluded	excluded from the analyses
PF3D7_1204700	PF3D7_1204900	0.105	0	0	0	10.904	0.309	2.304	12.614	excluded	excluded	excluded	excluded	excluded	excluded	excluded	excluded from the analyses
PF3D7_1204900	PF3D7_1205000	0	0	0.404	1.368	12.552	4.852	12.773	67.468	null	null	null	null	null	positive	positive (weak)	positively (weak) correlated. >=15% <30% positive with 0% negative.
PF3D7_1205200	PF3D7_1205100	0	0.157	0.339	0	6.135	11.909	26.05	16.622	excluded	excluded	excluded	excluded	excluded	excluded	excluded	excluded from the analyses
PF3D7_1205700	PF3D7_1205800	1.168	1.131	0.63	1.018	94.095	30.072	84.129	44.933	no	no	no	no	no	no	no obvious correlation	not correlated. >=50% no correlation.
PF3D7_1206000	PF3D7_1205900	0.453	0.545	0.308	0.853	34.999	47.224	56.787	43.323	no	no	no	no	no	no	no obvious correlation	not correlated. >=50% no correlation.
PF3D7_1206100	PF3D7_1206000	0.313	0	0.071	0.078	16.655	2.505	0.599	76.703	excluded	excluded	excluded	excluded	excluded	excluded	excluded	excluded from the analyses
PF3D7_1206200	PF3D7_1206100	0	0	0.005	0.015	4.873	1.531	0.743	9.78	excluded	excluded	excluded	excluded	excluded	excluded	excluded	excluded from the analyses
PF3D7_1206300	PF3D7_1206200	0.002	0	0.043	0.018	635.363	518.859	842.467	284.059	excluded	excluded	excluded	excluded	excluded	excluded	excluded	excluded from the analyses
PF3D7_1206400	PF3D7_1206500	0.018	0	0	0	0.347	0.183	1.6	0.948	excluded	excluded	excluded	excluded	excluded	excluded	excluded	excluded from the analyses
PF3D7_1206700	PF3D7_1206600	0	0	0.129	0.087	64.237	55.414	52.472	7.74	excluded	excluded	excluded	excluded	excluded	excluded	excluded	excluded from the analyses
PF3D7_1206800	PF3D7_1206900	0	0	0	0	6.12	13.189	7.957	5.463	excluded	excluded	excluded	excluded	excluded	excluded	excluded	excluded from the analyses
PF3D7_1207100	PF3D7_1207000	0	0	0.006	0.017	14.966	1.415	43.241	37.795	excluded	excluded	excluded	excluded	excluded	excluded	excluded	excluded from the analyses
PF3D7_1207200	PF3D7_1207100	0	0	0	0.005	94.974	82.409	91.105	32.182	excluded	excluded	excluded	excluded	excluded	excluded	excluded	excluded from the analyses
PF3D7_1207300	PF3D7_1207200	0.058	0	0.531	0.454	0.53	0.156	3.825	3.259	excluded	excluded	excluded	excluded	excluded	excluded	excluded	excluded from the analyses
PF3D7_1207400	PF3D7_1207500	0	0	0.251	0.062	5.762	2.261	27.707	149.89	excluded	excluded	excluded	excluded	excluded	excluded	excluded	excluded from the analyses
PF3D7_1207700	PF3D7_1207600	0	0	0.112	0.131	42.156	44.617	68.731	16.382	excluded	excluded	excluded	excluded	excluded	excluded	excluded	excluded from the analyses
PF3D7_1207800	PF3D7_1207700	0.052	0	0	0	0.219	0.178	1.72	0.802	excluded	excluded	excluded	excluded	excluded	excluded	excluded	excluded from the analyses
PF3D7_1207900	PF3D7_1207800	0	0	0	0	10.898	2.542	26.928	4.372	excluded	excluded	excluded	excluded	excluded	excluded	excluded	excluded from the analyses
PF3D7_1208000	PF3D7_1208100	1.43	2.033	0.737	0	8.47	5.624	16.738	2.27	no	no	null	negative	null	null	negative (weak)	negatively (weak) correlated. >=15% <30% negative with 0% positive.
PF3D7_1208100	PF3D7_1208200	0.003	0	0.013	0	1.119	0.292	0.266	0.284	excluded	excluded	excluded	excluded	excluded	excluded	excluded	excluded from the analyses
PF3D7_1208200	PF3D7_1208300	0	0	0.004	0.014	4.869	5.315	96.716	107.317	excluded	excluded	excluded	excluded	excluded	excluded	excluded	excluded from the analyses
PF3D7_1208300	PF3D7_1208400	0	0	0.133	0	1.702	8.89	2.723	16.802	excluded	excluded	excluded	excluded	excluded	excluded	excluded	excluded from the analyses
PF3D7_1208600	PF3D7_1208700	0	0.175	0.276	0.065	0.442	1.634	14.072	12.499	excluded	excluded	excluded	excluded	excluded	excluded	excluded	excluded from the analyses
PF3D7_1209100	PF3D7_1209000	0	0.117	0	0	51.227	121.757	85.919	150.228	excluded	excluded	excluded	excluded	excluded	excluded	excluded	excluded from the analyses
PF3D7_1209400	PF3D7_1209500	0	0	0.013	0	1.909	0.125	0.126	10.624	excluded	excluded	excluded	excluded	excluded	excluded	excluded	excluded from the analyses
PF3D7_1209500	PF3D7_1209600	0	0.014	3.919	2.409	0.447	0.152	0.132	1.091	null	null	null	null	null	null	not enough data	no data. >= 85% null.
PF3D7_1209600	PF3D7_1209700	0.014	0	0.036	0.281	1.24	3.121	19.592	36.782	excluded	excluded	excluded	excluded	excluded	excluded	excluded	excluded from the analyses
PF3D7_1209900	PF3D7_1209800	0	0	0.299	0.057	0.927	0.245	17.266	13.98	excluded	excluded	excluded	excluded	excluded	excluded	excluded	excluded from the analyses
PF3D7_1210200	PF3D7_1210100	0.063	0	0.068	0.235	15.726	8.481	52.808	151.484	excluded	excluded	excluded	excluded	excluded	excluded	excluded	excluded from the analyses
PF3D7_1210700	PF3D7_1210600	0.645	0.151	0.278	0.14	41.851	16.54	38.007	27.664	excluded	excluded	excluded	excluded	excluded	excluded	excluded	excluded from the analyses
PF3D7_1210900	PF3D7_1211000	0	0	0.012	0.056	1.246	0.137	1.833	1.733	excluded	excluded	excluded	excluded	excluded	excluded	excluded	excluded from the analyses
PF3D7_1211000	PF3D7_1211100	0	0	0.003	0.005	0	0.372	0.293	0.465	excluded	excluded	excluded	excluded	excluded	excluded	excluded	excluded from the analyses
PF3D7_1211300	PF3D7_1211200	0.205	0.439	0.418	0.229	22.611	13.065	26.409	8.332	excluded	excluded	excluded	excluded	excluded	excluded	excluded	excluded from the analyses
PF3D7_1211600	PF3D7_1211700	0.002	0	0.018	0	18.259	6.92	93.239	436.151	excluded	excluded	excluded	excluded	excluded	excluded	excluded	excluded from the analyses
PF3D7_1211700	PF3D7_1211800	0.257	0.578	0.392	0.44	547.05	838.58	722.028	3906.43	excluded	excluded	excluded	excluded	excluded	excluded	excluded	excluded from the analyses
PF3D7_1212000	PF3D7_1211900	0.184	0.065	0.432	0.024	58.157	63.176	109.98	64.891	excluded	excluded	excluded	excluded	excluded	excluded	excluded	excluded from the analyses
PF3D7_1212300	PF3D7_1212400	0.055	0.027	0.017	0.09	2.194	2.182	30.936	55.232	excluded	excluded	excluded	excluded	excluded	excluded	excluded	excluded from the analyses
PF3D7_1212600	PF3D7_1212500	0	0	0.173	0	53.968	102.663	63.765	176.325	excluded	excluded	excluded	excluded	excluded	excluded	excluded	excluded from the analyses
PF3D7_1212700	PF3D7_1212600	0.087	0.034	0.132	0.007	3.751	9.382	25.855	67.337	excluded	excluded	excluded	excluded	excluded	excluded	excluded	excluded from the analyses
PF3D7_1213400	PF3D7_1213300	0	0	0.081	0	0.508	0	0.187	2.289	excluded	excluded	excluded	excluded	excluded	excluded	excluded	excluded from the analyses
PF3D7_1213500	PF3D7_1213600	0.072	0.048	0.918	1.074	4.894	8.077	280.093	453.351	null	null	null	null	null	no	no obvious correlation	no clear pattern.
PF3D7_1213800	PF3D7_1213700	0.042	0.124	0.084	0.026	136.033	174.516	167.591	100.694	excluded	excluded	excluded	excluded	excluded	excluded	excluded	excluded from the analyses
PF3D7_1213900	PF3D7_1213800	0.237	0.408	0.238	0.233	90.816	170.483	158.698	107.454	excluded	excluded	excluded	excluded	excluded	excluded	excluded	excluded from the analyses
PF3D7_1214000	PF3D7_1213900	0.215	0.635	0.178	0.469	87.339	73.61	80.257	26.227	excluded	excluded	excluded	excluded	excluded	excluded	excluded	excluded from the analyses
PF3D7_1214300	PF3D7_1214200	0	0	0.024	0	0.704	0.335	10.147	1.237	excluded	excluded	excluded	excluded	excluded	excluded	excluded	excluded from the analyses
PF3D7_1214400	PF3D7_1214300	0	0	0	0	18.81	36.909	42.817	63.791	excluded	excluded	excluded	excluded	excluded	excluded	excluded	excluded from the analyses
PF3D7_1214700	PF3D7_1214800	0	0	0	0.063	0.058	0.122	0.765	3.013	excluded	excluded	excluded	excluded	excluded	excluded	excluded	excluded from the analyses
PF3D7_1214800	PF3D7_1214900	0.058	0.183	0.191	0.045	9.535	8.746	59.632	185.73	excluded	excluded	excluded	excluded	excluded	excluded	excluded	excluded from the analyses
PF3D7_1214900	PF3D7_1215000	1.054	0.081	0	1.444	7.449	2.144	25.873	180.401	null	null	no	null	null	null	no obvious correlation	no clear pattern.
PF3D7_1215000	PF3D7_1215100	0	0	0.096	0.136	1.489	10.393	23.669	2.601	excluded	excluded	excluded	excluded	excluded	excluded	excluded	excluded from the analyses
PF3D7_1215100	PF3D7_1215200	0.086	0	0.044	0.134	2.237	1.561	18.617	80.73	excluded	excluded	excluded	excluded	excluded	excluded	excluded	excluded from the analyses
PF3D7_1215400	PF3D7_1215300	0	0	0.034	0	2.866	56.829	316.53	69.663	excluded	excluded	excluded	excluded	excluded	excluded	excluded	excluded from the analyses
PF3D7_1215500	PF3D7_1215400	0.637	0.096	3.401	10.726	14.43	3.702	37.673	114.64	null	positive	positive	null	null	positive	positive (strong)	positively (strong) correlated. >=50% positive weak 0% negative.
PF3D7_1215800	PF3D7_1215900	0.017	0.253	0.171	0	12.537	16.984	24.297	51.376	excluded	excluded	excluded	excluded	excluded	excluded	excluded	excluded from the analyses
PF3D7_1215900	PF3D7_1216000	0.096	0.02	0.231	0.314	4.05	12.776	30.201	28.203	excluded	excluded	excluded	excluded	excluded	excluded	excluded	excluded from the analyses
PF3D7_1216000	PF3D7_1216100	0.091	0.032	0.16	0	0.877	0.339	9.678	22.848	excluded	excluded	excluded	excluded	excluded	excluded	excluded	excluded from the analyses
PF3D7_1216100	PF3D7_1216200	0	0	0.142	0.067	35.759	209.203	222.649	130.405	excluded	excluded	excluded	excluded	excluded	excluded	excluded	excluded from the analyses
PF3D7_1216600	PF3D7_1216500	0.481	0	0	0.107	12.352	7.066	5.764	176.111	excluded	excluded	excluded	excluded	excluded	excluded	excluded	excluded from the analyses
PF3D7_1217100	PF3D7_1217000	0.251	0.02	2.917	6.689	1.673	0.791	21.822	17.589	null	positive	positive	null	null	no	positive (medium)	positively (medium) correlated. >=30% <50% positive with 0% negative.
PF3D7_1217200	PF3D7_1217300	0.034	0	0.065	0.031	34.721	16.362	44.731	26.9	excluded	excluded	excluded	excluded	excluded	excluded	excluded	excluded from the analyses
PF3D7_1217500	PF3D7_1217600	0	0	0	0	2.586	2.644	0.594	1.69	excluded	excluded	excluded	excluded	excluded	excluded	excluded	excluded from the analyses
PF3D7_1217800	PF3D7_1217700	0	0.165	0	0	74.308	74.743	61.345	58.833	excluded	excluded	excluded	excluded	excluded	excluded	excluded	excluded from the analyses
PF3D7_1217900	PF3D7_1218000	0	0	0	0	40.777	3.971	3.031	49.322	excluded	excluded	excluded	excluded	excluded	excluded	excluded	excluded from the analyses
PF3D7_1218000	PF3D7_1218100	0	0	0	0	0.231	0.014	0.011	0.71	excluded	excluded	excluded	excluded	excluded	excluded	excluded	excluded from the analyses
PF3D7_1218500	PF3D7_1218400	0.219	0.576	0.138	0.037	355.215	459.256	265.185	586.493	excluded	excluded	excluded	excluded	excluded	excluded	excluded	excluded from the analyses
PF3D7_1218600	PF3D7_1218500	0.405	0.451	0.08	0.042	115.571	61.28	32.99	21.868	excluded	excluded	excluded	excluded	excluded	excluded	excluded	excluded from the analyses
PF3D7_1218700	PF3D7_1218600	0.038	0.067	0.01	0.118	35.161	73.651	72.171	34.669	excluded	excluded	excluded	excluded	excluded	excluded	excluded	excluded from the analyses
PF3D7_1218800	PF3D7_1218700	0	0	0.18	0.931	0.367	0.374	0.693	4.589	excluded	excluded	excluded	excluded	excluded	excluded	excluded	excluded from the analyses
PF3D7_1218900	PF3D7_1218800	0	0	0	0.007	0.434	0.287	1.411	1.524	excluded	excluded	excluded	excluded	excluded	excluded	excluded	excluded from the analyses
PF3D7_1219000	PF3D7_1219100	0	0.02	0.011	0.021	13.212	11.255	19.377	29.935	excluded	excluded	excluded	excluded	excluded	excluded	excluded	excluded from the analyses
PF3D7_1219700	PF3D7_1219600	0.132	0.139	0.109	0.257	21.869	28.319	59.226	56.147	excluded	excluded	excluded	excluded	excluded	excluded	excluded	excluded from the analyses
PF3D7_1219800	PF3D7_1219900	0	0.247	4.081	0.639	1.958	11.106	33.098	73.044	null	null	null	positive	positive	negative	no obvious correlation	no clear pattern.
PF3D7_1220300	PF3D7_1220400	0.021	0.005	0.021	0.007	18.574	20.203	20.652	14.496	excluded	excluded	excluded	excluded	excluded	excluded	excluded	excluded from the analyses
PF3D7_1220800	PF3D7_1220700	0	0	0	0	0	0.11	0.144	1.781	excluded	excluded	excluded	excluded	excluded	excluded	excluded	excluded from the analyses
PF3D7_1220900	PF3D7_1220800	0	0	0	0.018	0.028	0.178	0.078	0.131	excluded	excluded	excluded	excluded	excluded	excluded	excluded	excluded from the analyses
PF3D7_1221000	PF3D7_1220900	0	0	0.002	0.015	118.806	194.963	336.742	827.461	excluded	excluded	excluded	excluded	excluded	excluded	excluded	excluded from the analyses
PF3D7_1221100	PF3D7_1221200	0	0	0.121	0.19	0.891	4.585	7.551	10.065	excluded	excluded	excluded	excluded	excluded	excluded	excluded	excluded from the analyses
PF3D7_1221400	PF3D7_1221500	0	0	1.451	0.785	0.082	0.362	12.562	2.612	null	null	null	null	null	no	no obvious correlation	no clear pattern.
PF3D7_1221500	PF3D7_1221600	0.007	0.102	0	0	1.383	1.027	21.59	25.56	excluded	excluded	excluded	excluded	excluded	excluded	excluded	excluded from the analyses
PF3D7_1221600	PF3D7_1221700	0	0	0.136	0.085	1.671	5.915	29.998	19.742	excluded	excluded	excluded	excluded	excluded	excluded	excluded	excluded from the analyses
PF3D7_1221700	PF3D7_1221800	0.069	0	0	0	8.642	4.212	41.3	81.595	excluded	excluded	excluded	excluded	excluded	excluded	excluded	excluded from the analyses
PF3D7_1222000	PF3D7_1221900	1.51	1.841	0.128	0.06	393.421	371.926	48.413	10.2	no	null	null	null	null	null	no obvious correlation	no clear pattern.
PF3D7_1222100	PF3D7_1222000	0.557	0.064	0.211	0.132	1.146	1.41	21.274	20.442	excluded	excluded	excluded	excluded	excluded	excluded	excluded	excluded from the analyses
PF3D7_1222600	PF3D7_1222700	0	0	0	0	3204.69	254.186	245.39	3449.68	excluded	excluded	excluded	excluded	excluded	excluded	excluded	excluded from the analyses
PF3D7_1223100	PF3D7_1223000	0.1	0.03	0	0.156	14.141	2.731	3.082	85.728	excluded	excluded	excluded	excluded	excluded	excluded	excluded	excluded from the analyses
PF3D7_1223600	PF3D7_1223500	0	0	0.013	0.063	6.973	4.977	17.693	6.081	excluded	excluded	excluded	excluded	excluded	excluded	excluded	excluded from the analyses
PF3D7_1223700	PF3D7_1223800	2.527	1.263	0.591	0.143	35.807	73.037	34.228	51.097	negative	no	null	positive	null	null	no obvious correlation	no clear pattern.
PF3D7_1224200	PF3D7_1224300	0.138	0.454	0.274	0.036	1182.96	842.956	842.025	810.374	null	null	null	no	null	null	no obvious correlation	no clear pattern.
PF3D7_1224300	PF3D7_1224400	0.014	0.053	0.06	0.022	31.55	39.752	23.957	5.574	excluded	excluded	excluded	excluded	excluded	excluded	excluded	excluded from the analyses
PF3D7_1224400	PF3D7_1224500	0.095	0.045	0.298	1.293	22.423	11.703	98.959	669.532	null	null	null	null	null	positive	positive (weak)	positively (weak) correlated. >=15% <30% positive with 0% negative.
PF3D7_1224700	PF3D7_1224600	0.009	0.023	0	0.013	2.181	16.193	7.29	2.213	excluded	excluded	excluded	excluded	excluded	excluded	excluded	excluded from the analyses
PF3D7_1225000	PF3D7_1224900	0.004	0.012	0.018	0.037	44.529	95.053	53.259	174.138	excluded	excluded	excluded	excluded	excluded	excluded	excluded	excluded from the analyses
PF3D7_1225700	PF3D7_1225600	0	0	0.031	0.003	89.409	76.967	65.437	35.041	excluded	excluded	excluded	excluded	excluded	excluded	excluded	excluded from the analyses
PF3D7_1226000	PF3D7_1225900	0	0	0.029	0.097	0.462	0.864	5.269	7.976	excluded	excluded	excluded	excluded	excluded	excluded	excluded	excluded from the analyses
PF3D7_1226700	PF3D7_1226800	0.02	0.083	0.098	0.115	9.147	12.668	29.753	186.224	excluded	excluded	excluded	excluded	excluded	excluded	excluded	excluded from the analyses
PF3D7_1227000	PF3D7_1226900	0	0	0.414	0.03	2.673	1.352	21.304	24.018	excluded	excluded	excluded	excluded	excluded	excluded	excluded	excluded from the analyses
PF3D7_1227100	PF3D7_1227000	0.076	0.009	0.007	0.185	2.686	0.568	3.059	70.912	excluded	excluded	excluded	excluded	excluded	excluded	excluded	excluded from the analyses
PF3D7_1227200	PF3D7_1227300	0.026	0	0.003	0.045	2.674	0.93	3.086	18.489	excluded	excluded	excluded	excluded	excluded	excluded	excluded	excluded from the analyses
PF3D7_1227500	PF3D7_1227400	0.027	0.029	0.038	0.04	39.751	40.77	40.053	49.017	excluded	excluded	excluded	excluded	excluded	excluded	excluded	excluded from the analyses
PF3D7_1227800	PF3D7_1227700	0.138	0.182	0.086	0.081	158.143	51.336	53.967	147.754	excluded	excluded	excluded	excluded	excluded	excluded	excluded	excluded from the analyses
PF3D7_1227900	PF3D7_1228000	0.011	0	0.083	0.069	4.678	3.236	22.107	48.094	excluded	excluded	excluded	excluded	excluded	excluded	excluded	excluded from the analyses
PF3D7_1228200	PF3D7_1228300	0.192	0.097	0.096	0.718	26.846	3.189	83.168	118.69	null	null	null	null	null	null	not enough data	no data. >= 85% null.
PF3D7_1228300	PF3D7_1228400	0.125	0.088	0.054	0.019	41.877	29.961	34.309	10.903	excluded	excluded	excluded	excluded	excluded	excluded	excluded	excluded from the analyses
PF3D7_1228400	PF3D7_1228500	0	0	0.015	0.021	2.917	1.525	27.208	36.837	excluded	excluded	excluded	excluded	excluded	excluded	excluded	excluded from the analyses
PF3D7_1228900	PF3D7_1228800	0	0.026	0.062	0.163	18.162	12.77	58.012	39.333	excluded	excluded	excluded	excluded	excluded	excluded	excluded	excluded from the analyses
PF3D7_1229300	PF3D7_1229400	0.063	0.013	0.142	0.223	219.919	386.551	494.43	652.939	excluded	excluded	excluded	excluded	excluded	excluded	excluded	excluded from the analyses
PF3D7_1229400	PF3D7_1229500	0.756	0.513	0.852	0.295	210.834	425.134	463.481	163.077	excluded	excluded	excluded	excluded	excluded	excluded	excluded	excluded from the analyses
PF3D7_1229900	PF3D7_1229800	0.414	0.029	0	0.172	43.797	1.176	1.195	11.584	null	null	null	null	null	null	not enough data	no data. >= 85% null.
PF3D7_1230400	PF3D7_1230300	0.609	0	0.025	0.333	9.578	1.233	6.197	21.097	excluded	excluded	excluded	excluded	excluded	excluded	excluded	excluded from the analyses
PF3D7_1230500	PF3D7_1230400	0	0	0.062	0.127	6.574	6.819	47.059	84.516	null	null	null	null	null	null	not enough data	no data. >= 85% null.
PF3D7_1230600	PF3D7_1230700	1.285	1.287	0.374	0.208	60.144	67.594	34.433	7.721	no	no	positive	no	positive	no	positive (medium)	positively (medium) correlated. >=30% <50% positive with 0% negative.
PF3D7_1230700	PF3D7_1230800	1.924	5.284	4.07	0.888	272.843	277.823	175.799	62.161	no	no	positive	no	positive	positive	positive (strong)	positively (strong) correlated. >=50% positive weak 0% negative.
PF3D7_1230800	PF3D7_1230900	0.634	0.261	0.08	0	158.162	77.783	41.694	10.072	excluded	excluded	excluded	excluded	excluded	excluded	excluded	excluded from the analyses
PF3D7_1230900	PF3D7_1231000	0.047	0.014	0.039	0.063	21.392	5.558	25.043	31.676	excluded	excluded	excluded	excluded	excluded	excluded	excluded	excluded from the analyses
PF3D7_1231000	PF3D7_1231100	0.238	0.204	0.203	0.428	277.161	534.388	528.627	1617.09	no	no	no	no	positive	positive	positive (medium)	positively (medium) correlated. >=30% <50% positive with 0% negative.
PF3D7_1231300	PF3D7_1231200	0	0	0	0	51.526	3.304	8.291	20.222	excluded	excluded	excluded	excluded	excluded	excluded	excluded	excluded from the analyses
PF3D7_1231400	PF3D7_1231300	0.068	0	0	0.086	10.375	0.787	0.224	3.514	excluded	excluded	excluded	excluded	excluded	excluded	excluded	excluded from the analyses
PF3D7_1231700	PF3D7_1231600	0	0	0.155	0.364	27.2	43.589	47.432	28.489	excluded	excluded	excluded	excluded	excluded	excluded	excluded	excluded from the analyses
PF3D7_1231800	PF3D7_1231900	0.01	0	0.003	0.054	14.078	15.134	59.232	36.47	excluded	excluded	excluded	excluded	excluded	excluded	excluded	excluded from the analyses
PF3D7_1232100	PF3D7_1232000	0	0	0.211	0.014	1.084	2.529	12.242	39.389	excluded	excluded	excluded	excluded	excluded	excluded	excluded	excluded from the analyses
PF3D7_1232200	PF3D7_1232300	0.012	0.117	0.153	0.086	0.44	0.676	7.639	14.11	excluded	excluded	excluded	excluded	excluded	excluded	excluded	excluded from the analyses
PF3D7_1232500	PF3D7_1232400	0.281	0.062	0.2	0	59.329	59.458	47.456	74.023	excluded	excluded	excluded	excluded	excluded	excluded	excluded	excluded from the analyses
PF3D7_1232600	PF3D7_1232700	0	0	0.158	0.284	4.048	1.074	2.72	59.175	excluded	excluded	excluded	excluded	excluded	excluded	excluded	excluded from the analyses
PF3D7_1232900	PF3D7_1232800	0	0	0.1	0.021	0.796	1.869	22.695	9.285	excluded	excluded	excluded	excluded	excluded	excluded	excluded	excluded from the analyses
PF3D7_1233000	PF3D7_1232900	0	0	0.058	0	0.43	1.732	7.588	1.091	excluded	excluded	excluded	excluded	excluded	excluded	excluded	excluded from the analyses
PF3D7_1233600	PF3D7_1233700	0.007	0.004	0.043	0.088	1.803	0.513	2.403	11.973	excluded	excluded	excluded	excluded	excluded	excluded	excluded	excluded from the analyses
PF3D7_1234400	PF3D7_1234300	0.019	0	0.119	0.172	1.589	1.01	34.663	32.798	excluded	excluded	excluded	excluded	excluded	excluded	excluded	excluded from the analyses
PF3D7_1234500	PF3D7_1234400	0.033	0	0	0	1.419	0.77	0.223	0.12	excluded	excluded	excluded	excluded	excluded	excluded	excluded	excluded from the analyses
PF3D7_1234600	PF3D7_1234500	0.028	0.135	0.152	0	31.1	34.108	34.488	20.73	excluded	excluded	excluded	excluded	excluded	excluded	excluded	excluded from the analyses
PF3D7_1234700	PF3D7_1234600	0.155	0.074	0.419	0.784	3.771	1.303	20.136	40.149	null	null	null	null	null	no	no obvious correlation	no clear pattern.
PF3D7_1234800	PF3D7_1234900	0.321	0.245	0.11	0.642	280.386	76.737	509.836	2804.68	no	null	positive	null	positive	null	positive (medium)	positively (medium) correlated. >=30% <50% positive with 0% negative.
PF3D7_1234900	PF3D7_1235000	0	0	0.104	0.032	0.877	0.28	0.555	3.695	excluded	excluded	excluded	excluded	excluded	excluded	excluded	excluded from the analyses
PF3D7_1235200	PF3D7_1235100	0.083	0.019	0.039	0.227	1.409	0	0.877	28.651	excluded	excluded	excluded	excluded	excluded	excluded	excluded	excluded from the analyses
PF3D7_1235500	PF3D7_1235600	0.087	0.318	0.306	0.538	14.975	7.057	92.78	296.899	null	null	null	no	no	no	no obvious correlation	not correlated. >=50% no correlation.
PF3D7_1235600	PF3D7_1235700	0.128	0.045	0.366	0.477	6.659	4.559	109.315	245.193	excluded	excluded	excluded	excluded	excluded	excluded	excluded	excluded from the analyses
PF3D7_1235900	PF3D7_1235800	0	0	0.015	0	1.009	0.522	2.13	0.731	excluded	excluded	excluded	excluded	excluded	excluded	excluded	excluded from the analyses
PF3D7_1236200	PF3D7_1236100	0.07	0.005	0.033	0.02	39.849	225.839	163.592	98.185	excluded	excluded	excluded	excluded	excluded	excluded	excluded	excluded from the analyses
PF3D7_1236300	PF3D7_1236400	0.177	0.047	0.012	0.127	15.757	25.899	9.955	29.099	excluded	excluded	excluded	excluded	excluded	excluded	excluded	excluded from the analyses
PF3D7_1236600	PF3D7_1236500	0.536	0	0	0	1.747	0.246	0.058	0.981	excluded	excluded	excluded	excluded	excluded	excluded	excluded	excluded from the analyses
PF3D7_1236700	PF3D7_1236600	0.58	0.391	1.538	5.425	0.041	0	0.171	7.69	null	null	null	null	null	null	not enough data	no data. >= 85% null.
PF3D7_1237600	PF3D7_1237700	0.113	0.013	0.073	0.332	24.93	37.232	82.486	274.777	null	null	null	null	null	null	not enough data	no data. >= 85% null.
PF3D7_1237700	PF3D7_1237800	0.597	0.284	0.471	0.256	161.933	227.872	184.815	241.205	excluded	excluded	excluded	excluded	excluded	excluded	excluded	excluded from the analyses
PF3D7_1237800	PF3D7_1237900	0.171	1.176	0	0	796.679	138.741	194.425	46.737	excluded	excluded	excluded	excluded	excluded	excluded	excluded	excluded from the analyses
PF3D7_1237900	PF3D7_1238000	0	0.017	0	0.045	4.108	1.052	0.241	52.078	excluded	excluded	excluded	excluded	excluded	excluded	excluded	excluded from the analyses
PF3D7_1238200	PF3D7_1238100	0.072	0	0.134	0.042	28.451	108.167	267.411	141.356	excluded	excluded	excluded	excluded	excluded	excluded	excluded	excluded from the analyses
PF3D7_1238700	PF3D7_1238800	0.012	0.013	0.093	0.311	183.173	112.407	209.454	164.324	excluded	excluded	excluded	excluded	excluded	excluded	excluded	excluded from the analyses
PF3D7_1239000	PF3D7_1238900	0.046	0	0	0.042	7.725	3.906	9.352	15.319	excluded	excluded	excluded	excluded	excluded	excluded	excluded	excluded from the analyses
PF3D7_1239100	PF3D7_1239200	0.326	0.32	0.833	1.183	12.174	1.964	88.541	68.941	no	positive	positive	positive	positive	no	positive (strong)	positively (strong) correlated. >=50% positive weak 0% negative.
PF3D7_1239200	PF3D7_1239300	0	0	0.107	0.021	20.885	38.883	25.102	10.295	excluded	excluded	excluded	excluded	excluded	excluded	excluded	excluded from the analyses
PF3D7_1239700	PF3D7_1239800	0	0	0.148	0.022	4.853	0.792	40.938	18.434	excluded	excluded	excluded	excluded	excluded	excluded	excluded	excluded from the analyses
PF3D7_1240300	PF3D7_1240400	0.026	0.015	0.039	0.102	42.217	69.285	2.184	0.99	excluded	excluded	excluded	excluded	excluded	excluded	excluded	excluded from the analyses
PF3D7_1241200	PF3D7_1241100	0.049	0.037	0.009	0	17.552	25.62	12.771	21.401	excluded	excluded	excluded	excluded	excluded	excluded	excluded	excluded from the analyses
PF3D7_1241300	PF3D7_1241200	0.011	0	0	0.07	8.415	9.83	19.341	13.472	excluded	excluded	excluded	excluded	excluded	excluded	excluded	excluded from the analyses
PF3D7_1241400	PF3D7_1241300	0	0	0	0	0.112	0.213	7.506	4.362	excluded	excluded	excluded	excluded	excluded	excluded	excluded	excluded from the analyses
PF3D7_1241500	PF3D7_1241400	0	0	0	0	0.599	0.06	0.346	1.041	excluded	excluded	excluded	excluded	excluded	excluded	excluded	excluded from the analyses
PF3D7_1241600	PF3D7_1241700	0	0	0	0	2.595	2.23	72.267	104.062	excluded	excluded	excluded	excluded	excluded	excluded	excluded	excluded from the analyses
PF3D7_1242100	PF3D7_1242200	0	0	0	0	6.146	18.976	27.196	38.808	excluded	excluded	excluded	excluded	excluded	excluded	excluded	excluded from the analyses
PF3D7_1242400	PF3D7_1242500	0	0	0	0	3.324	1.6	38.052	56.695	excluded	excluded	excluded	excluded	excluded	excluded	excluded	excluded from the analyses
PF3D7_1242500	PF3D7_1242600	0.082	0.278	0.137	0	28.235	79.421	59.106	19.808	excluded	excluded	excluded	excluded	excluded	excluded	excluded	excluded from the analyses
PF3D7_1242600	PF3D7_1242700	0.759	1.744	1.24	0.122	1802.09	4195.48	2819.76	2643	positive	no	null	no	null	null	positive (weak)	positively (weak) correlated. >=15% <30% positive with 0% negative.
PF3D7_1242900	PF3D7_1242800	0.463	2.235	0.165	0.619	57.969	180.444	63.475	193.027	positive	null	no	null	no	null	positive (weak)	positively (weak) correlated. >=15% <30% positive with 0% negative.
PF3D7_1243600	PF3D7_1243700	3.113	0	0	0.085	356.195	20.964	39.396	152.656	excluded	excluded	excluded	excluded	excluded	excluded	excluded	excluded from the analyses
PF3D7_1243900	PF3D7_1243800	0.024	0.029	0.088	0.074	2.056	8.545	7.18	4.667	excluded	excluded	excluded	excluded	excluded	excluded	excluded	excluded from the analyses
PF3D7_1244000	PF3D7_1243900	0.271	0.007	0	0.59	5.82	0.615	1.187	15.142	excluded	excluded	excluded	excluded	excluded	excluded	excluded	excluded from the analyses
PF3D7_1244600	PF3D7_1244500	0.623	0.658	0.376	0.088	1.177	0.467	0.334	0.472	excluded	excluded	excluded	excluded	excluded	excluded	excluded	excluded from the analyses
PF3D7_1244900	PF3D7_1245100	0	0	0.082	0.244	1.146	0.706	10.136	10.188	excluded	excluded	excluded	excluded	excluded	excluded	excluded	excluded from the analyses
PF3D7_1245000	PF3D7_1244800	0.289	0.189	2.078	4.518	314.876	592.42	538.011	274.363	null	no	no	null	null	no	no obvious correlation	not correlated. >=50% no correlation.
PF3D7_1245300	PF3D7_1245400	0	0	0	0.282	15.347	9.615	214.349	190.673	excluded	excluded	excluded	excluded	excluded	excluded	excluded	excluded from the analyses
PF3D7_1245400	PF3D7_1245500	0	0.019	0.168	0.33	15.75	3.599	21.129	191.018	excluded	excluded	excluded	excluded	excluded	excluded	excluded	excluded from the analyses
PF3D7_1245800	PF3D7_1245900	38.874	30.164	4.138	2.991	23.836	41.203	41.512	23.29	no	no	no	no	no	no	no obvious correlation	not correlated. >=50% no correlation.
PF3D7_1245900	PF3D7_1246000	0	0	0	0	4.307	7.026	1.999	0.863	excluded	excluded	excluded	excluded	excluded	excluded	excluded	excluded from the analyses
PF3D7_1246000	PF3D7_1246100	0	0.124	0.097	0.183	0.468	0.474	2.887	1.874	excluded	excluded	excluded	excluded	excluded	excluded	excluded	excluded from the analyses
PF3D7_1246100	PF3D7_1246200	0.548	0.021	0.033	0.117	1101.04	145.603	716.935	4139.48	excluded	excluded	excluded	excluded	excluded	excluded	excluded	excluded from the analyses
PF3D7_1246200	PF3D7_1246300	0.75	0.317	0.485	0.729	135.938	91.769	7.79	61.963	excluded	excluded	excluded	excluded	excluded	excluded	excluded	excluded from the analyses
PF3D7_1246300	PF3D7_1246400	0.092	0.052	0.012	0.017	217.113	20.947	15.593	357.124	excluded	excluded	excluded	excluded	excluded	excluded	excluded	excluded from the analyses
PF3D7_1246600	PF3D7_1246700	0	0	0.387	0.063	0.798	1.355	27.774	14.514	excluded	excluded	excluded	excluded	excluded	excluded	excluded	excluded from the analyses
PF3D7_1246700	PF3D7_1246800	0	0.075	0.071	0.1	21.827	81.955	195.913	624.092	excluded	excluded	excluded	excluded	excluded	excluded	excluded	excluded from the analyses
PF3D7_1247000	PF3D7_1247100	0.275	0.254	0.128	0.08	21.81	39.041	52.541	68.346	excluded	excluded	excluded	excluded	excluded	excluded	excluded	excluded from the analyses
PF3D7_1247700	PF3D7_1247600	0.097	0	0	0	2.171	0.389	0.274	2.972	excluded	excluded	excluded	excluded	excluded	excluded	excluded	excluded from the analyses
PF3D7_1247800	PF3D7_1247900	0.192	0.429	0.195	0.033	259.292	441.44	117.479	32.956	excluded	excluded	excluded	excluded	excluded	excluded	excluded	excluded from the analyses
PF3D7_1247900	PF3D7_1248000	0	0	0.025	0	10.131	4.872	8.484	28.03	excluded	excluded	excluded	excluded	excluded	excluded	excluded	excluded from the analyses
PF3D7_1248000	PF3D7_1248100	0	0.481	0.307	0	63.711	127.814	104.118	84.665	null	null	null	no	null	null	no obvious correlation	no clear pattern.
PF3D7_1248100	PF3D7_1248200	0.223	0.551	0.025	0.244	91.072	143.726	101.243	117.738	excluded	excluded	excluded	excluded	excluded	excluded	excluded	excluded from the analyses
PF3D7_1248600	PF3D7_1248700	0.135	0.089	0.112	0.079	494.877	311.89	370.183	107.088	excluded	excluded	excluded	excluded	excluded	excluded	excluded	excluded from the analyses
PF3D7_1248700	PF3D7_1248800	0.025	0.03	0.026	0.012	6.037	2.173	61.696	28.941	excluded	excluded	excluded	excluded	excluded	excluded	excluded	excluded from the analyses
PF3D7_1249000	PF3D7_1248900	0.28	0.395	1.318	3.053	114.55	189.589	164.881	548.644	no	no	positive	no	positive	positive	positive (strong)	positively (strong) correlated. >=50% positive weak 0% negative.
PF3D7_1249100	PF3D7_1249200	0	0	0	0	0.731	1.693	1.706	6.903	excluded	excluded	excluded	excluded	excluded	excluded	excluded	excluded from the analyses
PF3D7_1249200	PF3D7_1249300	0.522	0	0.087	0.408	37.899	25.928	53.21	63.102	excluded	excluded	excluded	excluded	excluded	excluded	excluded	excluded from the analyses
PF3D7_1249500	PF3D7_1249400	0.278	0	0	0.495	13.288	6.375	91.506	364.177	excluded	excluded	excluded	excluded	excluded	excluded	excluded	excluded from the analyses
PF3D7_1249600	PF3D7_1249500	0.022	0	0.061	0.087	1.507	0.503	10.902	29.159	excluded	excluded	excluded	excluded	excluded	excluded	excluded	excluded from the analyses
PF3D7_1249700	PF3D7_1249600	0.29	0.015	0.017	0.135	2.614	0.485	8.646	16.137	excluded	excluded	excluded	excluded	excluded	excluded	excluded	excluded from the analyses
PF3D7_1249800	PF3D7_1249700	0.1	0.124	0.077	0.584	0.532	0.241	0.258	0.237	excluded	excluded	excluded	excluded	excluded	excluded	excluded	excluded from the analyses
PF3D7_1249900	PF3D7_1249800	0.471	0.145	0.685	0.72	11.618	9.298	26.163	11.933	excluded	excluded	excluded	excluded	excluded	excluded	excluded	excluded from the analyses
PF3D7_1250200	PF3D7_1250300	0.073	0.224	0.422	0.567	5.66	9.04	70.083	97.024	null	null	null	no	positive	no	positive (weak)	positively (weak) correlated. >=15% <30% positive with 0% negative.
PF3D7_1250300	PF3D7_1250400	0	0	0	0	1.855	0.859	6.988	8.815	excluded	excluded	excluded	excluded	excluded	excluded	excluded	excluded from the analyses
PF3D7_1250400	PF3D7_1250500	0	0.01	0	0.03	3.623	27.354	31.69	69.653	excluded	excluded	excluded	excluded	excluded	excluded	excluded	excluded from the analyses
PF3D7_1250700	PF3D7_1250800	0	0	0.471	0	18.306	17.295	99.301	29.752	excluded	excluded	excluded	excluded	excluded	excluded	excluded	excluded from the analyses
PF3D7_1251000	PF3D7_1250900	0.068	0.324	0.453	1.276	1.503	2.249	15.433	8.121	null	null	null	no	positive	no	positive (weak)	positively (weak) correlated. >=15% <30% positive with 0% negative.
PF3D7_1251100	PF3D7_1251200	1.125	0.05	0	0.293	224.497	14.464	2.625	159.24	excluded	excluded	excluded	excluded	excluded	excluded	excluded	excluded from the analyses
PF3D7_1251400	PF3D7_1251300	0.254	0.071	0.289	0.334	2.528	1.24	27.24	78.121	excluded	excluded	excluded	excluded	excluded	excluded	excluded	excluded from the analyses
PF3D7_1251500	PF3D7_1251600	0.276	0.103	0.303	0.16	150.821	106.382	64.216	16.54	excluded	excluded	excluded	excluded	excluded	excluded	excluded	excluded from the analyses
PF3D7_1251800	PF3D7_1251700	0.01	0	0.008	0	2.247	2.778	6.437	3.665	excluded	excluded	excluded	excluded	excluded	excluded	excluded	excluded from the analyses
PF3D7_1252600	PF3D7_1252700	0.415	0.176	1.724	1.707	79.011	91.044	313.417	425.075	null	positive	positive	null	null	no	positive (medium)	positively (medium) correlated. >=30% <50% positive with 0% negative.
PF3D7_1252700	PF3D7_1252800	0.209	0.074	0	0.087	103.21	56.232	188.838	88.871	excluded	excluded	excluded	excluded	excluded	excluded	excluded	excluded from the analyses
PF3D7_1253000	PF3D7_1253100	0.254	0.283	0.189	0.042	87.707	133.911	36.334	56.74	excluded	excluded	excluded	excluded	excluded	excluded	excluded	excluded from the analyses
PF3D7_1254000	PF3D7_1254100	0	0	0	0	0	0.022	1.554	0.017	excluded	excluded	excluded	excluded	excluded	excluded	excluded	excluded from the analyses
PF3D7_1254100	PF3D7_1254200	0	0	0	0	0	0.661	0.163	0.432	excluded	excluded	excluded	excluded	excluded	excluded	excluded	excluded from the analyses
PF3D7_1254200	PF3D7_1254300	0.036	0.019	0.015	0	0	0	0.31	0	excluded	excluded	excluded	excluded	excluded	excluded	excluded	excluded from the analyses
PF3D7_1254300	PF3D7_1254400	0.021	0	0	0	0.132	0.7	0.014	0	excluded	excluded	excluded	excluded	excluded	excluded	excluded	excluded from the analyses
PF3D7_1254400	PF3D7_1254500	0	0	0.014	0	0	0	0	0.016	excluded	excluded	excluded	excluded	excluded	excluded	excluded	excluded from the analyses
PF3D7_1254500	PF3D7_1254600	0.041	0	0.136	0	0.062	0.022	0.466	0	excluded	excluded	excluded	excluded	excluded	excluded	excluded	excluded from the analyses
PF3D7_1254800	PF3D7_1254700	0	0.021	0.033	0	0	0.081	0.368	0.15	excluded	excluded	excluded	excluded	excluded	excluded	excluded	excluded from the analyses
PF3D7_1254900	PF3D7_1255000	0	0	0	0	0	0	0.015	0	excluded	excluded	excluded	excluded	excluded	excluded	excluded	excluded from the analyses
PF3D7_1255000	PF3D7_1255100	0	0.058	0	0	0.108	0.057	0.119	0.336	excluded	excluded	excluded	excluded	excluded	excluded	excluded	excluded from the analyses
PF3D7_1300300	PF3D7_1300200	0.002	0	0	0	0.216	0.553	0.254	1.857	excluded	excluded	excluded	excluded	excluded	excluded	excluded	excluded from the analyses
PF3D7_1300400	PF3D7_1300500	0.329	0.271	0.182	0.186	0	0	0.079	0.118	null	null	null	null	null	null	not enough data	no data. >= 85% null.
PF3D7_1300700	PF3D7_1300600	0	0.072	0	0	0.018	0.115	0.106	0	excluded	excluded	excluded	excluded	excluded	excluded	excluded	excluded from the analyses
PF3D7_1300800	PF3D7_1300700	0	0	0	0	0.068	0.054	0.24	0.066	excluded	excluded	excluded	excluded	excluded	excluded	excluded	excluded from the analyses
PF3D7_1300900	PF3D7_1300800	0	0	0	0	0.593	0.534	0.055	0	excluded	excluded	excluded	excluded	excluded	excluded	excluded	excluded from the analyses
PF3D7_1301600	PF3D7_1301500	0.067	0	0.073	0.008	1.67	12.764	39.373	9.108	excluded	excluded	excluded	excluded	excluded	excluded	excluded	excluded from the analyses
PF3D7_1302000	PF3D7_1301900	0.06	0	0	0	3.623	0.273	0.559	5.009	excluded	excluded	excluded	excluded	excluded	excluded	excluded	excluded from the analyses
PF3D7_1302100	PF3D7_1302000	1.904	0.183	0.311	1.193	587.016	715.103	196.329	18.47	null	positive	no	null	null	negative	no obvious correlation	no clear pattern.
PF3D7_1302200	PF3D7_1302100	0	0.116	0	0	35.284	27.867	42.812	65.389	excluded	excluded	excluded	excluded	excluded	excluded	excluded	excluded from the analyses
PF3D7_1302300	PF3D7_1302200	0	0.108	0.341	0	2.707	1.214	2.543	1.302	excluded	excluded	excluded	excluded	excluded	excluded	excluded	excluded from the analyses
PF3D7_1302400	PF3D7_1302300	0.975	1.072	0.745	0.457	11.961	31.302	87.727	111.939	no	no	negative	no	negative	no	negative (medium)	negatively (medium) correlated. >=30% <50% negative with 0% positive.
PF3D7_1302500	PF3D7_1302400	0.014	0.002	0	0	0.741	0.041	1.231	2.07	excluded	excluded	excluded	excluded	excluded	excluded	excluded	excluded from the analyses
PF3D7_1302600	PF3D7_1302500	0	0.016	0.177	0.083	11.4	5.996	15.975	10.617	excluded	excluded	excluded	excluded	excluded	excluded	excluded	excluded from the analyses
PF3D7_1302900	PF3D7_1303000	0	0.066	0.046	0.098	3.65	11.515	67.301	101.417	excluded	excluded	excluded	excluded	excluded	excluded	excluded	excluded from the analyses
PF3D7_1303000	PF3D7_1303100	0	0	0.178	0	3.841	18.715	89.339	148.711	excluded	excluded	excluded	excluded	excluded	excluded	excluded	excluded from the analyses
PF3D7_1303500	PF3D7_1303400	0.088	0.135	0.098	0.026	99.994	65.16	76.819	36.927	excluded	excluded	excluded	excluded	excluded	excluded	excluded	excluded from the analyses
PF3D7_1303600	PF3D7_1303700	0	0	0	0.577	1.221	0.693	0.689	8.812	excluded	excluded	excluded	excluded	excluded	excluded	excluded	excluded from the analyses
PF3D7_1304100	PF3D7_1304000	0	0.109	0.074	0.188	11.496	3.06	31.925	99.602	excluded	excluded	excluded	excluded	excluded	excluded	excluded	excluded from the analyses
PF3D7_1304200	PF3D7_1304100	0.147	0.014	0.379	0.68	9.423	1.673	49.293	50.595	null	null	null	null	null	no	no obvious correlation	no clear pattern.
PF3D7_1304500	PF3D7_1304400	0	0	0.049	0	29.222	31.228	45.691	63.537	excluded	excluded	excluded	excluded	excluded	excluded	excluded	excluded from the analyses
PF3D7_1304600	PF3D7_1304700	0.044	0.118	0.02	0.042	0.46	0.535	13.409	14.021	null	null	null	null	null	null	not enough data	no data. >= 85% null.
PF3D7_1304900	PF3D7_1305000	0.1	0.951	1.867	7.098	19.858	5.835	80.374	52.7	null	null	null	no	positive	no	positive (weak)	positively (weak) correlated. >=15% <30% positive with 0% negative.
PF3D7_1305400	PF3D7_1305300	0.031	0.109	0.086	0	39.451	31.828	81.896	10.918	excluded	excluded	excluded	excluded	excluded	excluded	excluded	excluded from the analyses
PF3D7_1305700	PF3D7_1305800	0	0.135	0.186	0.748	0	0	0.131	0.333	excluded	excluded	excluded	excluded	excluded	excluded	excluded	excluded from the analyses
PF3D7_1306000	PF3D7_1306100	0	0	0.039	0.011	4.923	1.101	45.046	165.249	excluded	excluded	excluded	excluded	excluded	excluded	excluded	excluded from the analyses
PF3D7_1306700	PF3D7_1306600	0	0	0	0.027	6.68	13.288	18.83	21.824	excluded	excluded	excluded	excluded	excluded	excluded	excluded	excluded from the analyses
PF3D7_1306800	PF3D7_1306700	0	0	0.234	0.037	18.157	8.049	64.162	62.845	excluded	excluded	excluded	excluded	excluded	excluded	excluded	excluded from the analyses
PF3D7_1307500	PF3D7_1307400	0	0	0	0	0.811	0	0.646	1.544	excluded	excluded	excluded	excluded	excluded	excluded	excluded	excluded from the analyses
PF3D7_1307600	PF3D7_1307500	0.679	0.021	0.008	0.174	74.508	9.356	3.999	104.196	excluded	excluded	excluded	excluded	excluded	excluded	excluded	excluded from the analyses
PF3D7_1307900	PF3D7_1307800	0	0.03	0.247	0.094	8.91	18.17	21.24	7.426	null	null	null	null	null	null	not enough data	no data. >= 85% null.
PF3D7_1308000	PF3D7_1308100	0.945	0.399	2.775	3.8	3.579	2.826	36.993	79.65	no	positive	positive	positive	positive	no	positive (strong)	positively (strong) correlated. >=50% positive weak 0% negative.
PF3D7_1308500	PF3D7_1308400	0	0	0.203	0.082	10.728	9.093	52.663	26.851	excluded	excluded	excluded	excluded	excluded	excluded	excluded	excluded from the analyses
PF3D7_1308600	PF3D7_1308500	0	0	0.063	0	4.173	1.144	60.605	39.968	excluded	excluded	excluded	excluded	excluded	excluded	excluded	excluded from the analyses
PF3D7_1308900	PF3D7_1308800	0	0	0.027	0.013	23.588	10.814	74.482	188.105	excluded	excluded	excluded	excluded	excluded	excluded	excluded	excluded from the analyses
PF3D7_1309000	PF3D7_1308900	0.279	1.178	0.549	0.965	80.783	134.164	147.361	77.69	no	no	no	no	no	no	no obvious correlation	not correlated. >=50% no correlation.
PF3D7_1309100	PF3D7_1309200	0.078	0.041	0.193	0	28.559	62.874	43.326	109.124	excluded	excluded	excluded	excluded	excluded	excluded	excluded	excluded from the analyses
PF3D7_1309600	PF3D7_1309700	1.545	3.563	0.957	1.256	24.392	24.746	32.769	10.279	no	no	no	no	positive	no	positive (weak)	positively (weak) correlated. >=15% <30% positive with 0% negative.
PF3D7_1309900	PF3D7_1310000	0.139	0.029	0.647	0.608	0.965	0.078	7.771	6.878	null	null	null	null	null	no	no obvious correlation	no clear pattern.
PF3D7_1310000	PF3D7_1310100	0	0	0	0	0.15	0.145	4.957	1.633	excluded	excluded	excluded	excluded	excluded	excluded	excluded	excluded from the analyses
PF3D7_1310100	PF3D7_1310200	0.075	0.02	0.041	0.375	27.715	2.851	2.204	136.407	excluded	excluded	excluded	excluded	excluded	excluded	excluded	excluded from the analyses
PF3D7_1310600	PF3D7_1310500	2.103	1.063	1.721	1.642	9.313	30.655	40.569	90.009	no	no	no	no	no	no	no obvious correlation	not correlated. >=50% no correlation.
PF3D7_1310700	PF3D7_1310600	0.262	0.739	0.073	1.296	28.168	2.964	20.656	128.264	excluded	excluded	excluded	excluded	excluded	excluded	excluded	excluded from the analyses
PF3D7_1310800	PF3D7_1310700	0.281	0.053	0.015	0.053	3794.14	261.04	60.98	2527.27	excluded	excluded	excluded	excluded	excluded	excluded	excluded	excluded from the analyses
PF3D7_1311300	PF3D7_1311400	0.04	0.747	0.989	0.756	13.703	39.97	37.151	85.086	null	null	null	no	no	no	no obvious correlation	not correlated. >=50% no correlation.
PF3D7_1311800	PF3D7_1311900	0.023	0.049	0.187	0.05	114.371	252.931	196.836	230.938	excluded	excluded	excluded	excluded	excluded	excluded	excluded	excluded from the analyses
PF3D7_1311900	PF3D7_1312000	0	0.033	0.009	0	1.307	0.871	0.723	5.488	excluded	excluded	excluded	excluded	excluded	excluded	excluded	excluded from the analyses
PF3D7_1312800	PF3D7_1312700	0.005	0.006	0.049	0.031	0.949	3.409	83.003	20.514	excluded	excluded	excluded	excluded	excluded	excluded	excluded	excluded from the analyses
PF3D7_1313100	PF3D7_1313200	0	0	0	0.01	0.358	1.934	9.62	10.772	excluded	excluded	excluded	excluded	excluded	excluded	excluded	excluded from the analyses
PF3D7_1313200	PF3D7_1313300	0	0	0	0	0.088	0.125	3.06	2.577	excluded	excluded	excluded	excluded	excluded	excluded	excluded	excluded from the analyses
PF3D7_1313500	PF3D7_1313400	0	0.05	0	0.003	2.941	1.941	26.047	14.125	excluded	excluded	excluded	excluded	excluded	excluded	excluded	excluded from the analyses
PF3D7_1313600	PF3D7_1313500	0.031	0	0.013	0.005	2.31	0.199	0.324	4.912	excluded	excluded	excluded	excluded	excluded	excluded	excluded	excluded from the analyses
PF3D7_1313700	PF3D7_1313600	0	0	0	0.037	4.681	0.373	0.529	12.216	excluded	excluded	excluded	excluded	excluded	excluded	excluded	excluded from the analyses
PF3D7_1313800	PF3D7_1313700	0.009	0	0.032	0.013	2.112	2.758	13.221	14.722	excluded	excluded	excluded	excluded	excluded	excluded	excluded	excluded from the analyses
PF3D7_1313900	PF3D7_1313800	0.815	2.253	0.26	0.196	27.121	20.769	24.006	7.096	no	no	null	no	null	null	no obvious correlation	not correlated. >=50% no correlation.
PF3D7_1314000	PF3D7_1314100	0	0.011	0.065	0	1.735	5.952	13.746	9.924	excluded	excluded	excluded	excluded	excluded	excluded	excluded	excluded from the analyses
PF3D7_1314100	PF3D7_1314200	0.008	0.106	0.173	0.156	0.591	0.142	6.052	2.497	excluded	excluded	excluded	excluded	excluded	excluded	excluded	excluded from the analyses
PF3D7_1314400	PF3D7_1314300	0	0	0	0	0.919	0.957	17.35	17.794	excluded	excluded	excluded	excluded	excluded	excluded	excluded	excluded from the analyses
PF3D7_1314500	PF3D7_1314400	0.061	0	0.406	0.405	0.821	3.797	7.204	17.748	excluded	excluded	excluded	excluded	excluded	excluded	excluded	excluded from the analyses
PF3D7_1314800	PF3D7_1314700	0	0	0.206	0.276	14.881	5.382	115.971	85.035	excluded	excluded	excluded	excluded	excluded	excluded	excluded	excluded from the analyses
PF3D7_1314900	PF3D7_1315000	0.016	0.149	0.313	0.135	17.111	28.796	12.919	22.959	excluded	excluded	excluded	excluded	excluded	excluded	excluded	excluded from the analyses
PF3D7_1315000	PF3D7_1315100	0	0	0	0.023	5.175	4.368	4.454	6.252	excluded	excluded	excluded	excluded	excluded	excluded	excluded	excluded from the analyses
PF3D7_1315500	PF3D7_1315400	0.722	0.254	0.542	0.241	134.157	205.202	202.141	228.719	excluded	excluded	excluded	excluded	excluded	excluded	excluded	excluded from the analyses
PF3D7_1315600	PF3D7_1315500	5.127	2.597	1.612	5.422	46.927	112.081	88.498	213.899	no	no	no	no	no	positive	positive (weak)	positively (weak) correlated. >=15% <30% positive with 0% negative.
PF3D7_1316100	PF3D7_1316200	0.49	0.008	0.023	0.119	41.262	5.532	16.76	63.883	excluded	excluded	excluded	excluded	excluded	excluded	excluded	excluded from the analyses
PF3D7_1316400	PF3D7_1316500	1.385	1.2	0.713	1.124	20.571	24.301	46.806	21.558	no	no	no	no	no	no	no obvious correlation	not correlated. >=50% no correlation.
PF3D7_1316500	PF3D7_1316600	0.035	0.146	0.029	0.184	26.766	27.538	54.778	79.737	excluded	excluded	excluded	excluded	excluded	excluded	excluded	excluded from the analyses
PF3D7_1316600	PF3D7_1316700	0	0	0.017	0	0.605	0.905	1.18	2.226	excluded	excluded	excluded	excluded	excluded	excluded	excluded	excluded from the analyses
PF3D7_1316900	PF3D7_1316800	0	0	0.005	0	21.385	50.233	43.988	83.688	excluded	excluded	excluded	excluded	excluded	excluded	excluded	excluded from the analyses
PF3D7_1317000	PF3D7_1317100	0.029	0.062	0.049	2.8	41.881	11.324	174.238	642.975	null	null	null	null	null	null	not enough data	no data. >= 85% null.
PF3D7_1317100	PF3D7_1317200	0.044	0.396	0.975	0.253	0.839	6.744	39.23	4.258	excluded	excluded	excluded	excluded	excluded	excluded	excluded	excluded from the analyses
PF3D7_1318000	PF3D7_1317900	13.494	13.089	3.248	1.704	16.127	20.155	13.274	1.735	no	no	positive	no	positive	no	positive (medium)	positively (medium) correlated. >=30% <50% positive with 0% negative.
PF3D7_1318100	PF3D7_1318000	0.258	0.341	0.107	0.604	3.618	0.62	0.298	7.759	excluded	excluded	excluded	excluded	excluded	excluded	excluded	excluded from the analyses
PF3D7_1318200	PF3D7_1318300	0	0	0	0.073	1.559	5.924	20.602	4.117	excluded	excluded	excluded	excluded	excluded	excluded	excluded	excluded from the analyses
PF3D7_1318500	PF3D7_1318600	0	0	0	0.022	0.577	0.174	2.072	8.918	excluded	excluded	excluded	excluded	excluded	excluded	excluded	excluded from the analyses
PF3D7_1318800	PF3D7_1318700	0	0	0	0	15.706	1.328	0.689	7.989	excluded	excluded	excluded	excluded	excluded	excluded	excluded	excluded from the analyses
PF3D7_1318900	PF3D7_1319000	0	0	0.009	0.034	1.183	0.138	6.118	4.755	excluded	excluded	excluded	excluded	excluded	excluded	excluded	excluded from the analyses
PF3D7_1319000	PF3D7_1319100	0.196	0.242	0.005	0.107	59.073	32.156	15.417	17.381	null	null	null	null	null	null	not enough data	no data. >= 85% null.
PF3D7_1319300	PF3D7_1319200	0	0	0	0	4.844	1.092	1.459	1.021	excluded	excluded	excluded	excluded	excluded	excluded	excluded	excluded from the analyses
PF3D7_1319400	PF3D7_1319500	0	0	0.049	0.05	3.112	4.444	25.981	57.961	excluded	excluded	excluded	excluded	excluded	excluded	excluded	excluded from the analyses
PF3D7_1319500	PF3D7_1319600	0	0	0	0	0.961	0.089	0.61	3.411	excluded	excluded	excluded	excluded	excluded	excluded	excluded	excluded from the analyses
PF3D7_1320400	PF3D7_1320300	0	0	0	0.218	1.068	6.179	26.448	18.51	excluded	excluded	excluded	excluded	excluded	excluded	excluded	excluded from the analyses
PF3D7_1320500	PF3D7_1320600	0.478	0.095	0.223	0.537	52.727	106.975	81.926	136.884	null	no	no	null	null	no	no obvious correlation	not correlated. >=50% no correlation.
PF3D7_1320600	PF3D7_1320700	0	0.031	0.242	0.023	8.501	1.854	3.492	16.8	excluded	excluded	excluded	excluded	excluded	excluded	excluded	excluded from the analyses
PF3D7_1320700	PF3D7_1320800	0.009	0	0.022	0.003	5.817	4.209	105.224	116.092	excluded	excluded	excluded	excluded	excluded	excluded	excluded	excluded from the analyses
PF3D7_1321600	PF3D7_1321700	0.188	0.173	0.048	0.23	259.334	186.433	284.028	99.954	excluded	excluded	excluded	excluded	excluded	excluded	excluded	excluded from the analyses
PF3D7_1321700	PF3D7_1321800	0.153	0.338	0.097	0	123.67	147.114	83.16	149.537	excluded	excluded	excluded	excluded	excluded	excluded	excluded	excluded from the analyses
PF3D7_1322000	PF3D7_1322100	0.478	0.165	0.018	0.017	86.86	24.602	33.139	6.109	excluded	excluded	excluded	excluded	excluded	excluded	excluded	excluded from the analyses
PF3D7_1322100	PF3D7_1322200	0.015	0.013	0.035	0.058	12.413	1.995	55.662	48.763	excluded	excluded	excluded	excluded	excluded	excluded	excluded	excluded from the analyses
PF3D7_1322400	PF3D7_1322500	0	0	0	0.106	17.779	4.385	15.66	302.073	excluded	excluded	excluded	excluded	excluded	excluded	excluded	excluded from the analyses
PF3D7_1322700	PF3D7_1322600	0.177	0.062	0	0.831	1.752	0.492	0.346	21.769	null	null	null	null	null	null	not enough data	no data. >= 85% null.
PF3D7_1322800	PF3D7_1322900	0	0	0	0.042	0.29	1.993	3.012	15.496	excluded	excluded	excluded	excluded	excluded	excluded	excluded	excluded from the analyses
PF3D7_1323100	PF3D7_1323000	0.561	0	0	0.026	34.025	61.572	11.705	8.788	excluded	excluded	excluded	excluded	excluded	excluded	excluded	excluded from the analyses
PF3D7_1323200	PF3D7_1323100	2.451	14.892	3.222	2.152	287.276	735.917	466.231	446.54	positive	no	no	no	no	no	positive (weak)	positively (weak) correlated. >=15% <30% positive with 0% negative.
PF3D7_1323500	PF3D7_1323600	0.011	0	0.071	0.083	5.745	5.643	67.161	70.568	excluded	excluded	excluded	excluded	excluded	excluded	excluded	excluded from the analyses
PF3D7_1323600	PF3D7_1323700	1.65	0.238	0.199	1.604	119.275	17.763	14.491	427.519	positive	null	no	null	positive	null	positive (medium)	positively (medium) correlated. >=30% <50% positive with 0% negative.
PF3D7_1324300	PF3D7_1324200	0.103	0.211	0.253	0.748	546.023	509.727	445.945	429.999	excluded	excluded	excluded	excluded	excluded	excluded	excluded	excluded from the analyses
PF3D7_1324600	PF3D7_1324700	0.087	0.124	0.107	0.153	42.672	77.059	21.04	113.62	excluded	excluded	excluded	excluded	excluded	excluded	excluded	excluded from the analyses
PF3D7_1325100	PF3D7_1325000	0.732	1.85	0.715	0.336	263.994	546.356	580.448	1202.22	excluded	excluded	excluded	excluded	excluded	excluded	excluded	excluded from the analyses
PF3D7_1325200	PF3D7_1325100	1.128	3.12	2.014	1.189	362.095	565.88	556.353	410.154	no	no	no	no	no	no	no obvious correlation	not correlated. >=50% no correlation.
PF3D7_1325300	PF3D7_1325400	2.378	0.69	2.052	8.88	10.83	0.867	6.294	32.177	positive	no	positive	positive	positive	positive	positive (strong)	positively (strong) correlated. >=50% positive weak 0% negative.
PF3D7_1325400	PF3D7_1325500	0.025	0	0.007	0	0.801	0.598	40.179	12.291	excluded	excluded	excluded	excluded	excluded	excluded	excluded	excluded from the analyses
PF3D7_1325500	PF3D7_1325600	0.254	0.07	0.493	1.162	1.866	0.282	3.431	27.985	null	no	positive	null	null	positive	positive (medium)	positively (medium) correlated. >=30% <50% positive with 0% negative.
PF3D7_1326000	PF3D7_1325900	0	0	0	0.301	2.019	0.426	5.312	11.382	excluded	excluded	excluded	excluded	excluded	excluded	excluded	excluded from the analyses
PF3D7_1326300	PF3D7_1326200	0.012	0.025	0.277	0.102	4.621	3.531	16.235	15.832	excluded	excluded	excluded	excluded	excluded	excluded	excluded	excluded from the analyses
PF3D7_1326400	PF3D7_1326300	0.053	0.494	0.321	0.104	528.193	448.025	611.035	461.433	null	null	null	no	null	null	no obvious correlation	no clear pattern.
PF3D7_1326500	PF3D7_1326400	0	0	0	0.009	11.941	20.925	27.488	14.662	excluded	excluded	excluded	excluded	excluded	excluded	excluded	excluded from the analyses
PF3D7_1326600	PF3D7_1326700	0	0.015	0.028	0.018	3.865	4.61	5.439	3.667	excluded	excluded	excluded	excluded	excluded	excluded	excluded	excluded from the analyses
PF3D7_1326900	PF3D7_1326800	0.015	0.027	0.055	0.032	9.583	11.705	22.717	61.344	excluded	excluded	excluded	excluded	excluded	excluded	excluded	excluded from the analyses
PF3D7_1327000	PF3D7_1326900	0	0.016	0.034	0.032	17.182	18.407	32.265	6.304	excluded	excluded	excluded	excluded	excluded	excluded	excluded	excluded from the analyses
PF3D7_1327100	PF3D7_1327000	0.185	0.43	0.814	1.097	3.771	6.451	15.021	4.336	null	null	null	no	no	no	no obvious correlation	not correlated. >=50% no correlation.
PF3D7_1327200	PF3D7_1327300	0.05	0.053	0.165	0	86.853	3.615	12.026	12.064	excluded	excluded	excluded	excluded	excluded	excluded	excluded	excluded from the analyses
PF3D7_1327500	PF3D7_1327600	0	0	0.091	0.114	7.64	2.626	8.969	8.19	excluded	excluded	excluded	excluded	excluded	excluded	excluded	excluded from the analyses
PF3D7_1327800	PF3D7_1327900	0	0	0	0.017	0.046	0.097	0	0.107	excluded	excluded	excluded	excluded	excluded	excluded	excluded	excluded from the analyses
PF3D7_1328100	PF3D7_1328200	0.023	0.025	0.308	0.036	5.532	1.052	15.175	16.478	excluded	excluded	excluded	excluded	excluded	excluded	excluded	excluded from the analyses
PF3D7_1328400	PF3D7_1328300	0.389	0.119	0.094	0.255	59.79	41.658	72.614	497.603	null	null	no	null	null	null	no obvious correlation	no clear pattern.
PF3D7_1328500	PF3D7_1328400	0	0.02	0.13	0.141	1.58	4.441	20.3	6.422	excluded	excluded	excluded	excluded	excluded	excluded	excluded	excluded from the analyses
PF3D7_1328600	PF3D7_1328500	0	0	0.058	0.068	9.195	35.122	51.983	48.116	excluded	excluded	excluded	excluded	excluded	excluded	excluded	excluded from the analyses
PF3D7_1329000	PF3D7_1328900	0.037	0	0.051	0.017	23.624	37.9	77.985	79.668	excluded	excluded	excluded	excluded	excluded	excluded	excluded	excluded from the analyses
PF3D7_1329100	PF3D7_1329000	0.07	0.138	0.126	0.02	28.47	17.23	30.584	6.109	excluded	excluded	excluded	excluded	excluded	excluded	excluded	excluded from the analyses
PF3D7_1329200	PF3D7_1329100	0	0.074	0.27	0.109	10.698	11.56	51.349	42.953	excluded	excluded	excluded	excluded	excluded	excluded	excluded	excluded from the analyses
PF3D7_1329300	PF3D7_1329200	0	0	0.018	0	2.323	1.178	10.301	26.107	excluded	excluded	excluded	excluded	excluded	excluded	excluded	excluded from the analyses
PF3D7_1329400	PF3D7_1329500	1.753	0.73	0.256	0.142	348.27	147.824	53.513	15.937	positive	positive	null	positive	null	null	positive (strong)	positively (strong) correlated. >=50% positive weak 0% negative.
PF3D7_1329700	PF3D7_1329600	1.273	0.324	0.029	0.101	240.624	201.294	133.538	115.403	no	null	null	null	null	null	no obvious correlation	no clear pattern.
PF3D7_1329800	PF3D7_1329900	0	0	0.052	0.045	0.186	0.159	5.519	1.004	excluded	excluded	excluded	excluded	excluded	excluded	excluded	excluded from the analyses
PF3D7_1329900	PF3D7_1330000	0.115	0.103	0.111	0	8.39	24.619	24.27	35.452	excluded	excluded	excluded	excluded	excluded	excluded	excluded	excluded from the analyses
PF3D7_1330000	PF3D7_1330100	0	0.162	0.204	1.319	66.442	88.135	505.895	1656.17	null	null	null	null	null	positive	positive (weak)	positively (weak) correlated. >=15% <30% positive with 0% negative.
PF3D7_1330100	PF3D7_1330200	0	0	0.196	0.053	18.923	20.408	105.385	355.765	excluded	excluded	excluded	excluded	excluded	excluded	excluded	excluded from the analyses
PF3D7_1330400	PF3D7_1330300	0	0.141	0.883	0.225	9.134	16.511	57.536	90.39	excluded	excluded	excluded	excluded	excluded	excluded	excluded	excluded from the analyses
PF3D7_1330700	PF3D7_1330800	0.546	0.86	1.617	0.627	950.667	669.62	948.028	140.567	no	no	no	no	no	positive	positive (weak)	positively (weak) correlated. >=15% <30% positive with 0% negative.
PF3D7_1331100	PF3D7_1331000	0.233	0	0.013	0.189	16.891	3.689	7.331	17.964	excluded	excluded	excluded	excluded	excluded	excluded	excluded	excluded from the analyses
PF3D7_1331200	PF3D7_1331300	0.416	0.163	0.358	5.391	8.551	3.78	49.139	351.636	null	no	positive	null	null	positive	positive (medium)	positively (medium) correlated. >=30% <50% positive with 0% negative.
PF3D7_1331300	PF3D7_1331400	0.579	0	0	0.292	1.617	0.592	3.464	22.142	excluded	excluded	excluded	excluded	excluded	excluded	excluded	excluded from the analyses
PF3D7_1331400	PF3D7_1331500	7.653	0.276	0.108	2.066	40.34	2.074	14.88	13.164	positive	null	positive	null	positive	null	positive (strong)	positively (strong) correlated. >=50% positive weak 0% negative.
PF3D7_1331700	PF3D7_1331600	0	0.014	0.125	0.096	3.806	1.079	10.857	78.814	excluded	excluded	excluded	excluded	excluded	excluded	excluded	excluded from the analyses
PF3D7_1332100	PF3D7_1332200	9.336	0.406	0.2	5.72	198.017	11.397	4.439	83.085	positive	positive	no	positive	positive	positive	positive (strong)	positively (strong) correlated. >=50% positive weak 0% negative.
PF3D7_1332200	PF3D7_1332300	0.063	0.172	0.073	0.152	8.556	13.949	18.576	41.565	excluded	excluded	excluded	excluded	excluded	excluded	excluded	excluded from the analyses
PF3D7_1332700	PF3D7_1332600	0.013	0.014	0.149	1.398	18.734	4.775	64.837	131.865	null	null	null	null	null	null	not enough data	no data. >= 85% null.
PF3D7_1333400	PF3D7_1333500	0.5	0.334	1.398	0.021	15.167	22.483	56.184	23.303	no	positive	null	positive	null	null	positive (medium)	positively (medium) correlated. >=30% <50% positive with 0% negative.
PF3D7_1333700	PF3D7_1333600	1.288	2.333	1.161	0.029	72.231	61.726	69.854	4.895	no	no	null	no	null	null	no obvious correlation	not correlated. >=50% no correlation.
PF3D7_1333800	PF3D7_1333900	0	0	0.467	0	1.187	0.754	15.57	7.686	excluded	excluded	excluded	excluded	excluded	excluded	excluded	excluded from the analyses
PF3D7_1334100	PF3D7_1334000	0.051	0	0.064	0.274	7.031	2.189	26.748	123.523	null	null	null	null	null	null	not enough data	no data. >= 85% null.
PF3D7_1334400	PF3D7_1334300	0	0	0.152	0	28.389	15.694	577.906	57.524	excluded	excluded	excluded	excluded	excluded	excluded	excluded	excluded from the analyses
PF3D7_1334500	PF3D7_1334400	0.112	0	0.362	0.055	0.162	0	0.354	1.393	excluded	excluded	excluded	excluded	excluded	excluded	excluded	excluded from the analyses
PF3D7_1334600	PF3D7_1334500	0	0	0.14	0	21.902	12.13	480.837	94.584	excluded	excluded	excluded	excluded	excluded	excluded	excluded	excluded from the analyses
PF3D7_1334700	PF3D7_1334600	0.062	0.229	0.309	0.822	17.473	8.288	5.116	122.551	excluded	excluded	excluded	excluded	excluded	excluded	excluded	excluded from the analyses
PF3D7_1334800	PF3D7_1334700	0.87	0.306	0.148	0	204.692	155.215	24.547	25.102	excluded	excluded	excluded	excluded	excluded	excluded	excluded	excluded from the analyses
PF3D7_1335100	PF3D7_1335000	0.089	0	0	0.307	11.581	0.819	0.164	6.734	excluded	excluded	excluded	excluded	excluded	excluded	excluded	excluded from the analyses
PF3D7_1335400	PF3D7_1335500	0	0	0	0.005	0.102	0.094	0.106	2.466	excluded	excluded	excluded	excluded	excluded	excluded	excluded	excluded from the analyses
PF3D7_1335500	PF3D7_1335600	0.025	0	0.222	0.03	1.649	4.663	3.486	13.012	excluded	excluded	excluded	excluded	excluded	excluded	excluded	excluded from the analyses
PF3D7_1336000	PF3D7_1336100	0	0	0.131	0.012	13.735	7.15	34.518	123.194	excluded	excluded	excluded	excluded	excluded	excluded	excluded	excluded from the analyses
PF3D7_1336100	PF3D7_1336200	0	0	0.101	0.474	7.777	10.548	88.305	71.285	excluded	excluded	excluded	excluded	excluded	excluded	excluded	excluded from the analyses
PF3D7_1336200	PF3D7_1336300	0.191	0.067	0	0	3.694	0.041	11.42	6.431	excluded	excluded	excluded	excluded	excluded	excluded	excluded	excluded from the analyses
PF3D7_1337000	PF3D7_1336900	0.273	0.646	0.681	1.163	8.471	26.637	21.409	17.478	positive	positive	positive	no	no	no	positive (strong)	positively (strong) correlated. >=50% positive weak 0% negative.
PF3D7_1337100	PF3D7_1337200	0	0.066	0.086	0.097	4.865	9.033	31.102	26.444	excluded	excluded	excluded	excluded	excluded	excluded	excluded	excluded from the analyses
PF3D7_1337200	PF3D7_1337300	0.057	0.121	0.164	0.016	40.376	55.813	65.694	20.053	excluded	excluded	excluded	excluded	excluded	excluded	excluded	excluded from the analyses
PF3D7_1337300	PF3D7_1337400	0.41	0.309	0.058	0.174	89.584	74.808	34.967	55.365	excluded	excluded	excluded	excluded	excluded	excluded	excluded	excluded from the analyses
PF3D7_1337900	PF3D7_1338000	0	0.242	0.024	0.535	3.964	3.658	15.276	37.035	excluded	excluded	excluded	excluded	excluded	excluded	excluded	excluded from the analyses
PF3D7_1338000	PF3D7_1338100	0.132	0.544	0.448	0.935	55.096	167.661	251.934	590.109	null	null	null	no	no	positive	positive (weak)	positively (weak) correlated. >=15% <30% positive with 0% negative.
PF3D7_1338700	PF3D7_1338600	0.061	0.011	0.033	0	40.278	2.593	77.742	98.355	excluded	excluded	excluded	excluded	excluded	excluded	excluded	excluded from the analyses
PF3D7_1338800	PF3D7_1338700	0.184	0.376	0.21	0.681	8.996	3.336	57.284	115.897	null	null	null	no	no	positive	positive (weak)	positively (weak) correlated. >=15% <30% positive with 0% negative.
PF3D7_1338900	PF3D7_1338800	0.047	0	0.224	0.047	0.734	0.327	21.732	11.014	excluded	excluded	excluded	excluded	excluded	excluded	excluded	excluded from the analyses
PF3D7_1339000	PF3D7_1338900	0	0	0	0.025	3.242	1.318	24.555	36.372	excluded	excluded	excluded	excluded	excluded	excluded	excluded	excluded from the analyses
PF3D7_1339500	PF3D7_1339400	1.759	0.959	0.942	4.163	4.742	1.745	15.89	145.516	no	no	positive	no	positive	positive	positive (strong)	positively (strong) correlated. >=50% positive weak 0% negative.
PF3D7_1339800	PF3D7_1339700	0	0	0	0.607	10.13	2.375	10.345	32.14	excluded	excluded	excluded	excluded	excluded	excluded	excluded	excluded from the analyses
PF3D7_1340100	PF3D7_1340000	0	0	0	0	26.452	27.097	13.343	11.432	excluded	excluded	excluded	excluded	excluded	excluded	excluded	excluded from the analyses
PF3D7_1340200	PF3D7_1340100	0	0	0	0	8.473	20.624	22.007	21.668	excluded	excluded	excluded	excluded	excluded	excluded	excluded	excluded from the analyses
PF3D7_1340500	PF3D7_1340400	0	0	0	0	0	0.103	0.108	0.089	excluded	excluded	excluded	excluded	excluded	excluded	excluded	excluded from the analyses
PF3D7_1340600	PF3D7_1340500	0.044	0.035	0.199	0.017	1.039	1.644	2.125	0.554	excluded	excluded	excluded	excluded	excluded	excluded	excluded	excluded from the analyses
PF3D7_1340700	PF3D7_1340600	1.485	1.395	1.325	0.236	19.865	104.804	107.272	46.12	excluded	excluded	excluded	excluded	excluded	excluded	excluded	excluded from the analyses
PF3D7_1340800	PF3D7_1340900	1.299	4.057	1.324	0.415	151.473	223.069	109.29	97.527	no	no	no	positive	positive	no	positive (medium)	positively (medium) correlated. >=30% <50% positive with 0% negative.
PF3D7_1341300	PF3D7_1341500	2.183	0.213	0	1.861	12.173	3.17	0.748	18.057	excluded	excluded	excluded	excluded	excluded	excluded	excluded	excluded from the analyses
PF3D7_1341500	PF3D7_1341600	0.049	0	0.246	0.202	1.788	0.7	8.783	18.236	null	null	null	null	null	no	no obvious correlation	no clear pattern.
PF3D7_1341600	PF3D7_1341700	0	0	0	0.025	0.239	0	0.298	0.187	excluded	excluded	excluded	excluded	excluded	excluded	excluded	excluded from the analyses
PF3D7_1341900	PF3D7_1341800	0	0.081	0.064	0.279	6.135	1.32	0.575	12.426	excluded	excluded	excluded	excluded	excluded	excluded	excluded	excluded from the analyses
PF3D7_1342000	PF3D7_1341900	0.082	0.584	0.289	0.144	13.113	60.755	87.306	100.212	excluded	excluded	excluded	excluded	excluded	excluded	excluded	excluded from the analyses
PF3D7_1342500	PF3D7_1342400	0.231	0.353	0.918	0.401	694.14	791.365	1087.18	673.349	no	no	no	no	no	no	no obvious correlation	not correlated. >=50% no correlation.
PF3D7_1343400	PF3D7_1343500	0.035	0.005	0.029	0.003	3.379	2.121	35.931	115.759	excluded	excluded	excluded	excluded	excluded	excluded	excluded	excluded from the analyses
PF3D7_1343700	PF3D7_1343600	0	0	0.079	0	1.978	0.883	9.495	5.3	excluded	excluded	excluded	excluded	excluded	excluded	excluded	excluded from the analyses
PF3D7_1343800	PF3D7_1343700	0.002	0.003	0.008	0.002	191.228	107.739	40.826	36.84	excluded	excluded	excluded	excluded	excluded	excluded	excluded	excluded from the analyses
PF3D7_1343900	PF3D7_1344000	0	0	0.024	0.06	3.798	1.451	36.14	19.77	excluded	excluded	excluded	excluded	excluded	excluded	excluded	excluded from the analyses
PF3D7_1344000	PF3D7_1344100	0	0	0.087	0.017	32.573	46.788	27.955	12.307	excluded	excluded	excluded	excluded	excluded	excluded	excluded	excluded from the analyses
PF3D7_1344100	PF3D7_1344200	0	0.025	0.026	0	78.515	127.084	78.21	168.166	excluded	excluded	excluded	excluded	excluded	excluded	excluded	excluded from the analyses
PF3D7_1344400	PF3D7_1344300	0.051	0	0	0.1	19.033	2.634	2.432	24.564	excluded	excluded	excluded	excluded	excluded	excluded	excluded	excluded from the analyses
PF3D7_1344500	PF3D7_1344400	0	0	0.095	0.054	0.717	5.248	6.334	9.33	excluded	excluded	excluded	excluded	excluded	excluded	excluded	excluded from the analyses
PF3D7_1344800	PF3D7_1344900	0.301	0.319	0.028	0.078	33.853	35.281	28.991	4.293	excluded	excluded	excluded	excluded	excluded	excluded	excluded	excluded from the analyses
PF3D7_1344900	PF3D7_1345000	0.03	0.004	0	0	0.659	0.498	4.443	4.985	excluded	excluded	excluded	excluded	excluded	excluded	excluded	excluded from the analyses
PF3D7_1345200	PF3D7_1345100	2.216	1.433	0.65	0.155	16.154	34.609	16.876	6.1	no	no	null	positive	null	null	positive (weak)	positively (weak) correlated. >=15% <30% positive with 0% negative.
PF3D7_1345300	PF3D7_1345200	0	0	0	0.35	2.15	6.687	46.145	46.563	excluded	excluded	excluded	excluded	excluded	excluded	excluded	excluded from the analyses
PF3D7_1345400	PF3D7_1345300	0	0.014	0.018	0.11	3.514	0.237	4.532	42.71	excluded	excluded	excluded	excluded	excluded	excluded	excluded	excluded from the analyses
PF3D7_1345500	PF3D7_1345600	0.068	0.429	0.037	1.161	28.013	3.029	3.394	161.461	null	null	null	null	positive	null	positive (weak)	positively (weak) correlated. >=15% <30% positive with 0% negative.
PF3D7_1346000	PF3D7_1345900	0.172	0.143	0.6	1.085	6.875	5.998	49.726	238.727	null	null	null	null	null	no	no obvious correlation	no clear pattern.
PF3D7_1346300	PF3D7_1346400	0.208	0.189	0.173	0	37.322	20.171	55.654	23.159	excluded	excluded	excluded	excluded	excluded	excluded	excluded	excluded from the analyses
PF3D7_1346400	PF3D7_1346500	0.048	0.054	0.053	0.035	47.156	37.847	31.98	9.66	excluded	excluded	excluded	excluded	excluded	excluded	excluded	excluded from the analyses
PF3D7_1346700	PF3D7_1346600	0.112	0.104	0.023	0.568	3.626	1.736	13.997	93.97	excluded	excluded	excluded	excluded	excluded	excluded	excluded	excluded from the analyses
PF3D7_1346800	PF3D7_1346700	0	0	0.047	0	0.196	0	1.488	0.896	excluded	excluded	excluded	excluded	excluded	excluded	excluded	excluded from the analyses
PF3D7_1347300	PF3D7_1347200	6.194	8.212	8.358	2.618	193.609	484.562	646.114	370.685	no	no	no	no	no	no	no obvious correlation	not correlated. >=50% no correlation.
PF3D7_1347600	PF3D7_1347700	1.976	0.898	0.82	0.699	134.703	95.25	72.488	65.58	no	no	positive	no	no	no	positive (weak)	positively (weak) correlated. >=15% <30% positive with 0% negative.
PF3D7_1347700	PF3D7_1347800	0	0	0	0.017	4.26	0.885	1.411	8.322	excluded	excluded	excluded	excluded	excluded	excluded	excluded	excluded from the analyses
PF3D7_1348000	PF3D7_1347900	0	0	0.021	0.016	0.377	0.176	8.216	6.403	excluded	excluded	excluded	excluded	excluded	excluded	excluded	excluded from the analyses
PF3D7_1348100	PF3D7_1348200	2.914	1.465	0.423	1.126	78.246	71.518	55.508	91.555	no	no	no	no	no	no	no obvious correlation	not correlated. >=50% no correlation.
PF3D7_1348400	PF3D7_1348300	0.003	0.002	0.004	0	8.546	16.625	16.564	5.78	excluded	excluded	excluded	excluded	excluded	excluded	excluded	excluded from the analyses
PF3D7_1348500	PF3D7_1348600	3.254	0.325	0.27	5.785	20.754	2.668	5.402	130.084	positive	positive	no	no	positive	positive	positive (strong)	positively (strong) correlated. >=50% positive weak 0% negative.
PF3D7_1349000	PF3D7_1348900	0	0.014	0.033	0.436	8.082	25.511	36.474	49.886	excluded	excluded	excluded	excluded	excluded	excluded	excluded	excluded from the analyses
PF3D7_1349100	PF3D7_1349000	0	0	0	0.25	0.346	0.084	0.121	1.619	excluded	excluded	excluded	excluded	excluded	excluded	excluded	excluded from the analyses
PF3D7_1349200	PF3D7_1349100	0.065	0	0.024	0.567	11.534	4.706	10.376	145.71	excluded	excluded	excluded	excluded	excluded	excluded	excluded	excluded from the analyses
PF3D7_1349300	PF3D7_1349400	0.003	0.011	0.04	0.014	17.021	39.389	27.501	10.826	excluded	excluded	excluded	excluded	excluded	excluded	excluded	excluded from the analyses
PF3D7_1349600	PF3D7_1349700	0.879	0.065	0.153	0.526	8.51	2.313	14.848	144.483	excluded	excluded	excluded	excluded	excluded	excluded	excluded	excluded from the analyses
PF3D7_1349700	PF3D7_1349800	6.837	3.561	0.776	0.192	38.193	44.151	32.059	25.361	no	no	null	no	null	null	no obvious correlation	not correlated. >=50% no correlation.
PF3D7_1350000	PF3D7_1349900	0	0	0	0.055	0.841	1.138	19.779	29.88	excluded	excluded	excluded	excluded	excluded	excluded	excluded	excluded from the analyses
PF3D7_1350100	PF3D7_1350000	0.043	0	0.402	0.143	2.698	3.327	3.145	4.969	excluded	excluded	excluded	excluded	excluded	excluded	excluded	excluded from the analyses
PF3D7_1350200	PF3D7_1350100	0.068	2.292	0.113	0	216.728	420.919	317.202	266.966	excluded	excluded	excluded	excluded	excluded	excluded	excluded	excluded from the analyses
PF3D7_1350300	PF3D7_1350400	0.021	0	0.171	0.208	6.958	5.315	12.464	28.984	excluded	excluded	excluded	excluded	excluded	excluded	excluded	excluded from the analyses
PF3D7_1350600	PF3D7_1350700	0.024	0	0.1	0.094	2.348	1.961	37.453	21.248	excluded	excluded	excluded	excluded	excluded	excluded	excluded	excluded from the analyses
PF3D7_1350900	PF3D7_1350800	0.072	0.025	0	0	1.502	1.56	1.987	23.148	excluded	excluded	excluded	excluded	excluded	excluded	excluded	excluded from the analyses
PF3D7_1351400	PF3D7_1351600	0	0.523	0.051	0	1.828	1.164	1.746	1.456	excluded	excluded	excluded	excluded	excluded	excluded	excluded	excluded from the analyses
PF3D7_1351600	PF3D7_1351700	4.031	0.41	0.135	1.368	37.946	1.737	1.163	23.785	positive	null	no	null	positive	null	positive (medium)	positively (medium) correlated. >=30% <50% positive with 0% negative.
PF3D7_1351700	PF3D7_1351800	0.048	0.04	0.087	0.004	22.411	47.368	26.987	7.894	excluded	excluded	excluded	excluded	excluded	excluded	excluded	excluded from the analyses
PF3D7_1352600	PF3D7_1352500	0	0.079	0.012	0.023	51.725	178.58	208.807	878.308	excluded	excluded	excluded	excluded	excluded	excluded	excluded	excluded from the analyses
PF3D7_1352700	PF3D7_1352800	0.042	0	0.039	0	15.685	23.701	57.822	27.982	excluded	excluded	excluded	excluded	excluded	excluded	excluded	excluded from the analyses
PF3D7_1353400	PF3D7_1353500	0.011	0.302	0.233	0.252	9.92	17.004	52.52	49.407	excluded	excluded	excluded	excluded	excluded	excluded	excluded	excluded from the analyses
PF3D7_1354100	PF3D7_1354000	0	0	0.015	0	0.38	0.189	0.245	0.411	excluded	excluded	excluded	excluded	excluded	excluded	excluded	excluded from the analyses
PF3D7_1354200	PF3D7_1354100	0	0.008	0.071	0.012	0.951	3.014	5.015	2.102	excluded	excluded	excluded	excluded	excluded	excluded	excluded	excluded from the analyses
PF3D7_1354300	PF3D7_1354200	0.025	0.026	0.046	0.067	11.229	11.098	16.663	30.81	excluded	excluded	excluded	excluded	excluded	excluded	excluded	excluded from the analyses
PF3D7_1354400	PF3D7_1354300	1.706	1.693	0.289	0.19	263.209	175.259	170.69	15.978	no	no	null	no	null	null	no obvious correlation	not correlated. >=50% no correlation.
PF3D7_1354700	PF3D7_1354600	0.431	0.619	0.128	0.024	107.454	157.432	87.45	22.25	no	null	null	null	null	null	no obvious correlation	no clear pattern.
PF3D7_1354800	PF3D7_1354700	0.061	0.13	0	0	0.185	0.065	0.972	0.457	excluded	excluded	excluded	excluded	excluded	excluded	excluded	excluded from the analyses
PF3D7_1354900	PF3D7_1355100	0	0.021	0.155	0.338	9.247	3.491	64.86	183.391	excluded	excluded	excluded	excluded	excluded	excluded	excluded	excluded from the analyses
PF3D7_1355700	PF3D7_1355600	0.01	0	0.036	0.011	1.809	2.655	7.233	2.284	excluded	excluded	excluded	excluded	excluded	excluded	excluded	excluded from the analyses
PF3D7_1355800	PF3D7_1355900	0.147	1.317	0.487	0.229	38.453	58.24	52.062	45.79	excluded	excluded	excluded	excluded	excluded	excluded	excluded	excluded from the analyses
PF3D7_1355900	PF3D7_1356000	0	0	0	0.024	1.01	0.389	0.761	0.76	excluded	excluded	excluded	excluded	excluded	excluded	excluded	excluded from the analyses
PF3D7_1356200	PF3D7_1356100	0.826	0	0.343	1.113	46.272	4.974	48.549	106.827	null	no	no	null	null	positive	positive (weak)	positively (weak) correlated. >=15% <30% positive with 0% negative.
PF3D7_1356300	PF3D7_1356400	0	0	0.208	0.757	1.011	0.283	10.288	15.259	excluded	excluded	excluded	excluded	excluded	excluded	excluded	excluded from the analyses
PF3D7_1356400	PF3D7_1356500	0	0	0	0.029	0.129	0.17	0	1.505	excluded	excluded	excluded	excluded	excluded	excluded	excluded	excluded from the analyses
PF3D7_1356700	PF3D7_1356800	0.319	0.101	0	0.648	24.283	0.845	1.399	7.033	null	null	negative	null	null	null	negative (weak)	negatively (weak) correlated. >=15% <30% negative with 0% positive.
PF3D7_1357000	PF3D7_1356900	0.212	0.703	1.622	0.243	15.321	23.974	31.452	60.946	excluded	excluded	excluded	excluded	excluded	excluded	excluded	excluded from the analyses
PF3D7_1357100	PF3D7_1357200	0.014	0.329	0.705	0.221	23.971	14.555	35.641	70.257	excluded	excluded	excluded	excluded	excluded	excluded	excluded	excluded from the analyses
PF3D7_1357200	PF3D7_1357300	0	0	0.182	0.017	1.342	1.473	0.129	0.564	excluded	excluded	excluded	excluded	excluded	excluded	excluded	excluded from the analyses
PF3D7_1357300	PF3D7_1357400	0.258	0	0.129	0.725	22.779	3.87	79.172	24.92	excluded	excluded	excluded	excluded	excluded	excluded	excluded	excluded from the analyses
PF3D7_1357400	PF3D7_1357500	0.053	0.039	0.031	0.058	6.04	5.373	15.052	39.7	excluded	excluded	excluded	excluded	excluded	excluded	excluded	excluded from the analyses
PF3D7_1357500	PF3D7_1357600	0.215	0.029	0.127	0.13	0	0.056	5.493	15.406	excluded	excluded	excluded	excluded	excluded	excluded	excluded	excluded from the analyses
PF3D7_1357800	PF3D7_1357900	0	0	0.207	0	3.417	75.01	59.22	14.028	excluded	excluded	excluded	excluded	excluded	excluded	excluded	excluded from the analyses
PF3D7_1358100	PF3D7_1358000	0.009	0	0.078	0.067	4.335	1.049	6.136	15.054	excluded	excluded	excluded	excluded	excluded	excluded	excluded	excluded from the analyses
PF3D7_1358400	PF3D7_1358500	0.632	5.395	0.863	0.882	7.419	20.288	23.878	4.664	positive	no	no	no	positive	no	positive (medium)	positively (medium) correlated. >=30% <50% positive with 0% negative.
PF3D7_1358500	PF3D7_1358600	0.123	0	0.008	0.08	4.409	0.871	0.767	3.533	excluded	excluded	excluded	excluded	excluded	excluded	excluded	excluded from the analyses
PF3D7_1359000	PF3D7_1358900	0.004	0.008	0.013	0.001	16.175	45.761	39.261	32.634	excluded	excluded	excluded	excluded	excluded	excluded	excluded	excluded from the analyses
PF3D7_1359100	PF3D7_1359000	0.08	0.019	0	0.007	14.982	13.689	20.794	3.767	excluded	excluded	excluded	excluded	excluded	excluded	excluded	excluded from the analyses
PF3D7_1359200	PF3D7_1359100	0	0.053	0.167	0.02	29.151	19.909	21.959	15.888	excluded	excluded	excluded	excluded	excluded	excluded	excluded	excluded from the analyses
PF3D7_1359500	PF3D7_1359600	0	0	0.464	0.036	5.726	2.074	129.407	46.061	excluded	excluded	excluded	excluded	excluded	excluded	excluded	excluded from the analyses
PF3D7_1359600	PF3D7_1359700	0.577	0.039	0.051	0.203	3.633	0.278	0.713	5.682	excluded	excluded	excluded	excluded	excluded	excluded	excluded	excluded from the analyses
PF3D7_1359700	PF3D7_1359800	0.002	0.002	0.035	0.034	3.744	1.527	0.71	20.203	excluded	excluded	excluded	excluded	excluded	excluded	excluded	excluded from the analyses
PF3D7_1359800	PF3D7_1359900	0.767	0.28	0.073	1.035	45.545	18.321	18.888	21.355	excluded	excluded	excluded	excluded	excluded	excluded	excluded	excluded from the analyses
PF3D7_1360100	PF3D7_1360000	0.14	0	0.174	0	0.53	1.158	14.588	15.035	excluded	excluded	excluded	excluded	excluded	excluded	excluded	excluded from the analyses
PF3D7_1360200	PF3D7_1360100	0.295	0.26	0.428	0.383	27.368	38.674	38.893	114.382	no	no	no	no	no	no	no obvious correlation	not correlated. >=50% no correlation.
PF3D7_1360300	PF3D7_1360200	0.236	0.321	0.21	0.132	9.162	25.854	28.392	35.177	no	no	null	no	null	null	no obvious correlation	not correlated. >=50% no correlation.
PF3D7_1360400	PF3D7_1360500	0	0	0	0	0.309	0.211	2.495	0.619	excluded	excluded	excluded	excluded	excluded	excluded	excluded	excluded from the analyses
PF3D7_1361000	PF3D7_1360900	0.035	0	0.137	0.149	8.438	4.459	106.464	203.671	excluded	excluded	excluded	excluded	excluded	excluded	excluded	excluded from the analyses
PF3D7_1361100	PF3D7_1361200	0.287	0.791	1.477	1.607	34.092	26.312	40.341	19.287	no	no	no	no	no	no	no obvious correlation	not correlated. >=50% no correlation.
PF3D7_1361200	PF3D7_1361300	0.056	0	0.003	0	0.586	0.141	0.31	0.624	excluded	excluded	excluded	excluded	excluded	excluded	excluded	excluded from the analyses
PF3D7_1361500	PF3D7_1361400	0.069	0.11	1.034	0.716	9.157	0.695	2.292	37.032	null	null	null	null	null	no	no obvious correlation	no clear pattern.
PF3D7_1361600	PF3D7_1361500	0.046	0	0	0.463	30.759	2.742	2.385	74.949	excluded	excluded	excluded	excluded	excluded	excluded	excluded	excluded from the analyses
PF3D7_1361700	PF3D7_1361800	0.22	0.058	0	0.665	98.015	8.824	5.124	242.42	excluded	excluded	excluded	excluded	excluded	excluded	excluded	excluded from the analyses
PF3D7_1362200	PF3D7_1362100	0.065	0	0.054	0.071	2.843	3.518	4.012	3.59	excluded	excluded	excluded	excluded	excluded	excluded	excluded	excluded from the analyses
PF3D7_1362300	PF3D7_1362400	2.285	1.225	0.247	10.233	27.83	14.121	25.785	22.225	no	no	no	no	no	no	no obvious correlation	not correlated. >=50% no correlation.
PF3D7_1362400	PF3D7_1362500	0.095	0.029	0.221	0.129	0.449	0.26	2.771	3.992	excluded	excluded	excluded	excluded	excluded	excluded	excluded	excluded from the analyses
PF3D7_1362500	PF3D7_1362600	0	0	0	0	4.21	1.268	9.668	15.438	excluded	excluded	excluded	excluded	excluded	excluded	excluded	excluded from the analyses
PF3D7_1362600	PF3D7_1362700	0	0	0	0	5.653	2.385	13.609	6.296	excluded	excluded	excluded	excluded	excluded	excluded	excluded	excluded from the analyses
PF3D7_1362700	PF3D7_1362800	0	0	0	0	5.537	0.699	3.59	21.701	excluded	excluded	excluded	excluded	excluded	excluded	excluded	excluded from the analyses
PF3D7_1362800	PF3D7_1362900	0	0	0.007	0	0.675	0.126	1.711	2.462	excluded	excluded	excluded	excluded	excluded	excluded	excluded	excluded from the analyses
PF3D7_1362900	PF3D7_1363000	0.027	0.016	0.025	0.024	14.853	11.501	7.887	1.178	excluded	excluded	excluded	excluded	excluded	excluded	excluded	excluded from the analyses
PF3D7_1363000	PF3D7_1363100	0.016	0	0.053	0.05	7.694	3.732	19.63	27.991	excluded	excluded	excluded	excluded	excluded	excluded	excluded	excluded from the analyses
PF3D7_1363700	PF3D7_1363800	0	0	0.04	0	0.306	0.049	1.138	2.472	excluded	excluded	excluded	excluded	excluded	excluded	excluded	excluded from the analyses
PF3D7_1364000	PF3D7_1364100	0.03	0	0.038	0.166	12.171	2.324	18.02	179.285	excluded	excluded	excluded	excluded	excluded	excluded	excluded	excluded from the analyses
PF3D7_1364300	PF3D7_1364200	0.633	0.127	0.326	0.289	12.423	6.74	10.4	6.261	null	no	no	null	null	no	no obvious correlation	not correlated. >=50% no correlation.
PF3D7_1364400	PF3D7_1364500	0	0.004	0.016	0	26.425	50.253	58.723	35.666	excluded	excluded	excluded	excluded	excluded	excluded	excluded	excluded from the analyses
PF3D7_1364500	PF3D7_1364600	0	0.069	0.229	0.893	10.04	4.469	29.749	58.708	null	null	null	null	null	no	no obvious correlation	no clear pattern.
PF3D7_1364600	PF3D7_1364700	0.007	0	0.059	0	0.16	0	2.811	1.595	excluded	excluded	excluded	excluded	excluded	excluded	excluded	excluded from the analyses
PF3D7_1364900	PF3D7_1364800	0.539	0.456	0.224	0.028	55.007	85.633	37.613	20.792	excluded	excluded	excluded	excluded	excluded	excluded	excluded	excluded from the analyses
PF3D7_1365400	PF3D7_1365300	0.183	0.17	0.045	0.151	18.339	13.485	17.454	18.125	excluded	excluded	excluded	excluded	excluded	excluded	excluded	excluded from the analyses
PF3D7_1365500	PF3D7_1365600	0.046	0	0.026	0.036	15.763	2.409	3.058	38.634	excluded	excluded	excluded	excluded	excluded	excluded	excluded	excluded from the analyses
PF3D7_1366000	PF3D7_1366100	1.439	0	0	0.642	487.999	328.193	58.482	407.812	excluded	excluded	excluded	excluded	excluded	excluded	excluded	excluded from the analyses
PF3D7_1366100	PF3D7_1366200	0.049	0.052	0.082	0.115	8.753	4.933	24.989	48.86	excluded	excluded	excluded	excluded	excluded	excluded	excluded	excluded from the analyses
PF3D7_1366400	PF3D7_1366300	0.179	0.231	0.091	0.05	73.514	53.927	117.16	17.403	excluded	excluded	excluded	excluded	excluded	excluded	excluded	excluded from the analyses
PF3D7_1367100	PF3D7_1367200	0.044	0.078	0.123	0.058	3.063	1.392	1.037	1.87	excluded	excluded	excluded	excluded	excluded	excluded	excluded	excluded from the analyses
PF3D7_1367400	PF3D7_1367500	0	0	0	0.009	6.603	1.795	15.889	63.779	excluded	excluded	excluded	excluded	excluded	excluded	excluded	excluded from the analyses
PF3D7_1367700	PF3D7_1367800	0.009	0.014	0	0	0.839	0.275	0.304	0.224	excluded	excluded	excluded	excluded	excluded	excluded	excluded	excluded from the analyses
PF3D7_1367800	PF3D7_1367900	0	0	0	0	0.165	0.041	1.184	0.855	excluded	excluded	excluded	excluded	excluded	excluded	excluded	excluded from the analyses
PF3D7_1368100	PF3D7_1368000	0	0	0	0.095	0.545	0.472	1.688	23.294	excluded	excluded	excluded	excluded	excluded	excluded	excluded	excluded from the analyses
PF3D7_1368200	PF3D7_1368100	0.203	0.054	0.387	0.649	13.852	26.781	61.42	145.885	excluded	excluded	excluded	excluded	excluded	excluded	excluded	excluded from the analyses
PF3D7_1368700	PF3D7_1368600	0.022	0.506	0.669	0.127	17.958	169.517	210.072	76.109	excluded	excluded	excluded	excluded	excluded	excluded	excluded	excluded from the analyses
PF3D7_1368800	PF3D7_1368700	0	0	0.009	0.032	2.222	3.073	31.713	35.051	excluded	excluded	excluded	excluded	excluded	excluded	excluded	excluded from the analyses
PF3D7_1368900	PF3D7_1369000	0	0	0	0.033	6.57	2.298	15.434	46.067	excluded	excluded	excluded	excluded	excluded	excluded	excluded	excluded from the analyses
PF3D7_1369400	PF3D7_1369500	0	0.007	0.002	0.003	68.614	66.915	74.639	22.97	excluded	excluded	excluded	excluded	excluded	excluded	excluded	excluded from the analyses
PF3D7_1369700	PF3D7_1369600	0	0	0.748	0.028	34.971	22.785	48.013	31.597	excluded	excluded	excluded	excluded	excluded	excluded	excluded	excluded from the analyses
PF3D7_1371900	PF3D7_1372000	0	0.536	0.124	0.792	13.061	311.936	10.146	1.785	null	null	null	null	no	null	no obvious correlation	no clear pattern.
PF3D7_1372000	PF3D7_1372100	0	0	0	0	0.206	0.795	0.3	0.515	excluded	excluded	excluded	excluded	excluded	excluded	excluded	excluded from the analyses
PF3D7_1372300	PF3D7_1372400	0.152	0.161	0	0	8.311	1.936	22.642	60.993	excluded	excluded	excluded	excluded	excluded	excluded	excluded	excluded from the analyses
PF3D7_1372600	PF3D7_1372700	0.161	0.122	2.413	1.062	0.739	1.753	12.875	8.724	excluded	excluded	excluded	excluded	excluded	excluded	excluded	excluded from the analyses
PF3D7_1372700	PF3D7_1372800	0	0	0	0	0	0	0.382	0	excluded	excluded	excluded	excluded	excluded	excluded	excluded	excluded from the analyses
PF3D7_1373200	PF3D7_1373300	0	0	0	0	0	0	0	0	excluded	excluded	excluded	excluded	excluded	excluded	excluded	excluded from the analyses
PF3D7_1373300	PF3D7_1373400	0	0	0	0	0.017	0.088	0.152	0.169	excluded	excluded	excluded	excluded	excluded	excluded	excluded	excluded from the analyses
[truncated: 332 more rows]

## Sheet: Tail-To-Tail
Definition of columns can be found in the "column" tab
In this table, we only considered reference genes for which the downstream gene is located on the opposite strand (tail-to-tail). This table shows the correlation between anti-sense RPKM of a reference gene and sense RPKM of the gene located downstream of the reference gene in a tail-to-tail orientation . A positive correlation indicates the observed antisense in the upstream genes might be affec…
upstream geneID	downstream geneID	upstream gene antisense expression at 10hr (RPKM)	upstream gene antisense expression at 20hr (RPKM)	upstream gene antisense expression at 30hr (RPKM)	upstream gene antisense expression at 40hr (RPKM)	downstream gene sense expression at 10hr (RPKM)	downstream gene sense expression at 20hr (RPKM)	downstream gene sense expression at 30hr (RPKM)	downstream gene sense expression at 40hr (RPKM)	correlation of fold-change in comparison 10h vs 20hr	correlation of fold-change in comparison 10h vs 30hr	correlation of fold-change in comparison 10h vs 40hr	correlation of fold-change in comparison 20h vs 30hr	correlation of fold-change in comparison 20h vs 40hr	correlation of fold-change in comparison 30h vs 40hr	overall correlation in 6 comparisons	additional comment on overall correlation
PF3D7_0100100	PF3D7_0100200	0.029	0.028	0.055	0.093	0.076	0.12	0.283	1.79	null	null	null	null	null	null	not enough data	no data. >= 85% null.
PF3D7_0100200	PF3D7_0100100	0.569	1.142	0.252	0.03	4.47	7.427	0.764	6.072	excluded	excluded	excluded	excluded	excluded	excluded	excluded	excluded from the analyses
PF3D7_0100800	PF3D7_0100900	0	0	0	0	0.108	0.038	0.7	0.028	excluded	excluded	excluded	excluded	excluded	excluded	excluded	excluded from the analyses
PF3D7_0100900	PF3D7_0100800	0	0	0	0.042	0	0	0	0	excluded	excluded	excluded	excluded	excluded	excluded	excluded	excluded from the analyses
PF3D7_0102700	PF3D7_0102800	0.068	0	0.151	0.177	2.852	1.704	42.153	66.21	null	null	null	null	null	null	not enough data	no data. >= 85% null.
PF3D7_0102800	PF3D7_0102700	0.331	0	0	0	49.337	4.275	3.586	4.079	excluded	excluded	excluded	excluded	excluded	excluded	excluded	excluded from the analyses
PF3D7_0103700	PF3D7_0103800	0.094	0	0.117	0.009	1.447	0.756	0.773	25.436	excluded	excluded	excluded	excluded	excluded	excluded	excluded	excluded from the analyses
PF3D7_0103800	PF3D7_0103700	0.333	0.896	0.773	0.467	3.034	6.313	8.789	6.746	positive	positive	no	no	no	no	positive (medium)	positively (medium) correlated. >=30% <50% positive with 0% negative.
PF3D7_0104100	PF3D7_0104200	0.127	0	0.257	0.074	94.95	24.673	169.494	184.593	excluded	excluded	excluded	excluded	excluded	excluded	excluded	excluded from the analyses
PF3D7_0104200	PF3D7_0104100	0.135	0	0.101	0	2.047	0.444	0.949	26.8	excluded	excluded	excluded	excluded	excluded	excluded	excluded	excluded from the analyses
PF3D7_0104400	PF3D7_0104500	0.492	1.462	0.866	1.162	35.1	120.028	155.239	49.574	positive	no	no	no	no	no	positive (weak)	positively (weak) correlated. >=15% <30% positive with 0% negative.
PF3D7_0104500	PF3D7_0104400	0.221	0.286	0.041	0.038	7.362	3.816	40.293	62.026	excluded	excluded	excluded	excluded	excluded	excluded	excluded	excluded from the analyses
PF3D7_0105100	PF3D7_0105200	0	0	0	0	3.744	17.494	129.07	45.352	excluded	excluded	excluded	excluded	excluded	excluded	excluded	excluded from the analyses
PF3D7_0105200	PF3D7_0105100	0	0.047	0.018	0.034	0.874	1.109	18.33	39.028	excluded	excluded	excluded	excluded	excluded	excluded	excluded	excluded from the analyses
PF3D7_0105700	PF3D7_0105800	0	0	0.003	0.006	13.649	2.551	31.928	124.371	excluded	excluded	excluded	excluded	excluded	excluded	excluded	excluded from the analyses
PF3D7_0105800	PF3D7_0105700	0.045	0	0.019	0.194	5.95	1.118	32.499	12.696	excluded	excluded	excluded	excluded	excluded	excluded	excluded	excluded from the analyses
PF3D7_0105900	PF3D7_0106000	0.112	0.074	0.023	0.732	8.317	1.388	13.536	57.837	null	null	null	null	null	null	not enough data	no data. >= 85% null.
PF3D7_0106000	PF3D7_0105900	0.116	0	0.034	0.744	2.183	1.035	9.031	15.938	null	null	null	null	null	null	not enough data	no data. >= 85% null.
PF3D7_0107000	PF3D7_0107100	0	0	0.156	0.059	0.393	0.586	31.499	11.801	excluded	excluded	excluded	excluded	excluded	excluded	excluded	excluded from the analyses
PF3D7_0107100	PF3D7_0107000	0.116	0	0.345	1.118	44.222	17.366	234.664	1066.58	null	null	null	null	null	positive	positive (weak)	positively (weak) correlated. >=15% <30% positive with 0% negative.
PF3D7_0107200	PF3D7_0107300	0	0	0	0.498	1.856	0.499	2.416	10.641	excluded	excluded	excluded	excluded	excluded	excluded	excluded	excluded from the analyses
PF3D7_0107300	PF3D7_0107200	0	0	0.692	0.491	0.019	0	3.864	3.661	null	null	null	null	null	no	no obvious correlation	no clear pattern.
PF3D7_0107400	PF3D7_0107500	7.315	3.887	0.848	0.702	337.502	294.126	353.842	86.651	no	no	positive	no	positive	no	positive (medium)	positively (medium) correlated. >=30% <50% positive with 0% negative.
PF3D7_0107500	PF3D7_0107400	0.081	0.027	0.231	2.788	4.536	2.721	67.837	160.368	excluded	excluded	excluded	excluded	excluded	excluded	excluded	excluded from the analyses
PF3D7_0107800	PF3D7_0107900	0	0.027	0.004	0.004	1.663	21.161	72.527	43.097	excluded	excluded	excluded	excluded	excluded	excluded	excluded	excluded from the analyses
PF3D7_0107900	PF3D7_0107800	0	0.313	1.457	1.636	2.26	3.975	38.217	26.717	null	null	null	positive	positive	no	positive (medium)	positively (medium) correlated. >=30% <50% positive with 0% negative.
PF3D7_0108300	PF3D7_0108400	0.065	0.033	0.115	0.002	14.532	12.605	16.153	24.79	excluded	excluded	excluded	excluded	excluded	excluded	excluded	excluded from the analyses
PF3D7_0108400	PF3D7_0108300	6.146	2.266	0.286	0.867	411.719	284.787	423.725	78.616	no	no	positive	no	positive	negative	no obvious correlation	not correlated. >=50% no correlation.
PF3D7_0108500	PF3D7_0108600	8.004	3.177	0.319	0	14.042	18.278	129.035	202.893	excluded	excluded	excluded	excluded	excluded	excluded	excluded	excluded from the analyses
PF3D7_0108600	PF3D7_0108500	60.945	16.363	1.795	0.514	22708	8733.44	578.053	169.241	positive	positive	positive	positive	positive	positive	positive (strong)	positively (strong) correlated. >=50% positive weak 0% negative.
PF3D7_0109100	PF3D7_0109200	0	0.052	0.035	0.148	7.26	19.253	51.684	56.202	excluded	excluded	excluded	excluded	excluded	excluded	excluded	excluded from the analyses
PF3D7_0109200	PF3D7_0109100	0	0	0.045	0	0.787	0.116	0.051	1.243	excluded	excluded	excluded	excluded	excluded	excluded	excluded	excluded from the analyses
PF3D7_0110000	PF3D7_0110100	0.428	1.018	1.222	0.898	4.32	7.526	13.574	9.014	no	positive	positive	no	no	no	positive (medium)	positively (medium) correlated. >=30% <50% positive with 0% negative.
PF3D7_0110100	PF3D7_0110000	0.175	0.185	0.653	0.697	13.006	31.929	116.665	170.198	null	null	null	null	null	no	no obvious correlation	no clear pattern.
PF3D7_0110600	PF3D7_0110700	0	0	0.006	0.02	14.664	12.406	298.291	99.348	excluded	excluded	excluded	excluded	excluded	excluded	excluded	excluded from the analyses
PF3D7_0110700	PF3D7_0110600	0	0.045	0.07	0.033	161.072	98.654	122.465	47.828	excluded	excluded	excluded	excluded	excluded	excluded	excluded	excluded from the analyses
PF3D7_0110800	PF3D7_0110900	0.068	0.344	0.128	0.027	2.321	17.954	26.511	9.636	excluded	excluded	excluded	excluded	excluded	excluded	excluded	excluded from the analyses
PF3D7_0110900	PF3D7_0110800	0.235	0.533	0.14	0.026	93.752	169.402	131.377	60.337	excluded	excluded	excluded	excluded	excluded	excluded	excluded	excluded from the analyses
PF3D7_0111400	PF3D7_0111500	0.009	0	0.007	0.13	61.164	16.684	181.746	443.793	excluded	excluded	excluded	excluded	excluded	excluded	excluded	excluded from the analyses
PF3D7_0111500	PF3D7_0111400	0	0	0.211	0.146	1.896	0.887	21.986	29.257	excluded	excluded	excluded	excluded	excluded	excluded	excluded	excluded from the analyses
PF3D7_0111800	PF3D7_0111900	0.02	0.054	0.186	0.103	11.164	8.931	91.226	219.525	excluded	excluded	excluded	excluded	excluded	excluded	excluded	excluded from the analyses
PF3D7_0111900	PF3D7_0111800	0	0	0.386	0.303	1.259	9.756	39.764	20.117	excluded	excluded	excluded	excluded	excluded	excluded	excluded	excluded from the analyses
PF3D7_0112900	PF3D7_0113000	0.167	1.163	0.36	0.104	521.618	7462.49	4679.8	160.669	null	null	null	no	null	null	no obvious correlation	no clear pattern.
PF3D7_0113000	PF3D7_0112900	0.037	0.099	0.046	0	1.601	0.987	0.388	5.465	excluded	excluded	excluded	excluded	excluded	excluded	excluded	excluded from the analyses
PF3D7_0113100	PF3D7_0113200	0.004	0	0	0	9.436	22.385	164.973	69.074	excluded	excluded	excluded	excluded	excluded	excluded	excluded	excluded from the analyses
PF3D7_0113200	PF3D7_0113100	0	0	0.097	0.066	0.367	0.294	1.261	0.501	excluded	excluded	excluded	excluded	excluded	excluded	excluded	excluded from the analyses
PF3D7_0113800	PF3D7_0113900	0.035	0.043	0.004	0.029	24.982	22.855	1.307	3.485	excluded	excluded	excluded	excluded	excluded	excluded	excluded	excluded from the analyses
PF3D7_0113900	PF3D7_0113800	0.671	0.382	1.414	2.941	3.082	1.291	0.991	0.497	no	negative	negative	no	negative	no	negative (strong)	negatively (strong) correlated. >=50% negative and 0% positive.
PF3D7_0114000	PF3D7_0114100	0	0	0	0	0	0.608	7.049	0.256	excluded	excluded	excluded	excluded	excluded	excluded	excluded	excluded from the analyses
PF3D7_0114100	PF3D7_0114000	0.329	0	0	0.021	20.642	9.129	1.732	1.226	excluded	excluded	excluded	excluded	excluded	excluded	excluded	excluded from the analyses
PF3D7_0115600	PF3D7_0115700	2.93	3.219	0.825	0.698	1.436	2.997	0.263	1.593	no	positive	no	positive	no	no	positive (medium)	positively (medium) correlated. >=30% <50% positive with 0% negative.
PF3D7_0115700	PF3D7_0115600	0.011	0.009	0.005	0.067	0.116	0.017	0.55	0.078	excluded	excluded	excluded	excluded	excluded	excluded	excluded	excluded from the analyses
PF3D7_0200100	PF3D7_0200200	0.004	0.008	0.012	0.029	0	0.02	0.078	0.044	excluded	excluded	excluded	excluded	excluded	excluded	excluded	excluded from the analyses
PF3D7_0200200	PF3D7_0200100	0.77	0.02	0	0.073	6.546	10.742	0.808	2.354	excluded	excluded	excluded	excluded	excluded	excluded	excluded	excluded from the analyses
PF3D7_0201400	PF3D7_0201500	0.201	0.255	0.167	0.314	17.457	157.762	85.91	72.111	excluded	excluded	excluded	excluded	excluded	excluded	excluded	excluded from the analyses
PF3D7_0201500	PF3D7_0201400	0	0	0	0.116	0.08	0.212	0.3	0.376	excluded	excluded	excluded	excluded	excluded	excluded	excluded	excluded from the analyses
PF3D7_0202500	PF3D7_0202600	0	0.498	0	0.597	14.601	18.761	94.62	32.353	excluded	excluded	excluded	excluded	excluded	excluded	excluded	excluded from the analyses
PF3D7_0202600	PF3D7_0202500	0.436	0.139	0.004	0	3068.46	4256.39	116.452	17.874	excluded	excluded	excluded	excluded	excluded	excluded	excluded	excluded from the analyses
PF3D7_0202700	PF3D7_0202800	0.443	0.246	0.862	11.028	3.516	1.22	14.947	126.27	no	no	positive	positive	positive	positive	positive (strong)	positively (strong) correlated. >=50% positive weak 0% negative.
PF3D7_0202800	PF3D7_0202700	0	0	0.131	0.41	0.303	1.047	10.639	10.172	excluded	excluded	excluded	excluded	excluded	excluded	excluded	excluded from the analyses
PF3D7_0202900	PF3D7_0203000	1.354	0.226	7.299	11.737	54.174	2.34	32.105	32.863	positive	no	no	positive	positive	no	positive (strong)	positively (strong) correlated. >=50% positive weak 0% negative.
PF3D7_0203000	PF3D7_0202900	0	0.047	0.113	0.51	0.333	0	2.288	10.773	excluded	excluded	excluded	excluded	excluded	excluded	excluded	excluded from the analyses
PF3D7_0203300	PF3D7_0203400	0.233	0	0.58	0.667	16.484	9.296	128.892	569.006	null	positive	positive	null	null	no	positive (medium)	positively (medium) correlated. >=30% <50% positive with 0% negative.
PF3D7_0203400	PF3D7_0203300	0	1.171	0.058	0	3.571	6.782	19.405	55.502	excluded	excluded	excluded	excluded	excluded	excluded	excluded	excluded from the analyses
PF3D7_0203600	PF3D7_0203700	0.692	1.159	0.156	0.069	971.786	717.268	377.349	34.093	no	null	null	null	null	null	no obvious correlation	no clear pattern.
PF3D7_0203700	PF3D7_0203600	0.057	0.106	0.154	0	1.106	0.595	6.538	23.555	excluded	excluded	excluded	excluded	excluded	excluded	excluded	excluded from the analyses
PF3D7_0204000	PF3D7_0204100	0.047	0	0.02	0.043	29.787	2.495	15.899	90.393	excluded	excluded	excluded	excluded	excluded	excluded	excluded	excluded from the analyses
PF3D7_0204100	PF3D7_0204000	0	0	0.002	0.011	0.016	0.2	4.513	3.793	excluded	excluded	excluded	excluded	excluded	excluded	excluded	excluded from the analyses
PF3D7_0204200	PF3D7_0204300	0.616	0.072	0.246	0	66.434	66.616	80.048	38.053	excluded	excluded	excluded	excluded	excluded	excluded	excluded	excluded from the analyses
PF3D7_0204300	PF3D7_0204200	0.018	0.114	0.03	0	143.873	242.239	191.083	265.607	excluded	excluded	excluded	excluded	excluded	excluded	excluded	excluded from the analyses
PF3D7_0204900	PF3D7_0205000	0.018	0.075	0.324	0.097	0.333	0.287	4.121	2.794	excluded	excluded	excluded	excluded	excluded	excluded	excluded	excluded from the analyses
PF3D7_0205000	PF3D7_0204900	0	0	0.574	0.809	2.747	1.91	23.547	52.147	null	null	null	null	null	no	no obvious correlation	no clear pattern.
PF3D7_0205400	PF3D7_0205500	0.069	0	0.011	0	21.884	45.751	30.103	61.413	excluded	excluded	excluded	excluded	excluded	excluded	excluded	excluded from the analyses
PF3D7_0205500	PF3D7_0205400	0.761	0	0.198	0.037	33.233	36.034	46.716	39.27	excluded	excluded	excluded	excluded	excluded	excluded	excluded	excluded from the analyses
PF3D7_0205700	PF3D7_0205800	1.352	0.974	4.109	27.896	7.222	7.134	30.463	314.901	no	positive	positive	positive	positive	positive	positive (strong)	positively (strong) correlated. >=50% positive weak 0% negative.
PF3D7_0205800	PF3D7_0205700	24.805	30.97	8.604	8.781	125.606	130.142	19.677	59.102	no	positive	positive	positive	positive	no	positive (strong)	positively (strong) correlated. >=50% positive weak 0% negative.
PF3D7_0205900	PF3D7_0206000	0.065	0.041	0.227	0.157	28.565	13.565	30.377	10.008	excluded	excluded	excluded	excluded	excluded	excluded	excluded	excluded from the analyses
PF3D7_0206000	PF3D7_0205900	0.017	0.044	0.065	0.016	30.883	52.285	126.677	308.49	excluded	excluded	excluded	excluded	excluded	excluded	excluded	excluded from the analyses
PF3D7_0206400	PF3D7_0206500	0.084	0.094	0.031	0.066	35.069	13.53	21.401	10.391	excluded	excluded	excluded	excluded	excluded	excluded	excluded	excluded from the analyses
PF3D7_0206500	PF3D7_0206400	0.114	0.346	0.323	0.6	12.356	23.636	48.189	5.517	null	null	null	no	no	no	no obvious correlation	not correlated. >=50% no correlation.
PF3D7_0206700	PF3D7_0206800	1.185	0.422	0.122	2.806	568.06	71.435	29.663	2223.7	positive	null	positive	null	positive	null	positive (strong)	positively (strong) correlated. >=50% positive weak 0% negative.
PF3D7_0206800	PF3D7_0206700	31.023	35.097	15.128	8.143	81.855	69.803	75.734	41.482	no	no	no	no	no	no	no obvious correlation	not correlated. >=50% no correlation.
PF3D7_0207100	PF3D7_0207200	0.14	0.004	0.066	0.34	4.143	0.909	4.414	14.246	excluded	excluded	excluded	excluded	excluded	excluded	excluded	excluded from the analyses
PF3D7_0207200	PF3D7_0207100	0.43	0	0.162	0.275	42.174	1.742	20.784	27.669	excluded	excluded	excluded	excluded	excluded	excluded	excluded	excluded from the analyses
PF3D7_0208100	PF3D7_0208200	0.236	0.082	0.044	0.016	94.072	105.551	83.077	35.39	excluded	excluded	excluded	excluded	excluded	excluded	excluded	excluded from the analyses
PF3D7_0208200	PF3D7_0208100	0	0.11	0	0.13	5.5	1.316	27.981	59.484	excluded	excluded	excluded	excluded	excluded	excluded	excluded	excluded from the analyses
PF3D7_0208300	PF3D7_0208400	0.93	1.193	2.444	6.767	13.795	12.958	36.058	37.071	no	positive	positive	positive	positive	no	positive (strong)	positively (strong) correlated. >=50% positive weak 0% negative.
PF3D7_0208400	PF3D7_0208300	0.009	0.007	0.044	0.007	6.852	6.409	11.155	2.393	excluded	excluded	excluded	excluded	excluded	excluded	excluded	excluded from the analyses
PF3D7_0208600	PF3D7_0208700	0	0.16	0.042	0.02	2.389	24.086	27.625	32.18	excluded	excluded	excluded	excluded	excluded	excluded	excluded	excluded from the analyses
PF3D7_0208700	PF3D7_0208600	0.888	0	2.671	1.697	26.42	11.059	181.289	216.465	null	positive	no	null	null	no	positive (weak)	positively (weak) correlated. >=15% <30% positive with 0% negative.
PF3D7_0209000	PF3D7_0209100	0.18	0.076	0.076	0.145	32.583	31.99	34.384	86.395	excluded	excluded	excluded	excluded	excluded	excluded	excluded	excluded from the analyses
PF3D7_0209100	PF3D7_0209000	0.037	0.02	0.046	0	0.26	0.169	0.18	0.07	excluded	excluded	excluded	excluded	excluded	excluded	excluded	excluded from the analyses
PF3D7_0209300	PF3D7_0209400	0.47	0	0.065	0.918	4.199	11.034	16.923	23.847	excluded	excluded	excluded	excluded	excluded	excluded	excluded	excluded from the analyses
PF3D7_0209400	PF3D7_0209300	0.098	0.296	1.279	0.874	0.34	2.596	12.845	23.391	null	null	null	positive	positive	no	positive (medium)	positively (medium) correlated. >=30% <50% positive with 0% negative.
PF3D7_0210100	PF3D7_0210200	0	0	0.76	0.562	5.406	0.851	40.353	26.648	excluded	excluded	excluded	excluded	excluded	excluded	excluded	excluded from the analyses
PF3D7_0210200	PF3D7_0210100	0.262	0.356	0.191	0.089	269.05	786.768	567.103	588.04	no	null	null	null	null	null	no obvious correlation	no clear pattern.
PF3D7_0210500	PF3D7_0210600	0.093	0.025	0.008	0.029	64.274	5.201	2.131	50.846	excluded	excluded	excluded	excluded	excluded	excluded	excluded	excluded from the analyses
PF3D7_0210600	PF3D7_0210500	0	0	0.035	0	0.215	0.35	4.86	1.277	excluded	excluded	excluded	excluded	excluded	excluded	excluded	excluded from the analyses
PF3D7_0210700	PF3D7_0210800	0.698	0.591	0.017	0	35.745	36.721	16.811	9.103	excluded	excluded	excluded	excluded	excluded	excluded	excluded	excluded from the analyses
PF3D7_0210800	PF3D7_0210700	0	0	0	0	30.295	4.387	10.275	42.117	excluded	excluded	excluded	excluded	excluded	excluded	excluded	excluded from the analyses
PF3D7_0211100	PF3D7_0211200	0.006	0	0.019	0.066	6.608	6.083	39.52	155.084	excluded	excluded	excluded	excluded	excluded	excluded	excluded	excluded from the analyses
PF3D7_0211200	PF3D7_0211100	0	0	0.332	0.021	0.28	0.095	3.659	0.332	excluded	excluded	excluded	excluded	excluded	excluded	excluded	excluded from the analyses
PF3D7_0211800	PF3D7_0211900	0.062	0.065	0.367	0.273	7.243	3.982	73.435	186.8	excluded	excluded	excluded	excluded	excluded	excluded	excluded	excluded from the analyses
PF3D7_0211900	PF3D7_0211800	0.698	6.017	2.132	1.318	68.005	355.533	364.574	275.956	positive	positive	no	no	no	no	positive (medium)	positively (medium) correlated. >=30% <50% positive with 0% negative.
PF3D7_0212100	PF3D7_0212200	0.044	0.04	0.023	0.032	15.126	53.932	97.828	46.491	excluded	excluded	excluded	excluded	excluded	excluded	excluded	excluded from the analyses
PF3D7_0212200	PF3D7_0212100	0.295	0.156	0.143	0.883	39.909	30.71	64.389	57.289	null	null	no	null	null	null	no obvious correlation	no clear pattern.
PF3D7_0212300	PF3D7_0212400	0.088	0.062	0.11	0.069	10.598	8.429	32.715	14.015	excluded	excluded	excluded	excluded	excluded	excluded	excluded	excluded from the analyses
PF3D7_0212400	PF3D7_0212300	0.121	0.019	0.034	0.101	207.939	406.939	264.462	146.462	excluded	excluded	excluded	excluded	excluded	excluded	excluded	excluded from the analyses
PF3D7_0212600	PF3D7_0212700	0.05	0.159	0	0.255	4.812	27.262	49.728	55.398	excluded	excluded	excluded	excluded	excluded	excluded	excluded	excluded from the analyses
PF3D7_0212700	PF3D7_0212600	0.449	0	0	0.011	121.841	12.725	6.77	106.86	excluded	excluded	excluded	excluded	excluded	excluded	excluded	excluded from the analyses
PF3D7_0213100	PF3D7_0213200	0	0	0.207	0.224	2.684	1.261	45.571	83.333	excluded	excluded	excluded	excluded	excluded	excluded	excluded	excluded from the analyses
PF3D7_0213200	PF3D7_0213100	3.678	5.516	6.646	22.269	141.831	356.994	526.037	204.968	no	no	no	no	no	negative	negative (weak)	negatively (weak) correlated. >=15% <30% negative with 0% positive.
PF3D7_0213400	PF3D7_0213600	0.66	2.77	2.131	1.702	0.195	0.3	1.388	0.511	null	null	null	no	no	no	no obvious correlation	not correlated. >=50% no correlation.
PF3D7_0213800	PF3D7_0213900	0.253	0.178	0.047	0.066	23.533	12.998	30.399	3.142	excluded	excluded	excluded	excluded	excluded	excluded	excluded	excluded from the analyses
PF3D7_0213900	PF3D7_0213800	0.011	0	0.009	0	0.731	4.658	9.664	2.584	excluded	excluded	excluded	excluded	excluded	excluded	excluded	excluded from the analyses
PF3D7_0214000	PF3D7_0214100	0.509	0.147	0.106	0.262	87.536	77.864	58.099	41.265	excluded	excluded	excluded	excluded	excluded	excluded	excluded	excluded from the analyses
PF3D7_0214100	PF3D7_0214000	0.465	0.356	0.149	0.12	71.004	99.119	163.827	39.023	excluded	excluded	excluded	excluded	excluded	excluded	excluded	excluded from the analyses
PF3D7_0214300	PF3D7_0214400	0.008	0.069	0.025	0.004	134.716	85.695	57.379	5.353	excluded	excluded	excluded	excluded	excluded	excluded	excluded	excluded from the analyses
PF3D7_0214400	PF3D7_0214300	0.132	0	0.076	0	1.901	1.937	2.905	1.031	excluded	excluded	excluded	excluded	excluded	excluded	excluded	excluded from the analyses
PF3D7_0214600	PF3D7_0214700	0	0	0	0	11.194	1.065	0.488	11.278	excluded	excluded	excluded	excluded	excluded	excluded	excluded	excluded from the analyses
PF3D7_0214700	PF3D7_0214600	0.588	0	0	0.115	57.602	2.156	1.235	11.059	excluded	excluded	excluded	excluded	excluded	excluded	excluded	excluded from the analyses
PF3D7_0214900	PF3D7_0215000	0.046	0	0.022	0.016	11.458	5.837	47.804	70.192	excluded	excluded	excluded	excluded	excluded	excluded	excluded	excluded from the analyses
PF3D7_0215000	PF3D7_0214900	0	0.022	0.024	0.044	181.576	6.314	8.836	115.23	excluded	excluded	excluded	excluded	excluded	excluded	excluded	excluded from the analyses
PF3D7_0215200	PF3D7_0215300	0	0	0	0	20.853	16.295	0.745	0.452	excluded	excluded	excluded	excluded	excluded	excluded	excluded	excluded from the analyses
PF3D7_0215300	PF3D7_0215200	0.028	0.037	0.147	0.132	1.771	3.363	2.046	3.566	excluded	excluded	excluded	excluded	excluded	excluded	excluded	excluded from the analyses
PF3D7_0215500	PF3D7_0215600	0.509	0.66	0.095	0.09	9.583	18.282	20.579	23.203	no	null	null	null	null	null	no obvious correlation	no clear pattern.
PF3D7_0215600	PF3D7_0215500	1.073	0.723	0.853	1.141	4.944	5.494	6.431	4.66	no	no	no	no	no	no	no obvious correlation	not correlated. >=50% no correlation.
PF3D7_0215700	PF3D7_0215800	0.005	0	0.047	0.106	1.229	0.332	11.685	16.561	excluded	excluded	excluded	excluded	excluded	excluded	excluded	excluded from the analyses
PF3D7_0215800	PF3D7_0215700	0.14	0.089	0.041	0.049	59.596	73.567	77.431	71.748	excluded	excluded	excluded	excluded	excluded	excluded	excluded	excluded from the analyses
PF3D7_0216000	PF3D7_0216100	0.022	0.116	0.321	0.297	0.908	1.375	4.295	3.734	excluded	excluded	excluded	excluded	excluded	excluded	excluded	excluded from the analyses
PF3D7_0216100	PF3D7_0216000	0.005	0.011	0	0.029	1.386	0.12	1.162	2.893	excluded	excluded	excluded	excluded	excluded	excluded	excluded	excluded from the analyses
PF3D7_0216700	PF3D7_0216800	0.014	0	0.004	0.007	1.728	0.337	0.762	21.837	excluded	excluded	excluded	excluded	excluded	excluded	excluded	excluded from the analyses
PF3D7_0216800	PF3D7_0216700	0.308	0.035	0.056	0.074	72.78	4.909	56.289	32.823	excluded	excluded	excluded	excluded	excluded	excluded	excluded	excluded from the analyses
PF3D7_0216900	PF3D7_0217000	0	0	0	0.116	0.418	0.292	1.336	10.951	excluded	excluded	excluded	excluded	excluded	excluded	excluded	excluded from the analyses
PF3D7_0217000	PF3D7_0216900	0.161	0.068	2.282	1.241	8.489	7.172	11.641	37.405	null	null	null	null	null	no	no obvious correlation	no clear pattern.
PF3D7_0217100	PF3D7_0217200	0.228	0.024	0.085	0.204	2.539	0.927	7.726	1.804	excluded	excluded	excluded	excluded	excluded	excluded	excluded	excluded from the analyses
PF3D7_0217200	PF3D7_0217100	0.003	0.011	0.069	0.275	24.281	11.356	178.666	444.074	null	null	null	null	null	null	not enough data	no data. >= 85% null.
PF3D7_0217500	PF3D7_0217600	0.18	0.013	0.04	0.197	9.872	13.99	36.584	25.982	excluded	excluded	excluded	excluded	excluded	excluded	excluded	excluded from the analyses
PF3D7_0217600	PF3D7_0217500	0.007	0	0.021	0.017	249.34	20.417	11.2	393.081	excluded	excluded	excluded	excluded	excluded	excluded	excluded	excluded from the analyses
PF3D7_0217800	PF3D7_0217900	0	0	0.484	1.593	9.631	6.513	129.037	183.516	excluded	excluded	excluded	excluded	excluded	excluded	excluded	excluded from the analyses
PF3D7_0217900	PF3D7_0217800	2.127	4.572	0.542	0.368	267.484	1322.71	1081.2	1286.72	positive	negative	negative	no	no	no	no obvious correlation	not correlated. >=50% no correlation.
PF3D7_0218100	PF3D7_0218200	0	0	0.015	0.111	9.151	18.135	64.746	47.46	excluded	excluded	excluded	excluded	excluded	excluded	excluded	excluded from the analyses
PF3D7_0218200	PF3D7_0218100	0	0	0.026	0	1.948	1.534	4.749	71.279	excluded	excluded	excluded	excluded	excluded	excluded	excluded	excluded from the analyses
PF3D7_0218600	PF3D7_0218700	1.005	0.276	0.114	0.101	62.65	67.998	33.678	19.154	excluded	excluded	excluded	excluded	excluded	excluded	excluded	excluded from the analyses
PF3D7_0218700	PF3D7_0218600	0.182	0.055	0.108	0.02	14.951	22.541	110.042	16.795	excluded	excluded	excluded	excluded	excluded	excluded	excluded	excluded from the analyses
PF3D7_0219200	PF3D7_0219300	0	0	0	0.924	9.172	18.579	32.185	75.272	excluded	excluded	excluded	excluded	excluded	excluded	excluded	excluded from the analyses
PF3D7_0219300	PF3D7_0219200	3.057	4.324	0.411	0	617.178	1738.49	1612.43	2794.85	no	negative	null	no	null	null	negative (weak)	negatively (weak) correlated. >=15% <30% negative with 0% positive.
PF3D7_0219400	PF3D7_0219500	0.684	0	0.258	0.291	1.745	0.804	15.136	29.914	excluded	excluded	excluded	excluded	excluded	excluded	excluded	excluded from the analyses
PF3D7_0219500	PF3D7_0219400	0.427	0.177	0.062	0.043	17.098	48.492	45.745	230.307	null	null	null	null	null	null	not enough data	no data. >= 85% null.
PF3D7_0220100	PF3D7_0220200	0.17	0.02	0.016	0.079	540.492	1136.05	1271.32	371.965	excluded	excluded	excluded	excluded	excluded	excluded	excluded	excluded from the analyses
PF3D7_0220200	PF3D7_0220100	3.134	0.515	0.434	1.25	105.644	77.602	31.566	8.767	excluded	excluded	excluded	excluded	excluded	excluded	excluded	excluded from the analyses
PF3D7_0220400	PF3D7_0220500	0	0	0	0	94.081	97.224	9.437	39.721	excluded	excluded	excluded	excluded	excluded	excluded	excluded	excluded from the analyses
PF3D7_0220500	PF3D7_0220400	0	0	0	0	3.731	2.311	0.964	0.291	excluded	excluded	excluded	excluded	excluded	excluded	excluded	excluded from the analyses
PF3D7_0222000	PF3D7_0222100	0	0	0	0	0	0.347	5.912	0.107	excluded	excluded	excluded	excluded	excluded	excluded	excluded	excluded from the analyses
PF3D7_0222100	PF3D7_0222000	0.301	0	0	0	3.599	11.669	0.646	0.156	excluded	excluded	excluded	excluded	excluded	excluded	excluded	excluded from the analyses
PF3D7_0223400	PF3D7_0223500	0.058	0	0.08	0	4.093	7.522	0.455	1.292	excluded	excluded	excluded	excluded	excluded	excluded	excluded	excluded from the analyses
PF3D7_0223500	PF3D7_0223400	0.006	0	0.034	0.014	0.038	0.426	1.099	1.378	excluded	excluded	excluded	excluded	excluded	excluded	excluded	excluded from the analyses
PF3D7_0300100	PF3D7_0300200	0	0	0	0.007	0	0.041	0.128	0.135	excluded	excluded	excluded	excluded	excluded	excluded	excluded	excluded from the analyses
PF3D7_0300200	PF3D7_0300100	0.115	0.163	0.016	0	0.389	0.36	0.425	2.063	excluded	excluded	excluded	excluded	excluded	excluded	excluded	excluded from the analyses
PF3D7_0300900	PF3D7_0301000	0	0	0	0	0.015	0	0.013	0.012	excluded	excluded	excluded	excluded	excluded	excluded	excluded	excluded from the analyses
PF3D7_0301000	PF3D7_0300900	0	0	0	0	0	0	0	0	excluded	excluded	excluded	excluded	excluded	excluded	excluded	excluded from the analyses
PF3D7_0301100	PF3D7_0301200	0	0	0	0	0	0	0	0	excluded	excluded	excluded	excluded	excluded	excluded	excluded	excluded from the analyses
PF3D7_0301200	PF3D7_0301100	0	0	0	0	0	0	0	0	excluded	excluded	excluded	excluded	excluded	excluded	excluded	excluded from the analyses
PF3D7_0301800	PF3D7_0301900	0.415	0.026	0.041	0	2.741	1.731	32.976	40.004	excluded	excluded	excluded	excluded	excluded	excluded	excluded	excluded from the analyses
PF3D7_0301900	PF3D7_0301800	0.929	0.117	0	0.16	1443.16	178.05	12.523	16.456	null	null	null	null	null	null	not enough data	no data. >= 85% null.
PF3D7_0302600	PF3D7_0302700	0.005	0.063	0	0.018	3.099	4.497	21.442	119.853	excluded	excluded	excluded	excluded	excluded	excluded	excluded	excluded from the analyses
PF3D7_0302700	PF3D7_0302600	0	0	0.034	0	0.961	0.321	15.686	9.539	excluded	excluded	excluded	excluded	excluded	excluded	excluded	excluded from the analyses
PF3D7_0303200	PF3D7_0303300	0.157	0.12	0.18	0.038	316.583	532.317	417.259	599.01	excluded	excluded	excluded	excluded	excluded	excluded	excluded	excluded from the analyses
PF3D7_0303300	PF3D7_0303200	0	0	0	0.032	59.481	6.417	36.973	132.8	excluded	excluded	excluded	excluded	excluded	excluded	excluded	excluded from the analyses
PF3D7_0303600	PF3D7_0303700	0	0	0.087	0.191	39.12	13.298	254.875	253.762	excluded	excluded	excluded	excluded	excluded	excluded	excluded	excluded from the analyses
PF3D7_0303700	PF3D7_0303600	0.056	0	0.012	0	0.14	2.733	10.333	3.083	excluded	excluded	excluded	excluded	excluded	excluded	excluded	excluded from the analyses
PF3D7_0303800	PF3D7_0303900	0.063	0.011	0.009	0.462	0.701	0.101	0.529	11.096	null	null	null	null	null	null	not enough data	no data. >= 85% null.
PF3D7_0303900	PF3D7_0303800	0.064	0	0.185	0.174	1.735	0.838	20.405	11.509	excluded	excluded	excluded	excluded	excluded	excluded	excluded	excluded from the analyses
PF3D7_0304100	PF3D7_0304200	1.23	0.353	0.218	0.485	34.631	38.563	27.116	44.781	excluded	excluded	excluded	excluded	excluded	excluded	excluded	excluded from the analyses
PF3D7_0304200	PF3D7_0304100	0.012	0	0	0.028	48.956	4.659	1.706	49.91	excluded	excluded	excluded	excluded	excluded	excluded	excluded	excluded from the analyses
PF3D7_0304400	PF3D7_0304500	0	0	0.1	0	3.489	3.454	107.954	108.399	excluded	excluded	excluded	excluded	excluded	excluded	excluded	excluded from the analyses
PF3D7_0304500	PF3D7_0304400	1.946	1.746	0.61	0.258	1017.81	2622.57	2304.1	1769.31	no	negative	no	no	no	no	negative (weak)	negatively (weak) correlated. >=15% <30% negative with 0% positive.
PF3D7_0304800	PF3D7_0304900	0.122	0.073	0.058	0.047	215.843	310.813	234.664	255.761	excluded	excluded	excluded	excluded	excluded	excluded	excluded	excluded from the analyses
PF3D7_0304900	PF3D7_0304800	0	0.272	0	0.201	0.608	0.294	3.929	7.162	excluded	excluded	excluded	excluded	excluded	excluded	excluded	excluded from the analyses
PF3D7_0305200	PF3D7_0305300	0.11	0.012	0	0.004	358.868	148.168	88.754	46.341	excluded	excluded	excluded	excluded	excluded	excluded	excluded	excluded from the analyses
PF3D7_0305300	PF3D7_0305200	0.388	0.222	0.06	0.354	29.496	17.021	24.837	18.368	excluded	excluded	excluded	excluded	excluded	excluded	excluded	excluded from the analyses
PF3D7_0305400	PF3D7_0305500	2.036	0.549	0.647	0.135	88.56	66.963	180.536	31.549	no	negative	null	no	null	null	negative (weak)	negatively (weak) correlated. >=15% <30% negative with 0% positive.
PF3D7_0305500	PF3D7_0305400	0.008	0.062	0.024	0.017	11.174	7.826	13.99	56.245	excluded	excluded	excluded	excluded	excluded	excluded	excluded	excluded from the analyses
PF3D7_0305800	PF3D7_0305900	0.006	0	0	0	1.661	0.037	6.751	16.055	excluded	excluded	excluded	excluded	excluded	excluded	excluded	excluded from the analyses
PF3D7_0305900	PF3D7_0305800	0	0	0	0	1.476	0.452	1.085	0.598	excluded	excluded	excluded	excluded	excluded	excluded	excluded	excluded from the analyses
PF3D7_0306200	PF3D7_0306300	0.126	0.191	0.12	0.056	18.726	106.645	295.681	291.628	excluded	excluded	excluded	excluded	excluded	excluded	excluded	excluded from the analyses
PF3D7_0306300	PF3D7_0306200	0.228	0.06	0.284	0.222	11.556	31.379	89.12	28.577	excluded	excluded	excluded	excluded	excluded	excluded	excluded	excluded from the analyses
PF3D7_0306400	PF3D7_0306500	0.029	0.03	0.032	0.052	25.482	9.279	108.866	556.363	excluded	excluded	excluded	excluded	excluded	excluded	excluded	excluded from the analyses
PF3D7_0306500	PF3D7_0306400	0	0	0.035	0.311	4.842	3.117	18.085	133.127	excluded	excluded	excluded	excluded	excluded	excluded	excluded	excluded from the analyses
PF3D7_0306700	PF3D7_0306800	0	0	0.271	0	149.349	310.512	314.635	74.584	excluded	excluded	excluded	excluded	excluded	excluded	excluded	excluded from the analyses
PF3D7_0306800	PF3D7_0306700	0.153	0.012	0.078	0	17.482	31.098	22.722	34.492	excluded	excluded	excluded	excluded	excluded	excluded	excluded	excluded from the analyses
PF3D7_0306900	PF3D7_0307100	6.366	12.541	1.043	0.642	429.707	1660.37	1075.39	1015.62	excluded	excluded	excluded	excluded	excluded	excluded	excluded	excluded from the analyses
PF3D7_0307100	PF3D7_0306900	6.665	6.245	0.886	0	604.766	1750.02	1300.63	1135.55	excluded	excluded	excluded	excluded	excluded	excluded	excluded	excluded from the analyses
PF3D7_0307300	PF3D7_0307400	0.012	0	0.041	0.038	4.252	2.184	48.663	150.222	excluded	excluded	excluded	excluded	excluded	excluded	excluded	excluded from the analyses
PF3D7_0307400	PF3D7_0307300	0.068	0.018	0	0	2.373	1.391	0.194	2.188	excluded	excluded	excluded	excluded	excluded	excluded	excluded	excluded from the analyses
PF3D7_0307600	PF3D7_0307700	0.017	0	0.433	0.637	15.869	3.972	76.984	197.536	null	null	null	null	null	no	no obvious correlation	no clear pattern.
PF3D7_0307700	PF3D7_0307600	0.01	0.004	0.006	0.024	2.803	1.165	20.705	41.745	excluded	excluded	excluded	excluded	excluded	excluded	excluded	excluded from the analyses
PF3D7_0307800	PF3D7_0307900	0	0.009	0.06	0.014	0.388	0.251	19.928	2.028	excluded	excluded	excluded	excluded	excluded	excluded	excluded	excluded from the analyses
PF3D7_0307900	PF3D7_0307800	0.007	0.002	0.014	0.004	10.887	30.153	35.708	47.97	excluded	excluded	excluded	excluded	excluded	excluded	excluded	excluded from the analyses
PF3D7_0308100	PF3D7_0308200	0.062	0.097	0.012	0.009	51.686	127.295	150.09	25.854	excluded	excluded	excluded	excluded	excluded	excluded	excluded	excluded from the analyses
PF3D7_0308200	PF3D7_0308100	0.047	0.246	0.145	0.055	8.658	0.775	1.036	34.346	excluded	excluded	excluded	excluded	excluded	excluded	excluded	excluded from the analyses
PF3D7_0308800	PF3D7_0308900	0.522	1.47	0.193	0.633	25.071	20.847	29.6	14.272	no	null	no	null	no	null	no obvious correlation	not correlated. >=50% no correlation.
PF3D7_0308900	PF3D7_0308800	0.127	0.014	0.03	0.141	6.898	1.041	20.025	74.965	excluded	excluded	excluded	excluded	excluded	excluded	excluded	excluded from the analyses
PF3D7_0309000	PF3D7_0309100	0.109	0.046	0.236	0.444	1.275	0.187	2.735	14.206	null	null	null	null	null	no	no obvious correlation	no clear pattern.
PF3D7_0309100	PF3D7_0309000	0.283	0.599	0.118	0.802	16.476	17.586	18.197	25.821	no	null	no	null	no	null	no obvious correlation	not correlated. >=50% no correlation.
PF3D7_0309600	PF3D7_0309700	0.446	0.589	0.046	0	13.712	6.4	8.242	4.042	excluded	excluded	excluded	excluded	excluded	excluded	excluded	excluded from the analyses
PF3D7_0309700	PF3D7_0309600	0.557	0.97	0.24	0.064	11738.9	27347.6	17249.6	16214.3	excluded	excluded	excluded	excluded	excluded	excluded	excluded	excluded from the analyses
PF3D7_0309800	PF3D7_0309900	0	0	0	0.018	0.672	0.301	9.622	7.479	excluded	excluded	excluded	excluded	excluded	excluded	excluded	excluded from the analyses
PF3D7_0309900	PF3D7_0309800	0.041	0.016	0.012	0.026	23.842	35.175	12.912	12.153	excluded	excluded	excluded	excluded	excluded	excluded	excluded	excluded from the analyses
PF3D7_0310400	PF3D7_0310500	0	0.051	0.085	0.098	7.055	10.345	34.179	13.11	excluded	excluded	excluded	excluded	excluded	excluded	excluded	excluded from the analyses
PF3D7_0310500	PF3D7_0310400	0.064	0.02	0.041	0.119	20.086	4.916	28.272	177.003	excluded	excluded	excluded	excluded	excluded	excluded	excluded	excluded from the analyses
PF3D7_0311000	PF3D7_0311100	0	0	0	0	79.075	59.109	90.7	41.127	excluded	excluded	excluded	excluded	excluded	excluded	excluded	excluded from the analyses
PF3D7_0311100	PF3D7_0311000	0.021	0	0.052	0.008	0.856	0.065	0.787	0.764	excluded	excluded	excluded	excluded	excluded	excluded	excluded	excluded from the analyses
PF3D7_0311200	PF3D7_0311300	0	0	0	0	47.731	8.387	103.007	289.22	excluded	excluded	excluded	excluded	excluded	excluded	excluded	excluded from the analyses
PF3D7_0311300	PF3D7_0311200	0	0	0	0.021	2.668	6.052	24.092	12.284	excluded	excluded	excluded	excluded	excluded	excluded	excluded	excluded from the analyses
PF3D7_0311400	PF3D7_0311500	0	0.021	0.004	0	133.106	140.26	55.808	121.229	excluded	excluded	excluded	excluded	excluded	excluded	excluded	excluded from the analyses
PF3D7_0311500	PF3D7_0311400	0.384	0	0.511	0.72	2.527	0.098	0.226	0.553	excluded	excluded	excluded	excluded	excluded	excluded	excluded	excluded from the analyses
PF3D7_0311800	PF3D7_0311900	0	0	0	0	0.196	0.423	7.999	6.096	excluded	excluded	excluded	excluded	excluded	excluded	excluded	excluded from the analyses
PF3D7_0311900	PF3D7_0311800	0.098	0.199	0.326	2.519	3.846	1.962	21.955	54.082	null	null	null	null	null	positive	positive (weak)	positively (weak) correlated. >=15% <30% positive with 0% negative.
PF3D7_0312100	PF3D7_0312200	0	0	0.062	0.193	2.701	0.864	8.847	8.014	null	null	null	null	null	null	not enough data	no data. >= 85% null.
PF3D7_0312200	PF3D7_0312100	0.005	0	0.03	0.21	1.246	0.524	8.888	33.385	excluded	excluded	excluded	excluded	excluded	excluded	excluded	excluded from the analyses
PF3D7_0312300	PF3D7_0312400	0.227	0.261	0.103	0.322	92.622	47.171	449.368	1366	excluded	excluded	excluded	excluded	excluded	excluded	excluded	excluded from the analyses
PF3D7_0312400	PF3D7_0312300	0.229	0	1.248	1.385	22.982	56.243	90.476	358.146	excluded	excluded	excluded	excluded	excluded	excluded	excluded	excluded from the analyses
PF3D7_0312900	PF3D7_0313000	8.314	9.76	2.658	0.953	77.116	100.659	76.475	164.782	no	no	negative	no	no	negative	negative (medium)	negatively (medium) correlated. >=30% <50% negative with 0% positive.
PF3D7_0313000	PF3D7_0312900	4.406	7.32	1.852	1.656	269.117	362.24	84.609	72.691	no	positive	positive	positive	positive	no	positive (strong)	positively (strong) correlated. >=50% positive weak 0% negative.
PF3D7_0313100	PF3D7_0313200	0.179	0.082	0.22	0.164	2.15	2.812	17.474	26.408	excluded	excluded	excluded	excluded	excluded	excluded	excluded	excluded from the analyses
PF3D7_0313200	PF3D7_0313100	0.107	0.057	0.402	0.399	9.451	36.125	111.675	61.494	excluded	excluded	excluded	excluded	excluded	excluded	excluded	excluded from the analyses
PF3D7_0313500	PF3D7_0313600	0.041	0.007	0.292	0.263	5.591	1.813	70.773	51.442	null	null	null	null	null	no	no obvious correlation	no clear pattern.
PF3D7_0313600	PF3D7_0313500	0.064	0	0.097	0.008	13.845	23.899	22.583	13.08	excluded	excluded	excluded	excluded	excluded	excluded	excluded	excluded from the analyses
PF3D7_0313800	PF3D7_0313900	0	0	0.016	0.193	0.229	0	0.585	1.305	excluded	excluded	excluded	excluded	excluded	excluded	excluded	excluded from the analyses
PF3D7_0313900	PF3D7_0313800	1.964	1.053	27.175	26.27	1.495	0.946	23.47	20.484	no	positive	positive	positive	positive	no	positive (strong)	positively (strong) correlated. >=50% positive weak 0% negative.
PF3D7_0314000	PF3D7_0314100	0.482	0.388	0.038	0.107	22.39	45.667	24.675	33.002	excluded	excluded	excluded	excluded	excluded	excluded	excluded	excluded from the analyses
PF3D7_0314100	PF3D7_0314000	0.032	0	0.212	0.275	16.912	12.95	62.082	402.655	excluded	excluded	excluded	excluded	excluded	excluded	excluded	excluded from the analyses
PF3D7_0314600	PF3D7_0314700	0	0	0	0	0.994	0.685	18.257	3.588	excluded	excluded	excluded	excluded	excluded	excluded	excluded	excluded from the analyses
PF3D7_0314700	PF3D7_0314600	0.074	0.028	0	0.017	44.452	71.992	77.939	50.25	excluded	excluded	excluded	excluded	excluded	excluded	excluded	excluded from the analyses
PF3D7_0315000	PF3D7_0315100	4.345	4.732	1.157	0.88	57.842	87.712	71.716	69.341	no	no	no	no	no	no	no obvious correlation	not correlated. >=50% no correlation.
PF3D7_0315100	PF3D7_0315000	0.055	0	0	0	1.426	0.28	5.481	11.52	excluded	excluded	excluded	excluded	excluded	excluded	excluded	excluded from the analyses
PF3D7_0315300	PF3D7_0315400	0	0.015	0.065	0.128	3.23	2.818	40.716	119.003	excluded	excluded	excluded	excluded	excluded	excluded	excluded	excluded from the analyses
PF3D7_0315400	PF3D7_0315300	0	0	1.26	0.802	1.335	0.333	8.951	4.086	null	null	null	null	null	no	no obvious correlation	no clear pattern.
PF3D7_0315700	PF3D7_0315800	3.139	4.196	1.799	2.104	27.443	36.879	22.304	30.265	no	no	no	no	no	no	no obvious correlation	not correlated. >=50% no correlation.
PF3D7_0315800	PF3D7_0315700	0	0	0.043	0.04	0.201	0.092	0.785	0.9	excluded	excluded	excluded	excluded	excluded	excluded	excluded	excluded from the analyses
PF3D7_0315900	PF3D7_0316000	1.381	0.215	0.432	0.336	33.27	2.437	17.56	27.097	positive	no	no	positive	no	no	positive (medium)	positively (medium) correlated. >=30% <50% positive with 0% negative.
PF3D7_0316000	PF3D7_0315900	0.408	0.216	0.271	0.048	3.238	0.503	0	0.194	no	null	null	null	null	null	no obvious correlation	no clear pattern.
PF3D7_0316100	PF3D7_0316200	0.378	0.133	1.554	4.595	1.853	0.581	15.134	23.022	null	positive	positive	null	null	no	positive (medium)	positively (medium) correlated. >=30% <50% positive with 0% negative.
PF3D7_0316200	PF3D7_0316100	0.078	0.008	0.155	0.079	13.625	2.511	46.444	29.752	excluded	excluded	excluded	excluded	excluded	excluded	excluded	excluded from the analyses
PF3D7_0316300	PF3D7_0316400	0.132	0	0.096	0.155	9.14	2.283	120.32	46.244	excluded	excluded	excluded	excluded	excluded	excluded	excluded	excluded from the analyses
PF3D7_0316400	PF3D7_0316300	0.137	0.105	0.424	1.38	37.745	10.601	191.052	812.552	null	null	null	null	null	positive	positive (weak)	positively (weak) correlated. >=15% <30% positive with 0% negative.
PF3D7_0316500	PF3D7_0316600	0	0.359	0.102	0.011	70.068	768.061	304.522	352.885	excluded	excluded	excluded	excluded	excluded	excluded	excluded	excluded from the analyses
PF3D7_0316600	PF3D7_0316500	0.183	0.194	0.304	1.667	39.229	8.841	116.253	332.767	excluded	excluded	excluded	excluded	excluded	excluded	excluded	excluded from the analyses
PF3D7_0316800	PF3D7_0316900	1.301	1.018	0.52	0.075	56.424	75.371	43.033	79.175	excluded	excluded	excluded	excluded	excluded	excluded	excluded	excluded from the analyses
PF3D7_0316900	PF3D7_0316800	1.548	2.399	1.32	1.053	625.217	1799.08	1058.69	1332.61	no	no	no	no	no	no	no obvious correlation	not correlated. >=50% no correlation.
PF3D7_0317100	PF3D7_0317200	0.032	0	0	0.056	32.873	4.361	82.564	157.931	excluded	excluded	excluded	excluded	excluded	excluded	excluded	excluded from the analyses
PF3D7_0317200	PF3D7_0317100	0.008	0	0.01	0.009	1.425	4.327	1.861	1.785	excluded	excluded	excluded	excluded	excluded	excluded	excluded	excluded from the analyses
PF3D7_0317700	PF3D7_0317800	0.333	1.298	1.597	1.184	58.243	208.858	306.484	316.246	positive	positive	positive	no	no	no	positive (strong)	positively (strong) correlated. >=50% positive weak 0% negative.
PF3D7_0317800	PF3D7_0317700	3.033	6.735	9.266	7.515	34.657	18.542	46.704	14.541	no	no	negative	no	no	no	negative (weak)	negatively (weak) correlated. >=15% <30% negative with 0% positive.
PF3D7_0318200	PF3D7_0318300	0.072	0.132	0.032	0.032	127.352	89.044	75.607	55.586	excluded	excluded	excluded	excluded	excluded	excluded	excluded	excluded from the analyses
PF3D7_0318300	PF3D7_0318200	0.219	0	0.037	0.066	118.944	108.726	125.542	32.012	excluded	excluded	excluded	excluded	excluded	excluded	excluded	excluded from the analyses
PF3D7_0318500	PF3D7_0318600	0.033	0.012	0.003	0	57.505	51.159	28.562	7.147	excluded	excluded	excluded	excluded	excluded	excluded	excluded	excluded from the analyses
PF3D7_0318600	PF3D7_0318500	0.006	0	0	0	14.629	0.472	0.507	4.391	excluded	excluded	excluded	excluded	excluded	excluded	excluded	excluded from the analyses
PF3D7_0318800	PF3D7_0318900	0.352	0.149	0.468	0.206	29.015	80.89	85.913	123.009	null	no	no	null	null	no	no obvious correlation	not correlated. >=50% no correlation.
PF3D7_0318900	PF3D7_0318800	0	0	0	0	2.694	0.279	0.146	1.924	excluded	excluded	excluded	excluded	excluded	excluded	excluded	excluded from the analyses
PF3D7_0319000	PF3D7_0319100	0.01	0.018	0.022	0.026	11.549	28.231	91.492	242.95	excluded	excluded	excluded	excluded	excluded	excluded	excluded	excluded from the analyses
PF3D7_0319100	PF3D7_0319000	0.175	0	1.066	1.001	8.457	1.691	30.922	60.512	excluded	excluded	excluded	excluded	excluded	excluded	excluded	excluded from the analyses
PF3D7_0319700	PF3D7_0319800	0.06	0.011	0.022	0.095	1.223	0.973	1.954	3.612	excluded	excluded	excluded	excluded	excluded	excluded	excluded	excluded from the analyses
PF3D7_0319800	PF3D7_0319700	4.286	3.154	1.234	1.467	53.864	36.137	61.497	5.815	no	no	positive	no	positive	no	positive (medium)	positively (medium) correlated. >=30% <50% positive with 0% negative.
PF3D7_0320300	PF3D7_0320400	0	0	0.195	0	0.218	0.06	0.22	0.184	excluded	excluded	excluded	excluded	excluded	excluded	excluded	excluded from the analyses
PF3D7_0320400	PF3D7_0320300	0	0.004	0.03	0.017	93.599	169.534	326.173	141.61	excluded	excluded	excluded	excluded	excluded	excluded	excluded	excluded from the analyses
PF3D7_0320500	PF3D7_0320600	0.935	0.494	1.869	7.882	2.152	1.112	25.094	72.212	no	no	positive	positive	positive	positive	positive (strong)	positively (strong) correlated. >=50% positive weak 0% negative.
PF3D7_0320600	PF3D7_0320500	59.817	5.407	2.819	26.384	69.862	106.359	169.878	324.71	no	negative	negative	no	positive	no	no obvious correlation	not correlated. >=50% no correlation.
PF3D7_0321000	PF3D7_0321100	0.395	0	0.095	2.16	7.278	0.871	1.606	37.551	excluded	excluded	excluded	excluded	excluded	excluded	excluded	excluded from the analyses
PF3D7_0321100	PF3D7_0321000	0.453	0.788	0.387	0.143	111.888	186.208	203.206	66.808	no	no	null	no	null	null	no obvious correlation	not correlated. >=50% no correlation.
PF3D7_0321400	PF3D7_0321500	0	0.021	0.311	0.215	4.125	2.804	43.158	80.993	excluded	excluded	excluded	excluded	excluded	excluded	excluded	excluded from the analyses
PF3D7_0321500	PF3D7_0321400	0.053	0.019	0.01	0.579	56.439	4.478	3.764	192.33	excluded	excluded	excluded	excluded	excluded	excluded	excluded	excluded from the analyses
PF3D7_0321600	PF3D7_0321700	0.154	0.081	0.092	0.52	5.514	0.464	4.745	14.235	excluded	excluded	excluded	excluded	excluded	excluded	excluded	excluded from the analyses
PF3D7_0321700	PF3D7_0321600	0	0.133	0.054	0.103	10.76	27.111	75.611	129.739	excluded	excluded	excluded	excluded	excluded	excluded	excluded	excluded from the analyses
PF3D7_0321900	PF3D7_0322000	0.397	0.306	0.102	0.195	2054.33	3366.74	4037.34	2579.57	excluded	excluded	excluded	excluded	excluded	excluded	excluded	excluded from the analyses
PF3D7_0322000	PF3D7_0321900	2.378	2.397	3.281	1.056	44.709	27.178	36.617	60.433	excluded	excluded	excluded	excluded	excluded	excluded	excluded	excluded from the analyses
PF3D7_0322400	PF3D7_0322500	0.072	0	0.162	0.113	10.397	9.545	33.711	76.025	excluded	excluded	excluded	excluded	excluded	excluded	excluded	excluded from the analyses
PF3D7_0322500	PF3D7_0322400	0.481	2.427	0.722	0.46	32.162	63.263	65.721	22.016	no	no	no	no	positive	no	positive (weak)	positively (weak) correlated. >=15% <30% positive with 0% negative.
PF3D7_0322600	PF3D7_0322700	0.224	0.123	0.085	0.051	32.093	23.922	30.647	11.734	excluded	excluded	excluded	excluded	excluded	excluded	excluded	excluded from the analyses
PF3D7_0322700	PF3D7_0322600	0	0	0	0.013	0.433	0.059	0.631	0.666	excluded	excluded	excluded	excluded	excluded	excluded	excluded	excluded from the analyses
PF3D7_0322800	PF3D7_0322900	2.264	2.355	2.14	0.897	388.35	933.441	692.302	550.01	no	no	no	no	no	no	no obvious correlation	not correlated. >=50% no correlation.
PF3D7_0322900	PF3D7_0322800	0	0.379	0.179	0.168	4.457	3.312	2.342	2.283	excluded	excluded	excluded	excluded	excluded	excluded	excluded	excluded from the analyses
PF3D7_0323300	PF3D7_0323400	0.029	0	0	0.023	13.765	0.892	0.336	4.93	excluded	excluded	excluded	excluded	excluded	excluded	excluded	excluded from the analyses
PF3D7_0323400	PF3D7_0323300	0.006	0.037	0.043	0	0.724	0.811	1.924	6.996	excluded	excluded	excluded	excluded	excluded	excluded	excluded	excluded from the analyses
PF3D7_0323600	PF3D7_0323700	0.253	0.089	0	0.007	111.271	93.587	87.152	97.294	excluded	excluded	excluded	excluded	excluded	excluded	excluded	excluded from the analyses
PF3D7_0323700	PF3D7_0323600	0.027	0	0.023	0	8.267	24.149	37.904	26.079	excluded	excluded	excluded	excluded	excluded	excluded	excluded	excluded from the analyses
PF3D7_0324000	PF3D7_0324100	0	0	0	0	0.163	0.574	5.14	0.297	excluded	excluded	excluded	excluded	excluded	excluded	excluded	excluded from the analyses
PF3D7_0324100	PF3D7_0324000	0.109	0.029	0	0	3.377	11.551	0.369	0.052	excluded	excluded	excluded	excluded	excluded	excluded	excluded	excluded from the analyses
PF3D7_0324800	PF3D7_0324900	0.389	0.179	0.056	0.026	3.112	4.219	2.173	15.219	null	null	null	null	null	null	not enough data	no data. >= 85% null.
PF3D7_0324900	PF3D7_0324800	0	0.003	0.017	0.077	0	0.179	0.183	0.541	excluded	excluded	excluded	excluded	excluded	excluded	excluded	excluded from the analyses
PF3D7_0400200	PF3D7_0400300	0	0.066	0.117	0.086	0.068	0.108	0.155	0.887	excluded	excluded	excluded	excluded	excluded	excluded	excluded	excluded from the analyses
PF3D7_0400300	PF3D7_0400200	2.476	2.796	0.437	0.013	8.375	4.351	32.137	100.472	no	negative	null	negative	null	null	negative (medium)	negatively (medium) correlated. >=30% <50% negative with 0% positive.
PF3D7_0402300	PF3D7_0402400	0.545	0.27	0.14	0.064	470.886	424.439	493.296	1070.95	no	null	null	null	null	null	no obvious correlation	no clear pattern.
PF3D7_0402400	PF3D7_0402300	0.272	0.078	0	0	12.256	0.681	0.428	3.472	excluded	excluded	excluded	excluded	excluded	excluded	excluded	excluded from the analyses
PF3D7_0403200	PF3D7_0403300	0.101	0	0.102	0.175	2.739	3.421	6.478	13.343	excluded	excluded	excluded	excluded	excluded	excluded	excluded	excluded from the analyses
PF3D7_0403300	PF3D7_0403200	17.428	12.498	15.575	6.218	259.943	199.118	148.592	47.476	no	no	positive	no	positive	positive	positive (strong)	positively (strong) correlated. >=50% positive weak 0% negative.
PF3D7_0403500	PF3D7_0403600	0.658	0.182	0.364	2.606	9.334	1.658	47.299	83.699	null	no	positive	null	null	no	positive (weak)	positively (weak) correlated. >=15% <30% positive with 0% negative.
PF3D7_0403600	PF3D7_0403500	0.025	0.035	0.204	0.179	1.113	3.263	7.302	15.902	excluded	excluded	excluded	excluded	excluded	excluded	excluded	excluded from the analyses
PF3D7_0403900	PF3D7_0404000	0.519	0	0.29	0.264	66.064	3.006	0.577	86.198	null	no	no	null	null	no	no obvious correlation	not correlated. >=50% no correlation.
PF3D7_0404000	PF3D7_0403900	0.948	0.802	17.272	18.7	4.102	0.47	3.653	22.855	no	no	positive	positive	positive	no	positive (strong)	positively (strong) correlated. >=50% positive weak 0% negative.
PF3D7_0404600	PF3D7_0404700	0.261	0.034	0.032	0.398	107.795	6.691	4.191	152.947	excluded	excluded	excluded	excluded	excluded	excluded	excluded	excluded from the analyses
PF3D7_0404700	PF3D7_0404600	0	0.276	0.011	0.01	1.983	27.775	23.767	8.127	excluded	excluded	excluded	excluded	excluded	excluded	excluded	excluded from the analyses
PF3D7_0405200	PF3D7_0405300	0.294	0.15	0.136	0.025	4.072	1.128	0.69	0.511	excluded	excluded	excluded	excluded	excluded	excluded	excluded	excluded from the analyses
PF3D7_0405300	PF3D7_0405200	0.674	0.024	0.082	0.978	15.672	1.84	5.323	54.074	null	null	no	null	null	null	no obvious correlation	no clear pattern.
PF3D7_0405400	PF3D7_0405500	0.006	0.028	0.002	0	37.23	84.734	74.543	48.64	excluded	excluded	excluded	excluded	excluded	excluded	excluded	excluded from the analyses
PF3D7_0405500	PF3D7_0405400	0.112	0.03	0.186	0.066	55.273	46.899	60.856	21.694	excluded	excluded	excluded	excluded	excluded	excluded	excluded	excluded from the analyses
PF3D7_0405600	PF3D7_0405700	0.02	0	0.15	0.438	1.198	0.832	23.662	4.89	excluded	excluded	excluded	excluded	excluded	excluded	excluded	excluded from the analyses
PF3D7_0405700	PF3D7_0405600	0.003	0.014	0.011	0.028	1.826	4.919	10.979	12.042	excluded	excluded	excluded	excluded	excluded	excluded	excluded	excluded from the analyses
PF3D7_0405800	PF3D7_0405900	0	0	0	0	121.089	7.957	4.532	199.632	excluded	excluded	excluded	excluded	excluded	excluded	excluded	excluded from the analyses
PF3D7_0405900	PF3D7_0405800	0	0	0.021	0.034	2.019	0.517	19.149	63.97	excluded	excluded	excluded	excluded	excluded	excluded	excluded	excluded from the analyses
PF3D7_0406000	PF3D7_0406100	0.111	0.026	0	0	281.714	811.682	489.18	612.106	excluded	excluded	excluded	excluded	excluded	excluded	excluded	excluded from the analyses
PF3D7_0406100	PF3D7_0406000	0	0.134	0.148	0.129	28.864	58.998	58.23	213.683	excluded	excluded	excluded	excluded	excluded	excluded	excluded	excluded from the analyses
PF3D7_0406400	PF3D7_0406500	3.36	1.801	0.319	0.169	571.783	152.038	56.523	24.017	no	positive	null	positive	null	null	positive (medium)	positively (medium) correlated. >=30% <50% positive with 0% negative.
PF3D7_0406500	PF3D7_0406400	0.241	0.178	0.057	0.176	44.735	85.294	49.882	86.161	excluded	excluded	excluded	excluded	excluded	excluded	excluded	excluded from the analyses
PF3D7_0406700	PF3D7_0406800	0.409	0.181	1.762	3.776	13.139	6.605	62.833	121.115	null	positive	positive	null	null	no	positive (medium)	positively (medium) correlated. >=30% <50% positive with 0% negative.
PF3D7_0406800	PF3D7_0406700	2.047	0.651	1.919	9.688	1.943	0.37	6.02	21.036	positive	no	positive	positive	positive	positive	positive (strong)	positively (strong) correlated. >=50% positive weak 0% negative.
PF3D7_0407100	PF3D7_0407200	0.396	0.597	0.203	0.176	18.673	39.854	27.772	14.027	no	no	null	no	null	null	no obvious correlation	not correlated. >=50% no correlation.
PF3D7_0407200	PF3D7_0407100	6.735	3.418	4.569	8.25	7.008	4.679	11.89	12.63	no	no	no	no	positive	no	positive (weak)	positively (weak) correlated. >=15% <30% positive with 0% negative.
PF3D7_0407300	PF3D7_0407400	0.059	0.166	0.163	0	9.909	73.82	301.253	179.498	excluded	excluded	excluded	excluded	excluded	excluded	excluded	excluded from the analyses
PF3D7_0407400	PF3D7_0407300	4.893	2.069	1.422	0.048	297.513	300.504	280.198	38.838	no	no	null	no	null	null	no obvious correlation	not correlated. >=50% no correlation.
PF3D7_0407600	PF3D7_0407700	0	0	0.052	0.085	27.588	2.344	9.19	48.925	excluded	excluded	excluded	excluded	excluded	excluded	excluded	excluded from the analyses
PF3D7_0407700	PF3D7_0407600	0.042	0.004	0.054	0	0.295	0.033	0.116	0.263	excluded	excluded	excluded	excluded	excluded	excluded	excluded	excluded from the analyses
PF3D7_0407800	PF3D7_0407900	0.064	0.01	0.003	0.01	46.774	14.154	35.241	27.352	excluded	excluded	excluded	excluded	excluded	excluded	excluded	excluded from the analyses
PF3D7_0407900	PF3D7_0407800	0	0	0	0.051	44.997	2.173	3.5	59.289	excluded	excluded	excluded	excluded	excluded	excluded	excluded	excluded from the analyses
PF3D7_0408200	PF3D7_0408300	1.906	5.542	1.541	1.566	75.431	275.349	108.948	105.937	positive	no	no	positive	positive	no	positive (strong)	positively (strong) correlated. >=50% positive weak 0% negative.
PF3D7_0408300	PF3D7_0408200	0.366	0.232	0.076	0.1	23.68	4.881	5.795	8.525	excluded	excluded	excluded	excluded	excluded	excluded	excluded	excluded from the analyses
PF3D7_0408600	PF3D7_0408700	0.038	0.182	0.016	1.274	0.037	0	0.211	0.122	null	null	null	null	null	null	not enough data	no data. >= 85% null.
PF3D7_0408700	PF3D7_0408600	0.06	0.292	0.05	1.336	0.313	0.061	0.493	1.115	null	null	null	null	null	null	not enough data	no data. >= 85% null.
PF3D7_0408900	PF3D7_0409000	0	0	0	0.014	0.785	0.271	0.51	1.737	excluded	excluded	excluded	excluded	excluded	excluded	excluded	excluded from the analyses
PF3D7_0409000	PF3D7_0408900	0.027	0.008	0.528	0.37	3.247	1.4	56.476	42.128	null	null	null	null	null	no	no obvious correlation	no clear pattern.
PF3D7_0409200	PF3D7_0409300	0.078	0.096	0.13	0	6.759	10.855	15.82	3.314	excluded	excluded	excluded	excluded	excluded	excluded	excluded	excluded from the analyses
PF3D7_0409300	PF3D7_0409200	0.597	0.125	0.057	0.024	86.768	107.549	72.927	63.841	null	null	null	null	null	null	not enough data	no data. >= 85% null.
PF3D7_0409400	PF3D7_0409500	0.019	0	0	0.08	8.166	3.815	93.433	220.123	excluded	excluded	excluded	excluded	excluded	excluded	excluded	excluded from the analyses
PF3D7_0409500	PF3D7_0409400	0.583	1.25	0.668	0.16	4.873	14.483	21.978	5.552	positive	no	null	no	null	null	positive (weak)	positively (weak) correlated. >=15% <30% positive with 0% negative.
PF3D7_0409800	PF3D7_0409900	0	0	0.027	0	0.53	0.08	0.088	7.423	excluded	excluded	excluded	excluded	excluded	excluded	excluded	excluded from the analyses
PF3D7_0409900	PF3D7_0409800	2.014	1.408	0.591	0.579	60.729	84.03	40.456	61.896	no	no	no	positive	no	no	positive (weak)	positively (weak) correlated. >=15% <30% positive with 0% negative.
PF3D7_0410400	PF3D7_0410500	0.056	0.078	0.123	0.159	6.054	6.74	2.563	3.533	excluded	excluded	excluded	excluded	excluded	excluded	excluded	excluded from the analyses
PF3D7_0410500	PF3D7_0410400	0.97	0.342	0.22	0.092	24.81	50.479	23.882	32.649	excluded	excluded	excluded	excluded	excluded	excluded	excluded	excluded from the analyses
PF3D7_0410600	PF3D7_0410700	0.154	0.102	0.944	0.09	82.278	13.388	46.869	142.929	excluded	excluded	excluded	excluded	excluded	excluded	excluded	excluded from the analyses
PF3D7_0410700	PF3D7_0410600	0.014	0.117	0.023	0.043	39.027	72.757	86.267	71.578	excluded	excluded	excluded	excluded	excluded	excluded	excluded	excluded from the analyses
PF3D7_0410800	PF3D7_0410900	0.01	0.271	0.076	0.011	18.081	49.648	55.606	21.426	excluded	excluded	excluded	excluded	excluded	excluded	excluded	excluded from the analyses
PF3D7_0410900	PF3D7_0410800	0.032	0.027	0.037	0.175	43.96	20.604	49.226	159.165	excluded	excluded	excluded	excluded	excluded	excluded	excluded	excluded from the analyses
PF3D7_0411000	PF3D7_0411100	0.056	0.042	0.003	0.037	0.061	0.258	12.069	19.136	excluded	excluded	excluded	excluded	excluded	excluded	excluded	excluded from the analyses
PF3D7_0411100	PF3D7_0411000	1.008	3.356	0	0.143	67.537	220.292	19.911	6.072	positive	null	null	null	null	null	positive (weak)	positively (weak) correlated. >=15% <30% positive with 0% negative.
PF3D7_0411300	PF3D7_0411400	0.061	0.037	0	0.027	0.924	3.5	7.458	1.101	excluded	excluded	excluded	excluded	excluded	excluded	excluded	excluded from the analyses
PF3D7_0411400	PF3D7_0411300	0	0.01	0	0.015	2.59	2.25	30.033	24.524	excluded	excluded	excluded	excluded	excluded	excluded	excluded	excluded from the analyses
PF3D7_0412000	PF3D7_0412100	0	0.026	0	0	4.029	5.815	42.487	73.823	excluded	excluded	excluded	excluded	excluded	excluded	excluded	excluded from the analyses
PF3D7_0412100	PF3D7_0412000	0	0	0.031	0	26.275	10.637	97.576	259.949	excluded	excluded	excluded	excluded	excluded	excluded	excluded	excluded from the analyses
PF3D7_0412300	PF3D7_0412400	0	0	0	0	19.277	40.023	2.205	0.113	excluded	excluded	excluded	excluded	excluded	excluded	excluded	excluded from the analyses
PF3D7_0412400	PF3D7_0412300	0.003	0	0	0	0.221	0.258	2.402	11.404	excluded	excluded	excluded	excluded	excluded	excluded	excluded	excluded from the analyses
PF3D7_0413500	PF3D7_0413600	0.489	0.247	0.123	0.381	167.89	248.25	401.075	1282.91	excluded	excluded	excluded	excluded	excluded	excluded	excluded	excluded from the analyses
PF3D7_0413600	PF3D7_0413500	0	0	0.013	0.025	90.544	20.673	151.504	1914.33	excluded	excluded	excluded	excluded	excluded	excluded	excluded	excluded from the analyses
PF3D7_0413800	PF3D7_0413900	0	0.024	0.13	0.437	15.459	21.84	47.398	64.166	null	null	null	null	null	null	not enough data	no data. >= 85% null.
PF3D7_0413900	PF3D7_0413800	0	0	0.031	0.046	2.215	0.473	14.604	68.104	excluded	excluded	excluded	excluded	excluded	excluded	excluded	excluded from the analyses
PF3D7_0414400	PF3D7_0414500	0.038	0.04	0.016	0.045	0.574	0.11	0.101	0.434	excluded	excluded	excluded	excluded	excluded	excluded	excluded	excluded from the analyses
PF3D7_0414500	PF3D7_0414400	5.162	4.371	1.198	0.76	0.095	0.743	0.426	0.237	null	null	null	no	positive	no	positive (weak)	positively (weak) correlated. >=15% <30% positive with 0% negative.
PF3D7_0414700	PF3D7_0414800	0.626	0	0.099	0.217	3.806	0	0.235	4.075	null	null	no	null	null	null	no obvious correlation	no clear pattern.
PF3D7_0414800	PF3D7_0414700	0	0	0	0	4.663	1.24	16.272	45.135	excluded	excluded	excluded	excluded	excluded	excluded	excluded	excluded from the analyses
PF3D7_0414900	PF3D7_0415000	0.807	0.975	0.326	0.306	31.526	60.864	30.973	42.833	no	no	no	no	no	no	no obvious correlation	not correlated. >=50% no correlation.
PF3D7_0415000	PF3D7_0414900	0.827	0.07	0.398	1.381	55.457	3.607	0.67	34.554	null	no	no	null	null	positive	positive (weak)	positively (weak) correlated. >=15% <30% positive with 0% negative.
PF3D7_0415100	PF3D7_0415200	0.167	0	0.454	1.161	2.114	0.408	12.519	11.044	excluded	excluded	excluded	excluded	excluded	excluded	excluded	excluded from the analyses
PF3D7_0415200	PF3D7_0415100	0.298	0.489	0.372	0.31	14.847	26.888	17.623	19.431	excluded	excluded	excluded	excluded	excluded	excluded	excluded	excluded from the analyses
PF3D7_0415300	PF3D7_0415400	0.15	0.064	0.031	0.015	149.18	201.798	114.558	551.101	excluded	excluded	excluded	excluded	excluded	excluded	excluded	excluded from the analyses
PF3D7_0415400	PF3D7_0415300	1.866	1.558	0.4	0.423	186.41	193.728	226.9	32.265	excluded	excluded	excluded	excluded	excluded	excluded	excluded	excluded from the analyses
PF3D7_0415500	PF3D7_0415600	0	0	0.178	0.084	0.355	2.601	27.156	11.567	excluded	excluded	excluded	excluded	excluded	excluded	excluded	excluded from the analyses
PF3D7_0415600	PF3D7_0415500	0.027	0.116	0	0	111.67	178.08	145.115	260.564	excluded	excluded	excluded	excluded	excluded	excluded	excluded	excluded from the analyses
PF3D7_0415800	PF3D7_0415900	0.588	0.925	0.089	1.153	4501.3	11439.6	6522.27	5093.37	no	null	no	null	no	null	no obvious correlation	not correlated. >=50% no correlation.
PF3D7_0415900	PF3D7_0415800	0.673	0.388	0.127	0	8.735	0.493	2.138	4.897	excluded	excluded	excluded	excluded	excluded	excluded	excluded	excluded from the analyses
PF3D7_0416100	PF3D7_0416200	0.387	0.249	0.132	0.178	207.989	281.161	134.169	189.093	excluded	excluded	excluded	excluded	excluded	excluded	excluded	excluded from the analyses
PF3D7_0416200	PF3D7_0416100	0.151	0.096	1.708	2.667	9.67	4.183	33.938	84.931	null	null	null	null	null	no	no obvious correlation	no clear pattern.
PF3D7_0416400	PF3D7_0416500	0.045	0.011	0.145	0.907	17.695	3.151	13.302	158.318	excluded	excluded	excluded	excluded	excluded	excluded	excluded	excluded from the analyses
PF3D7_0416500	PF3D7_0416400	0.113	0.051	0.348	1.22	69.54	16.878	210.24	363.048	null	null	null	null	null	no	no obvious correlation	no clear pattern.
PF3D7_0416600	PF3D7_0416700	0.109	1.569	0.671	2.096	43.422	50.403	67.927	238.591	null	null	null	no	no	positive	positive (weak)	positively (weak) correlated. >=15% <30% positive with 0% negative.
PF3D7_0416700	PF3D7_0416600	0	0	0.349	0.383	1.201	0.761	8.121	13.255	excluded	excluded	excluded	excluded	excluded	excluded	excluded	excluded from the analyses
PF3D7_0416800	PF3D7_0416900	0.098	0.242	0.652	0.332	9.548	8.008	33.364	8.496	excluded	excluded	excluded	excluded	excluded	excluded	excluded	excluded from the analyses
PF3D7_0416900	PF3D7_0416800	0.041	0.049	0.017	0.014	1429.44	4777.54	3068.17	9840.91	excluded	excluded	excluded	excluded	excluded	excluded	excluded	excluded from the analyses
PF3D7_0417000	PF3D7_0417100	0.068	0	0.095	0	0.868	0	0.599	0.563	excluded	excluded	excluded	excluded	excluded	excluded	excluded	excluded from the analyses
PF3D7_0417100	PF3D7_0417000	0	0	0	0	0.114	0.048	0.473	0.694	excluded	excluded	excluded	excluded	excluded	excluded	excluded	excluded from the analyses
PF3D7_0417200	PF3D7_0417300	0.01	0.055	0.069	0	18.879	41.806	46.692	31.895	excluded	excluded	excluded	excluded	excluded	excluded	excluded	excluded from the analyses
PF3D7_0417300	PF3D7_0417200	0	0	0	0.037	5.179	1.755	56.545	53.604	excluded	excluded	excluded	excluded	excluded	excluded	excluded	excluded from the analyses
PF3D7_0417400	PF3D7_0417500	0.006	0.002	0.009	0.001	3.172	1.11	20.254	85.712	excluded	excluded	excluded	excluded	excluded	excluded	excluded	excluded from the analyses
PF3D7_0417500	PF3D7_0417400	0.45	0.113	0.053	0.569	28.748	33.374	58.454	22.57	null	null	no	null	null	null	no obvious correlation	no clear pattern.
PF3D7_0417700	PF3D7_0417800	0.025	0.078	0.326	2.278	6.211	18.847	62.674	77.125	null	null	null	null	null	no	no obvious correlation	no clear pattern.
PF3D7_0417800	PF3D7_0417700	0.018	0.057	0.052	0.147	0.11	0	0.367	5.418	excluded	excluded	excluded	excluded	excluded	excluded	excluded	excluded from the analyses
PF3D7_0418000	PF3D7_0418100	0.063	0.043	0.063	0.307	34.993	39.491	49.631	16.78	excluded	excluded	excluded	excluded	excluded	excluded	excluded	excluded from the analyses
PF3D7_0418100	PF3D7_0418000	0	0	0	0	0.613	0.128	2.737	1.925	excluded	excluded	excluded	excluded	excluded	excluded	excluded	excluded from the analyses
PF3D7_0418200	PF3D7_0418300	2.148	0.494	0.279	0.365	1507.82	675.684	1274.58	593.845	excluded	excluded	excluded	excluded	excluded	excluded	excluded	excluded from the analyses
PF3D7_0418300	PF3D7_0418200	0.063	0.06	0.173	0.005	152.133	259.023	259.507	195.036	excluded	excluded	excluded	excluded	excluded	excluded	excluded	excluded from the analyses
PF3D7_0418400	PF3D7_0418500	0.058	0.061	0	0	5.098	8.742	22.625	33.228	excluded	excluded	excluded	excluded	excluded	excluded	excluded	excluded from the analyses
PF3D7_0418500	PF3D7_0418400	0.068	0.25	0.785	0.395	5.3	42.437	19.137	21.673	excluded	excluded	excluded	excluded	excluded	excluded	excluded	excluded from the analyses
PF3D7_0419200	PF3D7_0419300	0.459	0.146	4.922	21.625	9.882	3.181	42.401	178.183	null	positive	positive	null	null	positive	positive (strong)	positively (strong) correlated. >=50% positive weak 0% negative.
PF3D7_0419300	PF3D7_0419200	0.127	0.019	0.09	0.623	25.778	21.415	16.751	54.08	excluded	excluded	excluded	excluded	excluded	excluded	excluded	excluded from the analyses
PF3D7_0419400	PF3D7_0419500	0.119	0.083	0.019	0.032	18.383	13.207	7.958	29.352	excluded	excluded	excluded	excluded	excluded	excluded	excluded	excluded from the analyses
PF3D7_0419500	PF3D7_0419400	0	0.025	0.534	0.612	5.765	0.483	1.403	36.746	null	null	null	null	null	no	no obvious correlation	no clear pattern.
PF3D7_0419700	PF3D7_0419800	0.482	0.632	0	0.03	91.782	167.183	58.258	47.424	excluded	excluded	excluded	excluded	excluded	excluded	excluded	excluded from the analyses
PF3D7_0419800	PF3D7_0419700	8.916	2.384	0.242	32.348	28.057	6.378	2.162	133.611	positive	positive	positive	positive	positive	positive	positive (strong)	positively (strong) correlated. >=50% positive weak 0% negative.
PF3D7_0419900	PF3D7_0420000	0.009	0	0.006	0.002	45.925	19.661	46.753	12.472	excluded	excluded	excluded	excluded	excluded	excluded	excluded	excluded from the analyses
PF3D7_0420000	PF3D7_0419900	0.045	0.041	0.042	0.007	30.057	37.401	34.983	22.661	excluded	excluded	excluded	excluded	excluded	excluded	excluded	excluded from the analyses
[truncated: 2,375 more rows]

## Sheet: column
column	description
upstream geneID	Accession number of the upstream gene in a tail-to-head gene pair.
downstream geneID	Accession number of the downstream gene in a tail-to-head gene pair.
[truncated: 16 more rows]
