# Supplementary material for: Strand-specific RNA-Seq reveals widespread and developmentally regulated transcription of natural antisense transcripts in Plasmodium falciparum
Source: BMC Genomics. 2014 Feb 22;15(1):150. doi: 10.1186/1471-2164-15-150 (PMC4007998; doi:10.1186/1471-2164-15-150)
Supplement: Supplementary file 10 — Additional file 10: Table S4: Table listing predicted polyadenylation sites. (XLSX 423 KB) [file 12864_2013_7013_MOESM10_ESM.xlsx]

## Sheet: geneBasedEnd3SensePolyA.info.tx
Mapping of Polyadenylation Sites
# minReadNum=2 #---minimum peak read number						major PAS refers to polyadenylation site with most reads
# minUDRatio=0 #---minimum upstream to downstream average ratio
# minCovAsGap=0 #---any position coverage lower than this value is considered as a gap
# maxCovGapSize=30 #--- maximum gap size to be allowed between the cluster and the polyA
					positions of polyadenylation sites (PAS)
gene ID	strand	3´-end of ORF	5´-end of ORF	Number of identified PAS-clusters	PAS closest to ORF (distance relative to ORF in nt)	PAS closest to ORF (genomic position)	PAS furthest to ORF (distance relative to ORF in nt)	PAS furthest to ORF (genomic position)	major PAS (distance relative to ORF in nt)	major PAS (genomic position)
PF3D7_0100100	+	37126	29510	0	null	null	null	null	null	null
PF3D7_0100200	-	38982	40207	0	null	null	null	null	null	null
PF3D7_0100300	-	42367	46507	0	null	null	null	null	null	null
PF3D7_0100400	+	51636	50363	0	null	null	null	null	null	null
PF3D7_0100600	-	53778	55006	0	null	null	null	null	null	null
PF3D7_0100700	-	56690	56893	0	null	null	null	null	null	null
PF3D7_0100800	+	61003	59772	0	null	null	null	null	null	null
PF3D7_0100900	-	62187	63400	0	null	null	null	null	null	null
PF3D7_0101000	-	65817	66989	0	null	null	null	null	null	null
PF3D7_0101100	-	69304	70417	0	null	null	null	null	null	null
PF3D7_0101200	+	72426	71624	0	null	null	null	null	null	null
PF3D7_0101300	+	75366	74563	0	null	null	null	null	null	null
PF3D7_0101600	-	81765	83106	0	null	null	null	null	null	null
PF3D7_0101800	-	87203	88177	0	null	null	null	null	null	null
PF3D7_0101900	-	90242	91420	0	null	null	null	null	null	null
PF3D7_0102200	+	102282	98819	2	400	102682	444	102726	444	102726
PF3D7_0102300	+	105209	104704	1	546	105755	546	105755	546	105755
PF3D7_0102500	-	110750	115799	1	452	110298	452	110298	452	110298
PF3D7_0102600	-	119041	121249	1	560	118481	560	118481	560	118481
PF3D7_0102700	+	125484	124517	0	null	null	null	null	null	null
PF3D7_0102800	-	126318	128141	0	null	null	null	null	null	null
PF3D7_0102900	-	128960	130840	3	330	128630	443	128517	365	128595
PF3D7_0103000	-	132086	133624	2	825	131261	1060	131026	825	131261
PF3D7_0103100	-	134353	139257	1	322	134031	322	134031	322	134031
PF3D7_0103200	-	140662	142219	2	410	140252	534	140128	410	140252
PF3D7_0103300	-	143640	146396	1	1653	141987	1653	141987	1653	141987
PF3D7_0103400	-	147915	152777	1	673	147242	673	147242	673	147242
PF3D7_0103500	+	160426	154176	0	null	null	null	null	null	null
PF3D7_0103600	+	166229	161131	1	344	166573	344	166573	344	166573
PF3D7_0103700	+	168687	166513	0	null	null	null	null	null	null
PF3D7_0103800	-	169079	171273	0	null	null	null	null	null	null
PF3D7_0103900	+	174591	172864	1	467	175058	467	175058	467	175058
PF3D7_0104000	+	176376	175609	0	null	null	null	null	null	null
PF3D7_0104100	+	180790	178087	2	826	181616	893	181683	893	181683
PF3D7_0104200	-	182822	184222	3	799	182023	1961	180861	1705	181117
PF3D7_0104300	+	201230	190269	2	501	201731	546	201776	546	201776
PF3D7_0104400	+	204143	202536	1	329	204472	329	204472	329	204472
PF3D7_0104500	-	204622	205389	2	241	204381	325	204297	241	204381
PF3D7_0104600	+	210189	206170	1	233	210422	233	210422	233	210422
PF3D7_0104700	+	213005	210870	0	null	null	null	null	null	null
PF3D7_0104800	+	217509	215776	1	535	218044	535	218044	535	218044
PF3D7_0105100	+	221633	221202	1	245	221878	245	221878	245	221878
PF3D7_0105200	-	222254	223960	2	613	221641	641	221613	641	221613
PF3D7_0105300	-	225110	225779	2	140	224970	171	224939	140	224970
PF3D7_0105400	-	226681	227285	2	569	226112	713	225968	569	226112
PF3D7_0105500	-	228485	229519	0	null	null	null	null	null	null
PF3D7_0105600	-	230289	234402	2	410	229879	671	229618	410	229879
PF3D7_0105700	+	247857	238666	1	367	248224	367	248224	367	248224
PF3D7_0105800	-	249231	252010	4	327	248904	738	248493	696	248535
PF3D7_0105900	+	254930	253584	2	451	255381	1123	256053	451	255381
PF3D7_0106000	-	255775	258543	2	378	255397	411	255364	411	255364
PF3D7_0106100	-	260658	261809	2	624	260034	1151	259507	624	260034
PF3D7_0106200	-	263340	264223	1	474	262866	474	262866	474	262866
PF3D7_0106300	-	265208	269173	2	551	264657	1484	263724	1484	263724
PF3D7_0106400	+	273404	272454	2	419	273823	459	273863	419	273823
PF3D7_0106500	+	278550	274315	1	191	278741	191	278741	191	278741
PF3D7_0106600	+	280014	279115	0	null	null	null	null	null	null
PF3D7_0106700	+	285459	281155	1	387	285846	387	285846	387	285846
PF3D7_0106800	+	288918	286951	2	846	289764	920	289838	920	289838
PF3D7_0106900	+	292590	290386	1	410	293000	410	293000	410	293000
PF3D7_0107000	+	294968	293642	3	23	294991	367	295335	23	294991
PF3D7_0107100	-	295300	296931	1	355	294945	355	294945	355	294945
PF3D7_0107200	+	299397	297362	2	251	299648	325	299722	251	299648
PF3D7_0107300	-	299562	300868	1	228	299334	228	299334	228	299334
PF3D7_0107400	+	303398	302937	2	599	303997	1268	304666	599	303997
PF3D7_0107500	-	304362	309257	3	394	303968	1063	303299	1063	303299
PF3D7_0107600	+	319405	314618	0	null	null	null	null	null	null
PF3D7_0107700	+	321508	320168	1	318	321826	318	321826	318	321826
PF3D7_0107800	+	326072	322371	1	417	326489	417	326489	417	326489
PF3D7_0107900	-	326397	327224	2	288	326109	324	326073	288	326109
PF3D7_0108000	-	328431	329304	1	233	328198	233	328198	233	328198
PF3D7_0108100	+	332708	330738	1	696	333404	696	333404	696	333404
PF3D7_0108300	+	343833	337168	2	490	344323	583	344416	583	344416
PF3D7_0108400	-	344400	346540	0	null	null	null	null	null	null
PF3D7_0108500	+	349709	349170	2	378	350087	476	350185	378	350087
PF3D7_0108600	-	349995	351626	0	null	null	null	null	null	null
PF3D7_0108700	-	352314	356211	2	238	352076	656	351658	656	351658
PF3D7_0108800	+	360339	357834	3	298	360637	446	360785	446	360785
PF3D7_0109000	+	363992	363318	1	987	364979	987	364979	987	364979
PF3D7_0109100	+	368795	365610	1	1039	369834	1039	369834	1039	369834
PF3D7_0109200	-	369480	370178	0	null	null	null	null	null	null
PF3D7_0109300	-	371815	373012	1	656	371159	656	371159	656	371159
PF3D7_0109400	-	374439	375087	4	319	374120	586	373853	586	373853
PF3D7_0109500	-	376294	377004	5	276	376018	694	375600	694	375600
PF3D7_0109600	-	377874	378599	3	230	377644	330	377544	230	377644
PF3D7_0109700	-	379149	379806	2	494	378655	1035	378114	1035	378114
PF3D7_0109800	+	382424	380697	1	318	382742	318	382742	318	382742
PF3D7_0109900	+	387940	383284	1	347	388287	347	388287	347	388287
PF3D7_0110000	+	389076	388372	2	225	389301	469	389545	469	389545
PF3D7_0110100	-	389261	392065	1	360	388901	360	388901	360	388901
PF3D7_0110200	+	393035	392604	1	1161	394196	1161	394196	1161	394196
PF3D7_0110400	-	393875	394835	3	557	393318	884	392991	884	392991
PF3D7_0110500	+	403606	396591	1	519	404125	519	404125	519	404125
PF3D7_0110600	+	412169	405739	2	132	412301	661	412830	661	412830
PF3D7_0110700	-	413760	415100	4	385	413375	693	413067	693	413067
PF3D7_0110800	+	419607	417921	2	620	420227	733	420340	620	420227
PF3D7_0110900	-	420293	420853	1	499	419794	499	419794	499	419794
PF3D7_0111000	-	421776	427575	1	731	421045	731	421045	731	421045
PF3D7_0111200	-	430152	430858	0	null	null	null	null	null	null
PF3D7_0111300	-	431539	435042	1	315	431224	315	431224	315	431224
PF3D7_0111400	+	438564	436408	0	null	null	null	null	null	null
PF3D7_0111500	-	439652	441418	1	369	439283	369	439283	369	439283
PF3D7_0111600	-	442543	443289	0	null	null	null	null	null	null
PF3D7_0111700	-	443585	443938	0	null	null	null	null	null	null
PF3D7_0111800	+	448849	446026	2	712	449561	762	449611	762	449611
PF3D7_0111900	-	450043	450646	1	506	449537	506	449537	506	449537
PF3D7_0112000	-	450831	453118	0	null	null	null	null	null	null
PF3D7_0112100	+	455338	454847	0	null	null	null	null	null	null
PF3D7_0112200	+	470194	464726	3	388	470582	572	470766	388	470582
PF3D7_0112800	-	481809	482618	0	null	null	null	null	null	null
PF3D7_0112900	+	487186	486500	1	311	487497	311	487497	311	487497
PF3D7_0113000	-	487892	490127	5	386	487506	1820	486072	386	487506
PF3D7_0113100	+	500076	495244	0	null	null	null	null	null	null
PF3D7_0113200	-	500959	502868	1	544	500415	544	500415	544	500415
PF3D7_0113300	-	504938	506874	2	303	504635	412	504526	303	504635
PF3D7_0113400	-	508252	509748	0	null	null	null	null	null	null
PF3D7_0113700	+	522579	520807	2	611	523190	698	523277	611	523190
PF3D7_0113800	+	536351	527107	0	null	null	null	null	null	null
PF3D7_0113900	-	537109	538025	2	284	536825	386	536723	284	536825
PF3D7_0114000	+	546983	542480	0	null	null	null	null	null	null
PF3D7_0114100	-	547597	548380	0	null	null	null	null	null	null
PF3D7_0114200	-	550576	551713	0	null	null	null	null	null	null
PF3D7_0114500	-	558201	558708	0	null	null	null	null	null	null
PF3D7_0114700	-	563703	564842	0	null	null	null	null	null	null
PF3D7_0114800	-	569485	570272	0	null	null	null	null	null	null
PF3D7_0115000	+	583789	577704	0	null	null	null	null	null	null
PF3D7_0115100	+	588394	587391	0	null	null	null	null	null	null
PF3D7_0115200	+	593187	591849	0	null	null	null	null	null	null
PF3D7_0115300	+	596273	595102	0	null	null	null	null	null	null
PF3D7_0115400	+	599472	598465	0	null	null	null	null	null	null
PF3D7_0115600	+	605531	604162	0	null	null	null	null	null	null
PF3D7_0115700	-	607390	614893	0	null	null	null	null	null	null
PF3D7_0200100	+	31168	25232	0	null	null	null	null	null	null
PF3D7_0200200	-	33030	34259	0	null	null	null	null	null	null
PF3D7_0200300	-	35927	37249	0	null	null	null	null	null	null
PF3D7_0200400	-	38287	39303	0	null	null	null	null	null	null
PF3D7_0200500	-	41515	42858	0	null	null	null	null	null	null
PF3D7_0200600	-	45286	46558	0	null	null	null	null	null	null
PF3D7_0200700	-	48923	50147	0	null	null	null	null	null	null
PF3D7_0200800	-	51842	53124	0	null	null	null	null	null	null
PF3D7_0201000	-	57344	58421	0	null	null	null	null	null	null
PF3D7_0201100	-	60107	60319	0	null	null	null	null	null	null
PF3D7_0201200	+	64376	63157	0	null	null	null	null	null	null
PF3D7_0201300	+	67545	66529	0	null	null	null	null	null	null
PF3D7_0201400	+	69771	69088	0	null	null	null	null	null	null
PF3D7_0201500	-	73441	74396	2	1153	72288	1189	72252	1189	72252
PF3D7_0201600	-	77251	78808	2	992	76259	1117	76134	1117	76134
PF3D7_0201700	-	81291	84165	3	544	80747	636	80655	636	80655
PF3D7_0201800	-	86832	88791	3	244	86588	595	86237	595	86237
PF3D7_0201900	-	91318	98838	2	181	91137	957	90361	181	91137
PF3D7_0202000	-	103385	105796	9	205	103180	1181	102204	1051	102334
PF3D7_0202100	-	109564	110580	3	238	109326	1304	108260	478	109086
PF3D7_0202200	-	112547	113682	3	566	111981	1730	110817	566	111981
PF3D7_0202300	+	118235	117225	0	null	null	null	null	null	null
PF3D7_0202400	+	124102	120524	1	739	124841	739	124841	739	124841
PF3D7_0202500	+	128314	127994	5	58	128372	762	129076	492	128806
PF3D7_0202600	-	129342	133563	1	330	129012	330	129012	330	129012
PF3D7_0202700	+	137139	135523	0	null	null	null	null	null	null
PF3D7_0202800	-	137557	138389	3	471	137086	1490	136067	1449	136108
PF3D7_0202900	+	141192	139324	4	511	141703	879	142071	640	141832
PF3D7_0203000	-	141625	147564	1	423	141202	423	141202	423	141202
PF3D7_0203100	-	149524	156981	0	null	null	null	null	null	null
PF3D7_0203200	-	158137	159660	1	404	157733	404	157733	404	157733
PF3D7_0203300	+	161242	160514	1	334	161576	334	161576	334	161576
PF3D7_0203400	-	162065	162900	2	494	161571	948	161117	494	161571
PF3D7_0203600	+	168051	166144	0	null	null	null	null	null	null
PF3D7_0203700	-	168682	170136	2	677	168005	744	167938	677	168005
PF3D7_0203800	-	171563	174912	0	null	null	null	null	null	null
PF3D7_0203900	+	178300	176567	1	251	178551	251	178551	251	178551
PF3D7_0204000	+	181526	178955	0	null	null	null	null	null	null
PF3D7_0204100	-	182228	189115	1	200	182028	200	182028	200	182028
PF3D7_0204200	+	194199	192818	3	501	194700	825	195024	501	194700
PF3D7_0204300	-	194826	196916	1	192	194634	192	194634	192	194634
PF3D7_0204400	-	197219	198043	0	null	null	null	null	null	null
PF3D7_0204500	-	198353	199570	0	null	null	null	null	null	null
PF3D7_0204600	-	200482	204048	2	349	200133	432	200050	349	200133
PF3D7_0204700	-	205889	207403	3	223	205666	997	204892	997	204892
PF3D7_0204800	-	209583	210833	1	406	209177	406	209177	406	209177
PF3D7_0204900	+	212627	211348	1	435	213062	435	213062	435	213062
PF3D7_0205000	-	212982	214508	0	null	null	null	null	null	null
PF3D7_0205100	-	214838	217348	0	null	null	null	null	null	null
PF3D7_0205200	-	217882	218907	1	405	217477	405	217477	405	217477
PF3D7_0205300	+	222256	219690	1	407	222663	407	222663	407	222663
PF3D7_0205400	+	224851	223478	0	null	null	null	null	null	null
PF3D7_0205500	-	225562	226245	1	280	225282	280	225282	280	225282
PF3D7_0205600	+	229932	228025	1	624	230556	624	230556	624	230556
PF3D7_0205700	+	232529	231141	2	404	232933	576	233105	576	233105
PF3D7_0205800	-	232729	233476	3	241	232488	613	232116	613	232116
PF3D7_0205900	+	238816	235237	1	257	239073	257	239073	257	239073
PF3D7_0206000	-	239246	243796	0	null	null	null	null	null	null
PF3D7_0206100	+	246699	245358	3	190	246889	962	247661	462	247161
PF3D7_0206200	+	250727	249030	1	524	251251	524	251251	524	251251
PF3D7_0206300	+	254818	252394	0	null	null	null	null	null	null
PF3D7_0206400	+	262443	254824	2	400	262843	1043	263486	400	262843
PF3D7_0206500	-	263037	267347	3	346	262691	535	262502	346	262691
PF3D7_0206600	-	270078	270619	0	null	null	null	null	null	null
PF3D7_0206700	+	273009	271594	3	543	273552	1842	274851	1842	274851
PF3D7_0206800	-	273689	274507	6	387	273302	1816	271873	1816	271873
PF3D7_0206900	-	275540	276494	3	213	275327	842	274698	213	275327
PF3D7_0207000	-	277494	278456	3	317	277177	985	276509	317	277177
PF3D7_0207100	+	287345	281907	0	null	null	null	null	null	null
PF3D7_0207200	-	288183	288665	2	314	287869	525	287658	525	287658
PF3D7_0207300	-	290168	292703	0	null	null	null	null	null	null
PF3D7_0207400	-	294273	297616	1	287	293986	287	293986	287	293986
PF3D7_0207500	-	298897	302564	2	204	298693	443	298454	204	298693
PF3D7_0207600	-	303593	307027	8	139	303454	616	302977	566	303027
PF3D7_0207700	-	308847	312155	1	204	308643	204	308643	204	308643
PF3D7_0207800	-	313449	316741	3	483	312966	673	312776	483	312966
PF3D7_0207900	-	317596	321310	0	null	null	null	null	null	null
PF3D7_0208000	-	322338	325723	0	null	null	null	null	null	null
PF3D7_0208100	+	335203	327932	0	null	null	null	null	null	null
PF3D7_0208200	-	335679	336581	2	1205	334474	1379	334300	1205	334474
PF3D7_0208300	+	342966	337558	1	539	343505	539	343505	539	343505
PF3D7_0208400	-	343308	349340	0	null	null	null	null	null	null
PF3D7_0208500	+	353628	352836	1	1729	355357	1729	355357	1729	355357
PF3D7_0208600	+	356117	354621	6	405	356522	1209	357326	1156	357273
PF3D7_0208700	-	356645	358014	1	435	356210	435	356210	435	356210
PF3D7_0208800	+	359849	359142	2	475	360324	867	360716	867	360716
PF3D7_0208900	+	368354	360828	0	null	null	null	null	null	null
PF3D7_0209000	+	379845	370438	2	603	380448	728	380573	603	380448
PF3D7_0209100	-	381130	383445	1	435	380695	435	380695	435	380695
PF3D7_0209200	-	384865	386580	1	308	384557	308	384557	308	384557
PF3D7_0209300	+	388151	387273	2	237	388388	623	388774	623	388774
PF3D7_0209400	-	388424	390611	0	null	null	null	null	null	null
PF3D7_0209500	-	391275	392789	0	null	null	null	null	null	null
PF3D7_0209600	-	394237	398745	1	263	393974	263	393974	263	393974
PF3D7_0209700	-	400153	401859	2	423	399730	602	399551	423	399730
PF3D7_0209800	-	404281	406355	3	510	403771	721	403560	510	403771
PF3D7_0210000	+	410228	409983	6	541	410769	980	411208	893	411121
PF3D7_0210100	+	412859	412275	3	184	413043	877	413736	265	413124
PF3D7_0210200	-	413278	421137	3	168	413110	468	412810	438	412840
PF3D7_0210300	-	423063	424654	5	427	422636	1016	422047	1016	422047
PF3D7_0210400	+	426497	425689	2	505	427002	980	427477	505	427002
PF3D7_0210500	+	431530	427490	2	303	431833	354	431884	303	431833
PF3D7_0210600	-	432041	434086	0	null	null	null	null	null	null
PF3D7_0210700	+	436994	436050	0	null	null	null	null	null	null
PF3D7_0210800	-	437755	439002	1	703	437052	703	437052	703	437052
PF3D7_0210900	-	442080	442934	4	391	441689	1730	440350	481	441599
PF3D7_0211100	+	455116	451751	0	null	null	null	null	null	null
PF3D7_0211200	-	455579	456286	2	336	455243	460	455119	460	455119
PF3D7_0211300	-	457130	458585	0	null	null	null	null	null	null
PF3D7_0211400	-	459072	461518	0	null	null	null	null	null	null
PF3D7_0211500	+	466900	463163	0	null	null	null	null	null	null
PF3D7_0211600	+	468476	467847	3	214	468690	391	468867	354	468830
PF3D7_0211700	+	473491	469790	2	629	474120	678	474169	629	474120
PF3D7_0211800	+	477074	475242	7	271	477345	1267	478341	529	477603
PF3D7_0211900	-	477432	479091	2	216	477216	368	477064	368	477064
PF3D7_0212000	+	481432	480100	1	597	482029	597	482029	597	482029
PF3D7_0212100	+	488970	483436	2	832	489802	966	489936	832	489802
PF3D7_0212200	-	489904	490818	0	null	null	null	null	null	null
PF3D7_0212300	+	494306	492616	2	754	495060	861	495167	754	495060
PF3D7_0212400	-	495166	507854	1	254	494912	254	494912	254	494912
PF3D7_0212500	+	521746	509525	1	494	522240	494	522240	494	522240
PF3D7_0212600	+	523999	522931	0	null	null	null	null	null	null
PF3D7_0212700	-	524700	526043	1	202	524498	202	524498	202	524498
PF3D7_0212800	+	531923	528249	3	664	532587	1230	533153	886	532809
PF3D7_0212900	+	534350	533253	2	379	534729	1794	536144	379	534729
PF3D7_0213000	+	536146	535646	1	446	536592	446	536592	446	536592
PF3D7_0213100	+	539420	537789	2	902	540322	1022	540442	1022	540442
PF3D7_0213200	-	540409	540969	1	704	539705	704	539705	704	539705
PF3D7_0213300	-	541086	541548	0	null	null	null	null	null	null
PF3D7_0213400	+	543807	541811	3	302	544109	411	544218	411	544218
PF3D7_0213500	-	543802	545895	1	470	543332	470	543332	470	543332
PF3D7_0213600	-	546482	555294	0	null	null	null	null	null	null
PF3D7_0213700	+	557696	557048	1	395	558091	395	558091	395	558091
PF3D7_0213800	+	560594	558585	0	null	null	null	null	null	null
PF3D7_0213900	-	561122	564622	0	null	null	null	null	null	null
PF3D7_0214000	+	567894	566121	1	504	568398	504	568398	504	568398
PF3D7_0214100	-	568529	573315	1	248	568281	248	568281	248	568281
PF3D7_0214200	-	575155	576054	1	375	574780	375	574780	375	574780
PF3D7_0214300	+	586164	578662	0	null	null	null	null	null	null
PF3D7_0214400	-	586765	589051	1	510	586255	510	586255	510	586255
PF3D7_0214500	+	591421	590501	1	210	591631	210	591631	210	591631
PF3D7_0214600	+	599340	594196	0	null	null	null	null	null	null
PF3D7_0214700	-	599829	601712	0	null	null	null	null	null	null
PF3D7_0214800	+	609325	605045	3	648	609973	1858	611183	648	609973
PF3D7_0214900	+	615372	610625	1	277	615649	277	615649	277	615649
PF3D7_0215000	-	616772	619429	1	1147	615625	1147	615625	1147	615625
PF3D7_0215100	-	622524	624306	2	429	622095	483	622041	483	622041
PF3D7_0215200	+	627710	626976	0	null	null	null	null	null	null
PF3D7_0215300	-	628642	631308	1	521	628121	521	628121	521	628121
PF3D7_0215400	-	634589	637507	2	410	634179	467	634122	467	634122
PF3D7_0215500	+	642694	640400	3	480	643174	769	643463	547	643241
PF3D7_0215600	-	643106	644317	2	266	642840	346	642760	266	642840
PF3D7_0215700	+	650085	645929	1	324	650409	324	650409	324	650409
PF3D7_0215800	-	650663	653362	0	null	null	null	null	null	null
PF3D7_0215900	-	654918	656840	1	608	654310	608	654310	608	654310
PF3D7_0216000	+	664629	658636	0	null	null	null	null	null	null
PF3D7_0216100	-	664984	668532	2	408	664576	579	664405	579	664405
PF3D7_0216200	-	668985	669841	3	443	668542	1540	667445	443	668542
PF3D7_0216300	+	674558	670413	1	443	675001	443	675001	443	675001
PF3D7_0216400	+	677599	675431	1	301	677900	301	677900	301	677900
PF3D7_0216500	+	683703	678487	0	null	null	null	null	null	null
PF3D7_0216600	+	688545	686485	3	265	688810	801	689346	801	689346
PF3D7_0216700	+	695783	690311	0	null	null	null	null	null	null
PF3D7_0216800	-	696193	699561	1	339	695854	339	695854	339	695854
PF3D7_0216900	+	702894	701245	1	233	703127	233	703127	233	703127
PF3D7_0217000	-	703090	706587	0	null	null	null	null	null	null
PF3D7_0217100	+	709393	707738	2	443	709836	892	710285	443	709836
PF3D7_0217200	-	709799	715252	1	510	709289	510	709289	510	709289
PF3D7_0217300	-	715798	716549	1	251	715547	251	715547	251	715547
PF3D7_0217400	+	718281	717692	1	374	718655	374	718655	374	718655
PF3D7_0217500	+	722661	720437	1	350	723011	350	723011	350	723011
PF3D7_0217600	-	723747	729932	0	null	null	null	null	null	null
PF3D7_0217700	-	731120	732312	2	370	730750	430	730690	370	730750
PF3D7_0217800	+	734595	734272	5	25	734620	1520	736115	1520	736115
PF3D7_0217900	-	735438	736997	2	270	735168	625	734813	625	734813
PF3D7_0218000	+	739852	738860	2	299	740151	498	740350	498	740350
PF3D7_0218100	+	742459	741014	2	51	742510	194	742653	51	742510
PF3D7_0218200	-	743289	745712	1	376	742913	376	742913	376	742913
PF3D7_0218300	-	747566	749365	1	267	747299	267	747299	267	747299
PF3D7_0218400	-	750049	751737	2	248	749801	719	749330	719	749330
PF3D7_0218500	+	753439	752966	1	468	753907	468	753907	468	753907
PF3D7_0218600	+	762560	755418	1	678	763238	678	763238	678	763238
PF3D7_0218700	-	763491	765191	0	null	null	null	null	null	null
PF3D7_0219100	+	771041	769761	1	329	771370	329	771370	329	771370
PF3D7_0219200	+	772690	772316	3	400	773090	1961	774651	400	773090
PF3D7_0219300	-	773335	773754	1	291	773044	291	773044	291	773044
PF3D7_0219400	+	776036	774815	8	308	776344	810	776846	779	776815
PF3D7_0219500	-	776828	778065	0	null	null	null	null	null	null
PF3D7_0219600	-	779418	782132	1	355	779063	355	779063	355	779063
PF3D7_0219700	-	783723	784828	0	null	null	null	null	null	null
PF3D7_0219800	-	786870	787940	2	569	786301	593	786277	569	786301
PF3D7_0219900	+	792381	791464	3	487	792868	679	793060	564	792945
PF3D7_0220000	+	801586	796752	1	620	802206	620	802206	620	802206
PF3D7_0220100	+	807741	804520	3	402	808143	864	808605	864	808605
PF3D7_0220200	-	809511	810298	4	938	808573	1277	808234	1277	808234
PF3D7_0220300	-	813827	814654	1	365	813462	365	813462	365	813462
PF3D7_0220400	+	822541	820429	0	null	null	null	null	null	null
PF3D7_0220500	-	823825	824864	0	null	null	null	null	null	null
PF3D7_0220600	+	832005	831189	2	8	832013	873	832878	873	832878
PF3D7_0220700	+	834688	833805	1	602	835290	602	835290	602	835290
PF3D7_0220800	+	844116	838843	0	null	null	null	null	null	null
PF3D7_0221000	+	849119	848092	0	null	null	null	null	null	null
PF3D7_0221200	+	855738	854966	0	null	null	null	null	null	null
PF3D7_0221400	+	861504	860466	0	null	null	null	null	null	null
PF3D7_0221700	-	869508	871202	1	261	869247	261	869247	261	869247
PF3D7_0221800	+	873319	873131	0	null	null	null	null	null	null
PF3D7_0222000	+	877832	876984	0	null	null	null	null	null	null
PF3D7_0222100	-	878468	879251	0	null	null	null	null	null	null
PF3D7_0222200	-	881469	882267	0	null	null	null	null	null	null
PF3D7_0222500	+	890745	889660	0	null	null	null	null	null	null
PF3D7_0222600	+	894206	892856	0	null	null	null	null	null	null
PF3D7_0222700	+	897420	896226	0	null	null	null	null	null	null
PF3D7_0222800	+	900445	899430	0	null	null	null	null	null	null
PF3D7_0222900	+	902026	901769	0	null	null	null	null	null	null
PF3D7_0223000	+	902853	902500	0	null	null	null	null	null	null
PF3D7_0223100	+	905775	904551	0	null	null	null	null	null	null
PF3D7_0223200	+	908861	907678	0	null	null	null	null	null	null
PF3D7_0223300	+	911054	909350	0	null	null	null	null	null	null
PF3D7_0223400	+	914457	913244	0	null	null	null	null	null	null
PF3D7_0223500	-	916352	923648	0	null	null	null	null	null	null
PF3D7_0300100	+	44482	36965	0	null	null	null	null	null	null
PF3D7_0300200	-	46369	47579	0	null	null	null	null	null	null
PF3D7_0300400	-	52280	53273	0	null	null	null	null	null	null
PF3D7_0300500	-	55390	56584	0	null	null	null	null	null	null
PF3D7_0300600	-	58307	58519	0	null	null	null	null	null	null
PF3D7_0300700	+	62714	61445	0	null	null	null	null	null	null
PF3D7_0300800	+	65783	64572	0	null	null	null	null	null	null
PF3D7_0300900	+	68682	67928	0	null	null	null	null	null	null
PF3D7_0301000	-	69460	71919	1	1556	67904	1556	67904	1556	67904
PF3D7_0301100	+	77474	76494	0	null	null	null	null	null	null
PF3D7_0301200	-	78195	80393	0	null	null	null	null	null	null
PF3D7_0301300	-	82011	83515	0	null	null	null	null	null	null
PF3D7_0301400	-	85305	86131	1	399	84906	399	84906	399	84906
PF3D7_0301500	-	88250	89231	1	171	88079	171	88079	171	88079
PF3D7_0301600	-	91115	93463	2	445	90670	691	90424	445	90670
PF3D7_0301700	-	96568	97907	1	1104	95464	1104	95464	1104	95464
PF3D7_0301800	+	105281	104325	0	null	null	null	null	null	null
PF3D7_0301900	-	105913	107109	1	241	105672	241	105672	241	105672
PF3D7_0302000	-	107961	109880	1	213	107748	213	107748	213	107748
PF3D7_0302100	+	118086	114070	1	546	118632	546	118632	546	118632
PF3D7_0302200	+	124735	119458	0	null	null	null	null	null	null
PF3D7_0302500	+	140660	135418	3	324	140984	441	141101	441	141101
PF3D7_0302600	+	145653	141556	1	509	146162	509	146162	509	146162
PF3D7_0302700	-	146372	147056	1	304	146068	304	146068	304	146068
PF3D7_0302800	-	148046	149305	3	252	147794	434	147612	314	147732
PF3D7_0302900	-	152168	156146	4	195	151973	642	151526	319	151849
PF3D7_0303000	-	159353	161704	2	11	159342	300	159053	300	159053
PF3D7_0303100	-	162778	167103	0	null	null	null	null	null	null
PF3D7_0303200	+	174300	169571	0	null	null	null	null	null	null
PF3D7_0303300	-	175022	175799	1	359	174663	359	174663	359	174663
PF3D7_0303400	+	181127	178420	1	514	181641	514	181641	514	181641
PF3D7_0303500	+	189411	182731	1	381	189792	381	189792	381	189792
PF3D7_0303600	+	190719	190180	1	914	191633	914	191633	914	191633
PF3D7_0303700	-	191245	192591	1	502	190743	502	190743	502	190743
PF3D7_0303800	+	196211	194430	2	211	196422	288	196499	211	196422
PF3D7_0303900	-	196570	197438	0	null	null	null	null	null	null
PF3D7_0304000	-	198542	201584	0	null	null	null	null	null	null
PF3D7_0304100	+	206119	204542	1	375	206494	375	206494	375	206494
PF3D7_0304200	-	207342	208943	2	665	206677	707	206635	665	206677
PF3D7_0304300	+	216572	212283	1	1916	218488	1916	218488	1916	218488
PF3D7_0304400	+	218489	217941	4	322	218811	455	218944	455	218944
PF3D7_0304500	-	219117	219872	0	null	null	null	null	null	null
PF3D7_0304600	-	221323	222516	0	null	null	null	null	null	null
PF3D7_0304700	-	224160	225793	1	906	223254	906	223254	906	223254
PF3D7_0304800	+	231397	227057	0	null	null	null	null	null	null
PF3D7_0304900	-	231793	232305	0	null	null	null	null	null	null
PF3D7_0305000	-	234058	235334	1	429	233629	429	233629	429	233629
PF3D7_0305100	-	236334	248270	1	420	235914	420	235914	420	235914
PF3D7_0305200	+	254661	251242	2	293	254954	335	254996	293	254954
PF3D7_0305300	-	255276	258416	2	179	255097	227	255049	227	255049
PF3D7_0305400	+	261085	260332	1	359	261444	359	261444	359	261444
PF3D7_0305500	-	261485	273286	2	152	261333	238	261247	238	261247
PF3D7_0305600	-	275864	277717	4	195	275669	888	274976	404	275460
PF3D7_0305700	-	278956	279828	1	405	278551	405	278551	405	278551
PF3D7_0305800	+	285260	281916	0	null	null	null	null	null	null
PF3D7_0305900	-	285579	286112	0	null	null	null	null	null	null
PF3D7_0306000	-	286906	287319	3	192	286714	820	286086	820	286086
PF3D7_0306100	-	288637	290747	2	558	288079	593	288044	558	288079
PF3D7_0306200	+	294548	292943	1	268	294816	268	294816	268	294816
PF3D7_0306300	-	295107	296094	3	108	294999	466	294641	330	294777
PF3D7_0306400	+	300478	298517	2	285	300763	316	300794	316	300794
PF3D7_0306500	-	301007	301906	3	249	300758	470	300537	380	300627
PF3D7_0306600	+	303083	302826	4	120	303203	995	304078	420	303503
PF3D7_0306700	+	304999	304317	4	374	305373	506	305505	400	305399
PF3D7_0306800	-	306108	307984	3	672	305436	765	305343	672	305436
PF3D7_0306900	+	311805	310652	6	265	312070	1480	313285	679	312484
PF3D7_0307100	-	312693	313342	2	233	312460	493	312200	233	312460
PF3D7_0307200	-	314976	316236	6	179	314797	626	314350	243	314733
PF3D7_0307300	+	320336	318804	1	884	321220	884	321220	884	321220
PF3D7_0307400	-	321050	322162	2	250	320800	303	320747	303	320747
PF3D7_0307500	-	322933	324836	2	611	322322	868	322065	611	322322
PF3D7_0307600	+	328383	325922	0	null	null	null	null	null	null
PF3D7_0307700	-	328787	335269	1	484	328303	484	328303	484	328303
PF3D7_0307800	+	339278	337179	0	null	null	null	null	null	null
PF3D7_0307900	-	340028	351652	0	null	null	null	null	null	null
PF3D7_0308000	+	355045	353549	1	317	355362	317	355362	317	355362
PF3D7_0308100	+	361454	356319	2	313	361767	663	362117	313	361767
PF3D7_0308200	-	362342	364233	3	627	361715	1689	360653	627	361715
PF3D7_0308300	-	365659	366672	1	348	365311	348	365311	348	365311
PF3D7_0308500	+	370789	369925	3	228	371017	377	371166	377	371166
PF3D7_0308600	+	374230	372632	2	314	374544	587	374817	314	374544
PF3D7_0308700	+	377437	375806	0	null	null	null	null	null	null
PF3D7_0308800	+	378517	378045	2	688	379205	710	379227	688	379205
PF3D7_0308900	-	379130	383290	0	null	null	null	null	null	null
PF3D7_0309000	+	386879	384375	2	184	387063	643	387522	184	387063
PF3D7_0309100	-	387219	388473	0	null	null	null	null	null	null
PF3D7_0309200	-	389137	394604	1	672	388465	672	388465	672	388465
PF3D7_0309300	+	400516	397649	2	538	401054	637	401153	538	401054
PF3D7_0309500	+	405440	402933	3	317	405757	389	405829	317	405757
PF3D7_0309600	+	408318	407980	5	364	408682	1182	409500	816	409134
PF3D7_0309700	-	409102	410928	2	265	408837	718	408384	265	408837
PF3D7_0309800	+	413762	412089	2	208	413970	339	414101	208	413970
PF3D7_0309900	-	414234	419673	1	177	414057	177	414057	177	414057
PF3D7_0310000	+	421515	420697	1	375	421890	375	421890	375	421890
PF3D7_0310100	+	424680	422379	0	null	null	null	null	null	null
PF3D7_0310200	+	440942	427290	1	254	441196	254	441196	254	441196
PF3D7_0310300	+	446457	442720	1	351	446808	351	446808	351	446808
PF3D7_0310400	+	451384	447500	1	321	451705	321	451705	321	451705
PF3D7_0310500	-	452297	459106	0	null	null	null	null	null	null
PF3D7_0310600	-	461175	462027	2	477	460698	543	460632	477	460698
PF3D7_0310700	+	464274	463326	0	null	null	null	null	null	null
PF3D7_0310800	+	464991	464662	4	364	465355	1127	466118	551	465542
PF3D7_0310900	+	468445	466085	1	281	468726	281	468726	281	468726
PF3D7_0311000	+	470118	469287	0	null	null	null	null	null	null
PF3D7_0311100	-	470860	473161	0	null	null	null	null	null	null
PF3D7_0311200	+	479086	474788	0	null	null	null	null	null	null
PF3D7_0311300	-	480122	483453	1	618	479504	618	479504	618	479504
PF3D7_0311400	+	496510	488804	0	null	null	null	null	null	null
PF3D7_0311500	-	497118	497363	2	423	496695	644	496474	423	496695
PF3D7_0311600	+	502353	499602	1	292	502645	292	502645	292	502645
PF3D7_0311700	+	505848	502698	0	null	null	null	null	null	null
PF3D7_0311800	+	508846	506655	1	395	509241	395	509241	395	509241
PF3D7_0311900	-	509291	511597	0	null	null	null	null	null	null
PF3D7_0312000	+	512951	512130	1	232	513183	232	513183	232	513183
PF3D7_0312100	+	516262	513752	1	613	516875	613	516875	613	516875
PF3D7_0312200	-	516793	520503	3	611	516182	724	516069	611	516182
PF3D7_0312300	+	522883	521969	1	199	523082	199	523082	199	523082
PF3D7_0312400	-	524154	526439	5	701	523453	1414	522740	902	523252
PF3D7_0312500	+	530776	529037	0	null	null	null	null	null	null
PF3D7_0312800	+	535238	534239	4	270	535508	600	535838	345	535583
PF3D7_0312900	+	537274	536043	3	633	537907	886	538160	633	537907
PF3D7_0313000	-	537621	538804	1	263	537358	263	537358	263	537358
PF3D7_0313100	+	542810	539743	1	314	543124	314	543124	314	543124
PF3D7_0313200	-	543241	543942	2	164	543077	536	542705	536	542705
PF3D7_0313300	-	544055	545194	0	null	null	null	null	null	null
PF3D7_0313400	-	545828	548182	0	null	null	null	null	null	null
PF3D7_0313500	+	551453	548718	0	null	null	null	null	null	null
PF3D7_0313600	-	552001	554621	0	null	null	null	null	null	null
PF3D7_0313700	-	555035	558684	1	460	554575	460	554575	460	554575
PF3D7_0313800	+	562253	559334	1	745	562998	745	562998	745	562998
PF3D7_0313900	-	562366	565656	1	392	561974	392	561974	392	561974
PF3D7_0314000	+	568850	567247	1	208	569058	208	569058	208	569058
PF3D7_0314100	-	569308	571051	2	346	568962	469	568839	469	568839
PF3D7_0314200	-	572666	576823	1	330	572336	330	572336	330	572336
PF3D7_0314300	-	577008	578366	0	null	null	null	null	null	null
PF3D7_0314400	-	579539	580465	0	null	null	null	null	null	null
PF3D7_0314500	+	585168	584226	0	null	null	null	null	null	null
PF3D7_0314600	+	587331	586555	1	941	588272	941	588272	941	588272
PF3D7_0314700	-	589002	592547	0	null	null	null	null	null	null
PF3D7_0314800	+	607931	604595	1	317	608248	317	608248	317	608248
PF3D7_0314900	+	610718	608883	1	659	611377	659	611377	659	611377
PF3D7_0315000	+	612014	611334	0	null	null	null	null	null	null
PF3D7_0315100	-	612739	613422	2	393	612346	743	611996	743	611996
PF3D7_0315200	+	622816	616472	0	null	null	null	null	null	null
PF3D7_0315300	+	630178	623446	0	null	null	null	null	null	null
PF3D7_0315400	-	630611	631381	1	243	630368	243	630368	243	630368
PF3D7_0315500	-	632846	633544	1	301	632545	301	632545	301	632545
PF3D7_0315600	+	637462	635586	0	null	null	null	null	null	null
PF3D7_0315700	+	641306	638283	1	208	641514	208	641514	208	641514
PF3D7_0315800	-	641482	642579	3	601	640881	956	640526	601	640881
PF3D7_0315900	+	645268	644186	0	null	null	null	null	null	null
PF3D7_0316000	-	645921	646844	0	null	null	null	null	null	null
PF3D7_0316100	+	649531	648635	1	388	649919	388	649919	388	649919
PF3D7_0316200	-	649849	657247	1	413	649436	413	649436	413	649436
PF3D7_0316300	+	661643	660020	3	710	662353	1433	663076	710	662353
PF3D7_0316400	-	662126	665152	0	null	null	null	null	null	null
PF3D7_0316500	+	668391	667006	3	294	668685	453	668844	294	668685
PF3D7_0316600	-	669302	670873	1	578	668724	578	668724	578	668724
PF3D7_0316700	+	675636	674458	2	642	676278	680	676316	642	676278
PF3D7_0316800	+	678474	677842	1	485	678959	485	678959	485	678959
PF3D7_0316900	-	679234	681277	2	624	678610	671	678563	624	678610
PF3D7_0317000	-	682795	683685	1	294	682501	294	682501	294	682501
PF3D7_0317100	+	689482	686282	0	null	null	null	null	null	null
PF3D7_0317200	-	690154	694815	0	null	null	null	null	null	null
PF3D7_0317300	-	699544	709728	2	218	699326	600	698944	600	698944
PF3D7_0317400	-	712253	714082	3	730	711523	922	711331	866	711387
PF3D7_0317500	-	716523	721831	1	505	716018	505	716018	505	716018
PF3D7_0317600	+	726130	725015	4	398	726528	1672	727802	1595	727725
PF3D7_0317700	+	738076	728259	2	191	738267	240	738316	240	738316
PF3D7_0317800	-	738205	738882	4	1145	737060	1441	736764	1441	736764
PF3D7_0317900	+	741733	739428	0	null	null	null	null	null	null
PF3D7_0318000	+	742799	742191	0	null	null	null	null	null	null
PF3D7_0318100	+	745053	743929	1	329	745382	329	745382	329	745382
PF3D7_0318200	+	755838	748465	0	null	null	null	null	null	null
PF3D7_0318300	-	756491	760292	0	null	null	null	null	null	null
PF3D7_0318400	-	761693	765439	0	null	null	null	null	null	null
PF3D7_0318500	+	782760	767815	0	null	null	null	null	null	null
PF3D7_0318600	-	783112	786165	0	null	null	null	null	null	null
PF3D7_0318700	+	788812	788453	2	355	789167	410	789222	355	789167
PF3D7_0318800	+	791308	789858	0	null	null	null	null	null	null
PF3D7_0318900	-	791840	793481	3	138	791702	552	791288	138	791702
PF3D7_0319000	+	801171	795577	1	360	801531	360	801531	360	801531
PF3D7_0319100	-	802260	802583	1	286	801974	286	801974	286	801974
PF3D7_0319200	-	803592	806312	2	240	803352	273	803319	240	803352
PF3D7_0319300	+	807859	807277	1	341	808200	341	808200	341	808200
PF3D7_0319400	+	814172	810081	3	436	814608	712	814884	712	814884
PF3D7_0319500	+	816855	815569	0	null	null	null	null	null	null
PF3D7_0319600	+	818695	817913	3	242	818937	429	819124	429	819124
PF3D7_0319700	+	830802	820708	7	139	830941	1968	832770	720	831522
PF3D7_0319800	-	831076	832509	0	null	null	null	null	null	null
PF3D7_0319900	-	833833	834777	1	780	833053	780	833053	780	833053
PF3D7_0320000	+	838271	837307	2	589	838860	650	838921	650	838921
PF3D7_0320100	+	841758	840362	2	207	841965	239	841997	207	841965
PF3D7_0320200	+	844290	842539	0	null	null	null	null	null	null
PF3D7_0320300	+	847320	845713	6	263	847583	944	848264	757	848077
PF3D7_0320400	-	848247	857504	0	null	null	null	null	null	null
PF3D7_0320500	+	862102	860813	2	417	862519	672	862774	672	862774
PF3D7_0320600	-	862741	863832	4	329	862412	1437	861304	1384	861357
PF3D7_0320700	+	866420	865014	2	326	866746	513	866933	326	866746
PF3D7_0320800	+	872342	870817	1	703	873045	703	873045	703	873045
PF3D7_0320900	+	876295	875213	8	225	876520	697	876992	697	876992
PF3D7_0321000	+	879511	877735	1	954	880465	954	880465	954	880465
PF3D7_0321100	-	879959	885493	4	487	879472	1016	878943	487	879472
PF3D7_0321200	-	886962	888976	1	341	886621	341	886621	341	886621
PF3D7_0321300	-	890014	892764	0	null	null	null	null	null	null
PF3D7_0321400	+	896112	894761	1	217	896329	217	896329	217	896329
PF3D7_0321500	-	896546	899770	1	352	896194	352	896194	352	896194
PF3D7_0321600	+	903369	900857	3	186	903555	355	903724	328	903697
PF3D7_0321700	-	903764	910118	2	496	903268	640	903124	640	903124
PF3D7_0321800	+	921036	912916	2	502	921538	831	921867	502	921538
PF3D7_0321900	+	927942	922974	2	353	928295	415	928357	353	928295
PF3D7_0322000	-	928644	929159	1	316	928328	316	928328	316	928328
PF3D7_0322100	-	930640	932415	1	1988	928652	1988	928652	1988	928652
PF3D7_0322200	-	933188	937006	0	null	null	null	null	null	null
PF3D7_0322300	-	938212	940173	1	833	937379	833	937379	833	937379
PF3D7_0322400	+	945301	942545	1	320	945621	320	945621	320	945621
PF3D7_0322500	-	945537	946751	1	201	945336	201	945336	201	945336
PF3D7_0322600	+	952693	948374	0	null	null	null	null	null	null
PF3D7_0322700	-	952964	962367	2	256	952708	331	952633	256	952708
PF3D7_0322800	+	965203	964101	0	null	null	null	null	null	null
PF3D7_0322900	-	965553	966502	4	355	965198	722	964831	355	965198
PF3D7_0323000	-	968675	969202	2	431	968244	862	967813	431	968244
PF3D7_0323100	+	975794	971166	2	626	976420	677	976471	626	976420
PF3D7_0323200	+	978195	976870	0	null	null	null	null	null	null
PF3D7_0323300	+	980271	978970	1	626	980897	626	980897	626	980897
PF3D7_0323400	-	980706	983966	0	null	null	null	null	null	null
PF3D7_0323500	+	987610	986265	1	530	988140	530	988140	530	988140
PF3D7_0323600	+	990882	988631	1	218	991100	218	991100	218	991100
PF3D7_0323700	-	991544	993625	1	464	991080	464	991080	464	991080
PF3D7_0323800	+	1001582	998649	1	680	1002262	680	1002262	680	1002262
PF3D7_0324000	+	1006800	1005952	0	null	null	null	null	null	null
PF3D7_0324100	-	1007413	1008202	0	null	null	null	null	null	null
PF3D7_0324200	-	1010342	1011140	0	null	null	null	null	null	null
PF3D7_0324300	+	1013464	1012355	0	null	null	null	null	null	null
PF3D7_0324400	+	1016942	1015795	0	null	null	null	null	null	null
PF3D7_0324500	+	1019973	1018874	0	null	null	null	null	null	null
PF3D7_0324600	+	1023008	1021998	0	null	null	null	null	null	null
PF3D7_0324800	+	1028929	1027571	0	null	null	null	null	null	null
PF3D7_0324900	-	1030822	1038254	0	null	null	null	null	null	null
PF3D7_0400100	+	37677	28706	1	47	37724	47	37724	47	37724
PF3D7_0400200	+	40154	38955	0	null	null	null	null	null	null
PF3D7_0400300	-	42032	43374	0	null	null	null	null	null	null
PF3D7_0400400	-	45555	56860	0	null	null	null	null	null	null
PF3D7_0400500	+	60939	59636	0	null	null	null	null	null	null
PF3D7_0400700	-	63104	64476	0	null	null	null	null	null	null
PF3D7_0400800	-	66601	67573	0	null	null	null	null	null	null
PF3D7_0400900	-	69961	71113	0	null	null	null	null	null	null
PF3D7_0401000	-	73268	74340	0	null	null	null	null	null	null
PF3D7_0401100	-	76033	76245	0	null	null	null	null	null	null
PF3D7_0401200	+	80451	79193	0	null	null	null	null	null	null
PF3D7_0401300	+	83575	82247	0	null	null	null	null	null	null
PF3D7_0401400	+	86608	85397	0	null	null	null	null	null	null
PF3D7_0401600	-	92576	93809	2	323	92253	538	92038	323	92253
PF3D7_0401800	-	103742	105603	0	null	null	null	null	null	null
PF3D7_0401900	-	108380	111295	0	null	null	null	null	null	null
PF3D7_0402000	-	114601	116058	4	202	114399	876	113725	876	113725
PF3D7_0402100	-	123588	125464	1	442	123146	442	123146	442	123146
PF3D7_0402300	+	146653	137640	0	null	null	null	null	null	null
PF3D7_0402400	-	147490	148380	4	413	147077	1052	146438	442	147048
PF3D7_0402600	-	159279	160314	0	null	null	null	null	null	null
PF3D7_0402900	-	172506	172914	0	null	null	null	null	null	null
PF3D7_0403100	-	175372	177252	0	null	null	null	null	null	null
PF3D7_0403200	+	180200	178518	1	616	180816	616	180816	616	180816
PF3D7_0403300	-	180430	181551	2	18	180412	213	180217	213	180217
PF3D7_0403400	+	194712	182870	1	354	195066	354	195066	354	195066
PF3D7_0403500	+	196745	195543	0	null	null	null	null	null	null
PF3D7_0403600	-	197846	201208	2	611	197235	685	197161	611	197235
PF3D7_0403700	-	206228	209394	0	null	null	null	null	null	null
PF3D7_0403800	-	211650	213854	2	1226	210424	1359	210291	1359	210291
PF3D7_0403900	+	222838	219087	2	1388	224226	1511	224349	1388	224226
PF3D7_0404000	-	223711	224131	0	null	null	null	null	null	null
PF3D7_0404100	-	224779	231733	0	null	null	null	null	null	null
PF3D7_0404200	-	232595	233249	0	null	null	null	null	null	null
PF3D7_0404300	-	234014	237013	1	475	233539	475	233539	475	233539
PF3D7_0404400	-	238360	239499	0	null	null	null	null	null	null
PF3D7_0404500	-	240911	242347	0	null	null	null	null	null	null
PF3D7_0404600	+	260147	247731	3	275	260422	407	260554	275	260422
PF3D7_0404700	-	260454	263418	2	505	259949	1237	259217	505	259949
PF3D7_0404800	-	264305	266170	1	910	263395	910	263395	910	263395
PF3D7_0404900	-	267244	268380	2	670	266574	722	266522	670	266574
PF3D7_0405000	-	268960	271134	0	null	null	null	null	null	null
PF3D7_0405100	-	272255	276824	0	null	null	null	null	null	null
PF3D7_0405200	+	281983	279072	0	null	null	null	null	null	null
PF3D7_0405300	-	282403	288297	0	null	null	null	null	null	null
PF3D7_0405400	+	300976	291251	0	null	null	null	null	null	null
PF3D7_0405500	-	301259	302267	2	168	301091	281	300978	168	301091
PF3D7_0405600	+	305343	303329	2	155	305498	503	305846	155	305498
PF3D7_0405700	-	305746	312993	0	null	null	null	null	null	null
PF3D7_0405800	+	315870	315562	1	246	316116	246	316116	246	316116
PF3D7_0405900	-	316540	319178	1	417	316123	417	316123	417	316123
PF3D7_0406000	+	322545	321019	0	null	null	null	null	null	null
PF3D7_0406100	-	323267	325225	1	489	322778	489	322778	489	322778
PF3D7_0406200	+	329689	329216	1	542	330231	542	330231	542	330231
PF3D7_0406400	+	333856	332043	3	471	334327	1093	334949	471	334327
PF3D7_0406500	-	334282	344054	2	479	333803	535	333747	535	333747
PF3D7_0406600	+	346727	346308	1	1010	347737	1010	347737	1010	347737
PF3D7_0406700	+	351499	347458	1	652	352151	652	352151	652	352151
PF3D7_0406800	-	351527	352983	0	null	null	null	null	null	null
PF3D7_0406900	-	353655	359878	0	null	null	null	null	null	null
PF3D7_0407000	-	360547	361764	2	326	360221	649	359898	649	359898
PF3D7_0407100	+	363442	362301	2	1060	364502	1108	364550	1108	364550
PF3D7_0407200	-	363599	364933	3	182	363417	261	363338	261	363338
PF3D7_0407300	+	367341	366379	2	635	367976	1224	368565	1224	368565
PF3D7_0407400	-	367845	368153	1	242	367603	242	367603	242	367603
PF3D7_0407500	+	371270	369885	2	391	371661	477	371747	391	371661
PF3D7_0407600	+	376677	373039	0	null	null	null	null	null	null
PF3D7_0407700	-	377481	383087	0	null	null	null	null	null	null
PF3D7_0407800	+	390806	384924	1	600	391406	600	391406	600	391406
PF3D7_0407900	-	391347	393350	0	null	null	null	null	null	null
PF3D7_0408000	-	394065	394580	0	null	null	null	null	null	null
PF3D7_0408100	+	400693	397328	1	569	401262	569	401262	569	401262
PF3D7_0408200	+	403334	401466	1	302	403636	302	403636	302	403636
PF3D7_0408300	-	403626	405366	3	345	403281	552	403074	552	403074
PF3D7_0408400	-	406233	407909	1	388	405845	388	405845	388	405845
PF3D7_0408500	-	408679	410697	2	302	408377	338	408341	302	408377
PF3D7_0408600	+	416357	413403	0	null	null	null	null	null	null
PF3D7_0408700	-	417372	420824	0	null	null	null	null	null	null
PF3D7_0408800	-	422011	422958	0	null	null	null	null	null	null
PF3D7_0408900	+	427194	424300	4	191	427385	1307	428501	729	427923
PF3D7_0409000	-	427664	435367	0	null	null	null	null	null	null
PF3D7_0409100	-	436217	437981	1	266	435951	266	435951	266	435951
PF3D7_0409200	+	440335	438887	1	378	440713	378	440713	378	440713
PF3D7_0409300	-	440968	444242	1	400	440568	400	440568	400	440568
PF3D7_0409400	+	448018	446000	1	314	448332	314	448332	314	448332
PF3D7_0409500	-	449189	450633	3	344	448845	585	448604	585	448604
PF3D7_0409600	-	452134	455571	2	542	451592	910	451224	542	451592
PF3D7_0409700	+	458020	456922	0	null	null	null	null	null	null
PF3D7_0409800	+	461437	459710	4	255	461692	839	462276	839	462276
PF3D7_0409900	-	461991	463957	0	null	null	null	null	null	null
PF3D7_0410000	-	464732	467339	1	544	464188	544	464188	544	464188
PF3D7_0410300	-	470528	473596	0	null	null	null	null	null	null
PF3D7_0410400	+	475558	474542	3	228	475786	664	476222	298	475856
PF3D7_0410500	-	475944	476585	1	483	475461	483	475461	483	475461
PF3D7_0410600	+	480468	479028	3	159	480627	672	481140	159	480627
PF3D7_0410700	-	481177	483891	1	522	480655	522	480655	522	480655
PF3D7_0410800	+	489728	485832	4	350	490078	850	490578	350	490078
PF3D7_0410900	-	490442	493375	2	239	490203	734	489708	734	489708
PF3D7_0411000	+	503880	499168	2	575	504455	1600	505480	575	504455
PF3D7_0411100	-	504478	505095	2	438	504040	620	503858	620	503858
PF3D7_0411200	-	505933	509670	0	null	null	null	null	null	null
PF3D7_0411300	+	512548	510380	2	334	512882	425	512973	334	512882
PF3D7_0411400	-	513154	517068	0	null	null	null	null	null	null
PF3D7_0411700	-	518685	519101	0	null	null	null	null	null	null
PF3D7_0411800	-	519832	525618	0	null	null	null	null	null	null
PF3D7_0411900	-	528192	534485	2	445	527747	693	527499	693	527499
PF3D7_0412000	+	539110	536774	2	953	540063	1014	540124	953	540063
PF3D7_0412100	-	540188	541198	0	null	null	null	null	null	null
PF3D7_0412200	-	541811	542809	0	null	null	null	null	null	null
PF3D7_0412300	+	545247	543625	0	null	null	null	null	null	null
PF3D7_0412400	-	545987	553810	0	null	null	null	null	null	null
PF3D7_0412700	-	561667	569342	2	478	561189	589	561078	478	561189
PF3D7_0412900	-	576810	584668	1	267	576543	267	576543	267	576543
PF3D7_0413100	-	591949	599849	1	267	591682	267	591682	267	591682
PF3D7_0413200	-	603166	604456	0	null	null	null	null	null	null
PF3D7_0413300	+	610433	609155	0	null	null	null	null	null	null
PF3D7_0413500	+	616243	615356	3	220	616463	387	616630	284	616527
PF3D7_0413600	-	616914	618350	1	434	616480	434	616480	434	616480
PF3D7_0413700	-	619786	620802	2	680	619106	871	618915	871	618915
PF3D7_0413800	+	622936	622094	0	null	null	null	null	null	null
PF3D7_0413900	-	623168	626226	1	273	622895	273	622895	273	622895
PF3D7_0414000	-	626891	633126	0	null	null	null	null	null	null
PF3D7_0414100	-	634029	638905	0	null	null	null	null	null	null
PF3D7_0414200	-	647389	648388	1	342	647047	342	647047	342	647047
PF3D7_0414300	-	649893	650731	3	196	649697	604	649289	604	649289
PF3D7_0414400	+	653554	652350	0	null	null	null	null	null	null
PF3D7_0414500	-	655025	657314	0	null	null	null	null	null	null
PF3D7_0414600	-	658620	659538	2	252	658368	501	658119	252	658368
PF3D7_0414700	+	662519	660624	0	null	null	null	null	null	null
PF3D7_0414800	-	663416	664015	0	null	null	null	null	null	null
PF3D7_0414900	+	668147	665973	1	221	668368	221	668368	221	668368
PF3D7_0415000	-	668578	669717	3	251	668327	513	668065	251	668327
PF3D7_0415100	+	672124	670883	4	477	672601	961	673085	605	672729
PF3D7_0415200	-	672500	679138	3	349	672151	472	672028	444	672056
PF3D7_0415300	+	685968	681810	3	133	686101	1298	687266	506	686474
PF3D7_0415400	-	686414	687040	2	383	686031	511	685903	383	686031
PF3D7_0415500	+	689053	688192	3	244	689297	460	689513	244	689297
PF3D7_0415600	-	689640	690329	1	294	689346	294	689346	294	689346
PF3D7_0415700	-	691131	692516	2	328	690803	404	690727	404	690727
PF3D7_0415800	+	696533	693906	1	354	696887	354	696887	354	696887
PF3D7_0415900	-	697918	698768	3	403	697515	1992	695926	684	697234
PF3D7_0416000	-	701526	704162	2	793	700733	1500	700026	793	700733
PF3D7_0416100	+	709009	706529	5	512	709521	1553	710562	512	709521
PF3D7_0416200	-	709460	710083	1	573	708887	573	708887	573	708887
PF3D7_0416300	-	711092	715489	1	698	710394	698	710394	698	710394
PF3D7_0416400	+	722654	718202	3	411	723065	677	723331	411	723065
PF3D7_0416500	-	723073	724242	2	738	722335	819	722254	819	722254
PF3D7_0416600	+	727128	726265	2	205	727333	345	727473	205	727333
PF3D7_0416700	-	727710	727979	4	456	727254	1364	726346	456	727254
PF3D7_0416800	+	731223	729962	3	400	731623	476	731699	476	731699
PF3D7_0416900	-	732452	739872	1	805	731647	805	731647	805	731647
PF3D7_0417000	+	743091	742149	0	null	null	null	null	null	null
PF3D7_0417100	-	743611	745637	0	null	null	null	null	null	null
PF3D7_0417200	+	749914	748088	2	229	750143	542	750456	542	750456
PF3D7_0417300	-	750860	753712	2	378	750482	424	750436	378	750482
PF3D7_0417400	+	776603	756294	0	null	null	null	null	null	null
PF3D7_0417500	-	777200	779424	1	246	776954	246	776954	246	776954
PF3D7_0417600	-	780250	783246	0	null	null	null	null	null	null
PF3D7_0417700	+	786430	784194	1	417	786847	417	786847	417	786847
PF3D7_0417800	-	787243	789342	2	370	786873	479	786764	370	786873
PF3D7_0417900	+	792985	790724	0	null	null	null	null	null	null
PF3D7_0418000	+	810070	793827	1	1365	811435	1365	811435	1365	811435
PF3D7_0418100	-	810995	814642	1	1161	809834	1161	809834	1161	809834
PF3D7_0418200	+	818689	817400	1	233	818922	233	818922	233	818922
PF3D7_0418300	-	819362	822340	2	310	819052	1107	818255	310	819052
PF3D7_0418400	+	830594	829963	0	null	null	null	null	null	null
PF3D7_0418500	-	830989	832428	0	null	null	null	null	null	null
PF3D7_0418600	+	840429	834394	0	null	null	null	null	null	null
PF3D7_0418700	+	842905	841196	1	295	843200	295	843200	295	843200
PF3D7_0418800	+	845169	843562	0	null	null	null	null	null	null
PF3D7_0418900	+	849059	847231	0	null	null	null	null	null	null
PF3D7_0419000	+	852242	849793	1	277	852519	277	852519	277	852519
PF3D7_0419100	+	853566	852510	2	349	853915	389	853955	349	853915
PF3D7_0419200	+	855289	854879	3	337	855626	413	855702	374	855663
PF3D7_0419300	-	855898	857049	0	null	null	null	null	null	null
PF3D7_0419400	+	865957	857998	0	null	null	null	null	null	null
PF3D7_0419500	-	866501	868111	0	null	null	null	null	null	null
PF3D7_0419600	+	871873	870737	3	429	872302	876	872749	429	872302
PF3D7_0419700	+	874115	873138	5	167	874282	1138	875253	1138	875253
PF3D7_0419800	-	874811	875521	3	270	874541	428	874383	428	874383
PF3D7_0419900	+	893866	878022	1	270	894136	270	894136	270	894136
PF3D7_0420000	-	894612	904724	0	null	null	null	null	null	null
PF3D7_0420100	+	908801	907056	1	410	909211	410	909211	410	909211
PF3D7_0420200	+	911971	910187	0	null	null	null	null	null	null
PF3D7_0420300	+	928411	917990	1	651	929062	651	929062	651	929062
PF3D7_0420400	+	930140	929340	2	369	930509	402	930542	402	930542
PF3D7_0420500	-	930404	931608	2	325	930079	957	929447	325	930079
PF3D7_0420600	+	934244	932463	1	254	934498	254	934498	254	934498
PF3D7_0420700	-	935031	941875	0	null	null	null	null	null	null
PF3D7_0420900	-	946169	953773	2	272	945897	405	945764	272	945897
PF3D7_0421100	-	958067	965611	2	272	957795	405	957662	272	957795
PF3D7_0421200	+	968273	967087	0	null	null	null	null	null	null
PF3D7_0421300	-	969031	976591	0	null	null	null	null	null	null
PF3D7_0421500	-	982064	982990	0	null	null	null	null	null	null
PF3D7_0421700	-	987842	994360	0	null	null	null	null	null	null
PF3D7_0421800	+	996252	995998	0	null	null	null	null	null	null
PF3D7_0421900	+	997455	997240	0	null	null	null	null	null	null
PF3D7_0422000	+	1000185	998647	3	382	1000567	718	1000903	649	1000834
PF3D7_0422100	+	1002770	1001613	1	263	1003033	263	1003033	263	1003033
PF3D7_0422200	-	1004462	1017247	2	251	1004211	1102	1003360	1102	1003360
PF3D7_0422300	+	1024166	1022487	2	748	1024914	990	1025156	990	1025156
PF3D7_0422400	+	1027399	1026648	4	202	1027601	527	1027926	443	1027842
PF3D7_0422500	+	1037953	1029329	2	238	1038191	356	1038309	356	1038309
PF3D7_0422600	-	1038697	1039119	1	405	1038292	405	1038292	405	1038292
PF3D7_0422700	+	1041642	1040470	1	566	1042208	566	1042208	566	1042208
PF3D7_0422800	+	1044896	1042564	1	462	1045358	462	1045358	462	1045358
PF3D7_0422900	+	1046696	1045381	0	null	null	null	null	null	null
PF3D7_0423000	+	1048478	1047696	1	39	1048517	39	1048517	39	1048517
PF3D7_0423100	-	1049270	1049894	5	508	1048762	1304	1047966	1256	1048014
PF3D7_0423200	+	1050974	1050407	1	214	1051188	214	1051188	214	1051188
PF3D7_0423300	-	1051576	1053006	0	null	null	null	null	null	null
PF3D7_0423400	+	1056318	1055665	2	129	1056447	352	1056670	129	1056447
PF3D7_0423500	+	1060551	1058997	3	440	1060991	956	1061507	868	1061419
PF3D7_0423600	-	1061790	1066628	2	279	1061511	916	1060874	279	1061511
PF3D7_0423700	-	1071435	1071845	5	713	1070722	1344	1070091	1287	1070148
PF3D7_0423800	+	1077534	1076347	0	null	null	null	null	null	null
PF3D7_0423900	-	1077926	1078488	0	null	null	null	null	null	null
PF3D7_0424000	+	1082189	1080959	2	285	1082474	613	1082802	285	1082474
PF3D7_0424100	-	1082363	1084150	3	206	1082157	340	1082023	340	1082023
PF3D7_0424200	-	1085979	1091277	1	283	1085696	283	1085696	283	1085696
PF3D7_0424400	+	1107111	1099811	0	null	null	null	null	null	null
PF3D7_0424500	+	1112293	1110060	2	341	1112634	613	1112906	341	1112634
PF3D7_0424600	-	1113345	1114486	3	249	1113096	447	1112898	447	1112898
PF3D7_0424700	+	1122414	1118430	1	747	1123161	747	1123161	747	1123161
PF3D7_0424800	+	1125004	1123986	1	306	1125310	306	1125310	306	1125310
PF3D7_0424900	+	1128802	1127779	2	427	1129229	471	1129273	471	1129273
PF3D7_0425100	-	1134415	1135175	0	null	null	null	null	null	null
PF3D7_0425200	+	1137385	1136586	0	null	null	null	null	null	null
PF3D7_0425400	+	1144824	1143992	0	null	null	null	null	null	null
PF3D7_0425500	-	1146672	1147697	0	null	null	null	null	null	null
PF3D7_0425700	-	1152504	1153633	0	null	null	null	null	null	null
PF3D7_0425800	+	1167821	1156423	0	null	null	null	null	null	null
PF3D7_0425900	+	1171184	1169980	0	null	null	null	null	null	null
PF3D7_0426000	-	1173053	1180226	0	null	null	null	null	null	null
PF3D7_0500100	+	28456	20929	0	null	null	null	null	null	null
PF3D7_0500400	-	33056	34378	0	null	null	null	null	null	null
PF3D7_0500500	-	36464	37564	0	null	null	null	null	null	null
PF3D7_0500800	-	43327	47761	3	919	42408	1038	42289	981	42346
PF3D7_0500900	-	50422	52510	0	null	null	null	null	null	null
PF3D7_0501000	+	56872	55841	3	253	57125	479	57351	414	57286
PF3D7_0501100	-	58037	59726	3	433	57604	557	57480	557	57480
PF3D7_0501200	+	65489	64065	3	295	65784	706	66195	706	66195
PF3D7_0501300	+	70113	68930	4	390	70503	749	70862	749	70862
PF3D7_0501400	+	79842	74509	2	760	80602	864	80706	760	80602
PF3D7_0501500	-	81134	82336	3	539	80595	941	80193	539	80595
PF3D7_0501600	-	84041	85237	3	202	83839	460	83581	202	83839
PF3D7_0501700	-	86820	89201	0	null	null	null	null	null	null
PF3D7_0501800	+	94591	91361	3	609	95200	710	95301	670	95261
PF3D7_0501900	-	95161	96633	1	192	94969	192	94969	192	94969
PF3D7_0502000	+	101895	97657	2	353	102248	407	102302	407	102302
PF3D7_0502100	-	102193	102897	1	1535	100658	1535	100658	1535	100658
PF3D7_0502200	+	105737	104256	0	null	null	null	null	null	null
PF3D7_0502300	-	107075	107938	0	null	null	null	null	null	null
PF3D7_0502400	-	109898	111691	1	222	109676	222	109676	222	109676
PF3D7_0502500	+	115933	114149	0	null	null	null	null	null	null
PF3D7_0502600	-	116451	119969	1	335	116116	335	116116	335	116116
PF3D7_0502700	-	120107	121455	0	null	null	null	null	null	null
PF3D7_0502800	+	122862	122449	0	null	null	null	null	null	null
PF3D7_0502900	-	123332	123904	1	243	123089	243	123089	243	123089
PF3D7_0503000	+	126514	125116	2	190	126704	251	126765	190	126704
PF3D7_0503100	-	127064	128677	0	null	null	null	null	null	null
PF3D7_0503200	+	133392	130453	0	null	null	null	null	null	null
PF3D7_0503300	-	135004	135930	5	551	134453	1714	133290	1714	133290
PF3D7_0503400	+	141471	140710	4	458	141929	1085	142556	839	142310
PF3D7_0503500	-	142871	145423	0	null	null	null	null	null	null
PF3D7_0503600	-	146639	150131	1	611	146028	611	146028	611	146028
PF3D7_0503800	-	151422	152384	3	225	151197	372	151050	372	151050
PF3D7_0503900	-	153889	156057	1	325	153564	325	153564	325	153564
PF3D7_0504000	+	164968	157625	1	363	165331	363	165331	363	165331
PF3D7_0504100	-	165650	166642	0	null	null	null	null	null	null
PF3D7_0504200	+	169502	167649	0	null	null	null	null	null	null
PF3D7_0504300	-	169549	170590	2	147	169402	537	169012	147	169402
PF3D7_0504400	+	174417	172150	1	510	174927	510	174927	510	174927
PF3D7_0504500	+	176433	174989	0	null	null	null	null	null	null
PF3D7_0504600	+	178555	177410	1	306	178861	306	178861	306	178861
PF3D7_0504700	+	187470	180421	0	null	null	null	null	null	null
PF3D7_0504800	-	187813	204732	2	190	187623	360	187453	190	187623
PF3D7_0504900	+	208375	206450	3	580	208955	688	209063	580	208955
PF3D7_0505000	-	209062	218189	1	834	208228	834	208228	834	208228
PF3D7_0505100	+	229253	220839	0	null	null	null	null	null	null
PF3D7_0505200	+	232392	230695	2	273	232665	346	232738	273	232665
PF3D7_0505300	+	235650	233815	1	172	235822	172	235822	172	235822
PF3D7_0505400	-	236143	238365	1	368	235775	368	235775	368	235775
PF3D7_0505500	-	239456	243880	2	461	238995	518	238938	461	238995
PF3D7_0505600	+	246934	245933	3	188	247122	398	247332	188	247122
PF3D7_0505700	-	247801	250575	0	null	null	null	null	null	null
PF3D7_0505800	-	252047	252606	3	192	251855	405	251642	192	251855
PF3D7_0505900	-	254473	255517	2	528	253945	768	253705	528	253945
PF3D7_0506000	+	257378	256225	3	309	257687	1636	259014	309	257687
PF3D7_0506100	-	257748	258831	3	464	257284	1510	256238	464	257284
PF3D7_0506200	+	260747	259764	3	375	261122	554	261301	375	261122
PF3D7_0506300	-	260961	262184	1	357	260604	357	260604	357	260604
PF3D7_0506400	-	262672	263925	0	null	null	null	null	null	null
PF3D7_0506500	+	278345	265595	0	null	null	null	null	null	null
PF3D7_0506700	+	283345	280886	3	252	283597	1427	284772	1427	284772
PF3D7_0506800	+	288023	284691	0	null	null	null	null	null	null
PF3D7_0506900	-	288776	291055	2	749	288027	782	287994	749	288027
PF3D7_0507000	-	292696	293474	1	755	291941	755	291941	755	291941
PF3D7_0507100	-	294668	295903	2	293	294375	448	294220	448	294220
PF3D7_0507200	-	298427	300736	1	795	297632	795	297632	795	297632
PF3D7_0507300	-	301930	304611	0	null	null	null	null	null	null
PF3D7_0507400	-	305961	306422	1	488	305473	488	305473	488	305473
PF3D7_0507500	-	307490	309556	1	331	307159	331	307159	331	307159
PF3D7_0507600	+	315157	313199	1	701	315858	701	315858	701	315858
PF3D7_0507700	-	316766	318361	1	313	316453	313	316453	313	316453
PF3D7_0507800	+	326822	322239	3	265	327087	560	327382	265	327087
PF3D7_0507900	+	328316	327656	3	33	328349	330	328646	330	328646
PF3D7_0508000	-	328666	329715	1	254	328412	254	328412	254	328412
PF3D7_0508100	+	336704	331680	2	449	337153	508	337212	449	337153
PF3D7_0508200	-	337426	339025	0	null	null	null	null	null	null
PF3D7_0508300	+	343233	342205	5	622	343855	1037	344270	1037	344270
PF3D7_0508400	+	346744	344931	0	null	null	null	null	null	null
PF3D7_0508500	-	347219	355039	1	489	346730	489	346730	489	346730
PF3D7_0508600	+	357010	356222	0	null	null	null	null	null	null
PF3D7_0508700	+	362733	358261	0	null	null	null	null	null	null
PF3D7_0508800	-	363588	364442	2	474	363114	975	362613	975	362613
PF3D7_0508900	+	376426	367022	0	null	null	null	null	null	null
PF3D7_0509000	-	376855	378452	0	null	null	null	null	null	null
PF3D7_0509100	+	386203	381077	0	null	null	null	null	null	null
PF3D7_0509200	+	388505	386956	0	null	null	null	null	null	null
PF3D7_0509300	-	388696	389191	4	134	388562	771	387925	361	388335
PF3D7_0509400	-	389914	398997	1	329	389585	329	389585	329	389585
PF3D7_0509500	+	402771	401437	1	201	402972	201	402972	201	402972
PF3D7_0509600	+	405642	403342	1	375	406017	375	406017	375	406017
PF3D7_0509700	-	405961	407897	1	341	405620	341	405620	341	405620
PF3D7_0509800	+	415308	410268	3	619	415927	1069	416377	796	416104
PF3D7_0509900	+	417309	416365	1	448	417757	448	417757	448	417757
PF3D7_0510000	+	421425	418136	2	208	421633	280	421705	208	421633
PF3D7_0510100	-	422746	430353	1	959	421787	959	421787	959	421787
PF3D7_0510200	+	439738	437495	1	171	439909	171	439909	171	439909
PF3D7_0510300	-	440779	441879	0	null	null	null	null	null	null
PF3D7_0510400	+	445579	444260	2	281	445860	485	446064	485	446064
PF3D7_0510500	-	445983	448502	1	432	445551	432	445551	432	445551
PF3D7_0510700	+	460344	459301	0	null	null	null	null	null	null
PF3D7_0510800	+	464399	461017	0	null	null	null	null	null	null
PF3D7_0511000	-	467585	468100	3	173	467412	518	467067	277	467308
PF3D7_0511100	+	469842	469276	0	null	null	null	null	null	null
PF3D7_0511200	+	474058	471055	2	373	474431	492	474550	492	474550
PF3D7_0511300	-	474487	478882	1	163	474324	163	474324	163	474324
PF3D7_0511400	+	482568	481423	0	null	null	null	null	null	null
PF3D7_0511500	+	516787	486602	3	498	517285	879	517666	879	517666
PF3D7_0511600	-	517259	517885	3	118	517141	1113	516146	118	517141
PF3D7_0511700	+	520078	519129	3	221	520299	628	520706	221	520299
PF3D7_0511800	-	520720	522693	2	275	520445	490	520230	490	520230
PF3D7_0511900	+	527218	525026	0	null	null	null	null	null	null
PF3D7_0512000	+	528666	527639	1	295	528961	295	528961	295	528961
PF3D7_0512100	-	528846	529409	2	198	528648	296	528550	198	528648
PF3D7_0512200	-	529934	531901	4	303	529631	629	529305	595	529339
PF3D7_0512300	-	533556	534338	0	null	null	null	null	null	null
PF3D7_0512400	+	536977	536273	0	null	null	null	null	null	null
PF3D7_0512500	-	539731	542593	2	602	539129	737	538994	737	538994
PF3D7_0512600	+	545993	544540	0	null	null	null	null	null	null
PF3D7_0512700	-	546734	547579	2	459	546275	667	546067	667	546067
PF3D7_0512800	-	548406	553340	0	null	null	null	null	null	null
PF3D7_0512900	+	554787	553990	0	null	null	null	null	null	null
PF3D7_0513000	+	556073	555264	2	394	556467	438	556511	394	556467
PF3D7_0513100	-	557039	558012	2	571	556468	883	556156	571	556468
PF3D7_0513200	+	568384	559513	1	349	568733	349	568733	349	568733
PF3D7_0513300	-	569182	569919	2	451	568731	490	568692	490	568692
PF3D7_0513400	-	571058	572661	2	1248	569810	1488	569570	1488	569570
PF3D7_0513500	+	574248	573588	1	586	574834	586	574834	586	574834
PF3D7_0513600	-	574941	578505	1	717	574224	717	574224	717	574224
PF3D7_0513700	+	584124	581227	1	626	584750	626	584750	626	584750
PF3D7_0513800	-	585357	585980	3	212	585145	499	584858	212	585145
PF3D7_0513900	+	588677	587752	1	286	588963	286	588963	286	588963
PF3D7_0514000	-	588921	590769	2	564	588357	779	588142	564	588357
PF3D7_0514100	-	591338	595663	0	null	null	null	null	null	null
PF3D7_0514200	+	599421	596818	1	254	599675	254	599675	254	599675
PF3D7_0514300	+	603433	600047	0	null	null	null	null	null	null
PF3D7_0514500	-	605027	606330	0	null	null	null	null	null	null
PF3D7_0514600	-	607105	608451	0	null	null	null	null	null	null
PF3D7_0514700	+	614771	610089	0	null	null	null	null	null	null
PF3D7_0514800	-	615282	617993	0	null	null	null	null	null	null
PF3D7_0514900	+	619945	618629	2	391	620336	460	620405	391	620336
PF3D7_0515000	-	620810	623356	4	387	620423	982	619828	982	619828
PF3D7_0515100	-	624719	626481	1	209	624510	209	624510	209	624510
PF3D7_0515200	+	627961	627298	1	1776	629737	1776	629737	1776	629737
PF3D7_0515300	+	635382	628981	1	397	635779	397	635779	397	635779
PF3D7_0515400	+	640381	637354	0	null	null	null	null	null	null
PF3D7_0515500	-	641137	644685	0	null	null	null	null	null	null
PF3D7_0515600	+	652106	646659	0	null	null	null	null	null	null
PF3D7_0515700	-	653966	655336	4	458	653508	772	653194	458	653508
PF3D7_0515800	-	658423	658677	4	420	658003	1208	657215	1208	657215
PF3D7_0515900	-	660150	661136	1	592	659558	592	659558	592	659558
PF3D7_0516000	+	666917	663551	2	317	667234	352	667269	317	667234
PF3D7_0516100	+	674861	667486	2	168	675029	329	675190	168	675029
PF3D7_0516200	-	675809	676614	4	115	675694	686	675123	624	675185
PF3D7_0516300	+	680955	678910	1	534	681489	534	681489	534	681489
PF3D7_0516400	-	681430	682437	1	376	681054	376	681054	376	681054
PF3D7_0516500	+	685859	683708	0	null	null	null	null	null	null
PF3D7_0516600	-	686810	691642	0	null	null	null	null	null	null
PF3D7_0516700	+	698778	694492	2	542	699320	1006	699784	542	699320
PF3D7_0516800	-	700120	707256	0	null	null	null	null	null	null
PF3D7_0516900	-	712762	713772	9	28	712734	1072	711690	939	711823
PF3D7_0517000	-	715765	716675	3	217	715548	608	715157	217	715548
PF3D7_0517100	-	718425	719855	1	1632	716793	1632	716793	1632	716793
PF3D7_0517200	-	720743	722641	0	null	null	null	null	null	null
PF3D7_0517300	-	724681	725751	5	518	724163	1687	722994	650	724031
PF3D7_0517400	+	735162	731407	0	null	null	null	null	null	null
PF3D7_0517500	-	735887	738400	0	null	null	null	null	null	null
PF3D7_0517600	-	740156	741034	1	1027	739129	1027	739129	1027	739129
PF3D7_0517700	+	745329	743179	1	404	745733	404	745733	404	745733
PF3D7_0517800	-	745798	746634	0	null	null	null	null	null	null
PF3D7_0517900	-	747795	749677	1	418	747377	418	747377	418	747377
PF3D7_0518000	+	752435	750661	2	264	752699	442	752877	442	752877
PF3D7_0518100	+	757544	753298	1	479	758023	479	758023	479	758023
PF3D7_0518200	-	758503	758898	4	285	758218	603	757900	499	758004
PF3D7_0518300	-	759831	760998	4	137	759694	419	759412	244	759587
PF3D7_0518400	-	762103	762792	0	null	null	null	null	null	null
PF3D7_0518500	-	763532	766903	1	467	763065	467	763065	467	763065
PF3D7_0518600	+	773140	769310	0	null	null	null	null	null	null
PF3D7_0518700	-	774075	780438	1	465	773610	465	773610	465	773610
PF3D7_0518800	-	783638	784991	0	null	null	null	null	null	null
PF3D7_0518900	-	785664	786565	0	null	null	null	null	null	null
PF3D7_0519000	+	789480	788599	1	306	789786	306	789786	306	789786
PF3D7_0519100	+	790773	790399	1	276	791049	276	791049	276	791049
PF3D7_0519200	-	791719	792936	4	622	791097	1867	789852	622	791097
PF3D7_0519300	+	797473	795527	2	246	797719	315	797788	315	797788
PF3D7_0519400	-	798036	798775	1	338	797698	338	797698	338	797698
PF3D7_0519500	-	801450	809127	2	1014	800436	1113	800337	1014	800436
PF3D7_0519600	+	814915	812648	1	179	815094	179	815094	179	815094
PF3D7_0519700	+	819139	817066	5	483	819622	1143	820282	786	819925
PF3D7_0519800	-	820719	822908	1	717	820002	717	820002	717	820002
PF3D7_0519900	-	825835	827412	1	597	825238	597	825238	597	825238
PF3D7_0520000	+	829883	828953	1	341	830224	341	830224	341	830224
PF3D7_0520100	+	834343	831617	1	507	834850	507	834850	507	834850
PF3D7_0520200	-	835314	837407	1	450	834864	450	834864	450	834864
PF3D7_0520300	+	839083	838428	1	341	839424	341	839424	341	839424
PF3D7_0520400	-	839655	840560	0	null	null	null	null	null	null
PF3D7_0520500	-	841723	842655	0	null	null	null	null	null	null
PF3D7_0520600	-	843586	844817	2	566	843020	619	842967	566	843020
PF3D7_0520700	-	845843	848767	0	null	null	null	null	null	null
PF3D7_0520800	-	849862	856026	0	null	null	null	null	null	null
PF3D7_0520900	+	858477	857038	1	869	859346	869	859346	869	859346
PF3D7_0521000	-	859373	861063	0	null	null	null	null	null	null
PF3D7_0521100	-	861930	867583	0	null	null	null	null	null	null
PF3D7_0521200	+	869878	868892	0	null	null	null	null	null	null
PF3D7_0521300	-	870184	874570	3	428	869756	620	869564	620	869564
PF3D7_0521400	-	875873	877561	0	null	null	null	null	null	null
PF3D7_0521500	+	879762	878068	1	225	879987	225	879987	225	879987
PF3D7_0521600	-	880065	880355	0	null	null	null	null	null	null
PF3D7_0521700	+	884901	882376	1	738	885639	738	885639	738	885639
PF3D7_0521800	+	888232	885714	0	null	null	null	null	null	null
PF3D7_0521900	+	894727	888657	0	null	null	null	null	null	null
PF3D7_0522000	+	896940	896018	2	244	897184	284	897224	244	897184
PF3D7_0522100	-	897465	899756	2	513	896952	536	896929	536	896929
PF3D7_0522200	+	902173	901414	2	183	902356	295	902468	295	902468
PF3D7_0522300	-	902613	904844	0	null	null	null	null	null	null
PF3D7_0522400	+	936315	907837	1	210	936525	210	936525	210	936525
PF3D7_0522500	+	938037	937231	1	447	938484	447	938484	447	938484
PF3D7_0522600	+	941700	940249	0	null	null	null	null	null	null
PF3D7_0522700	+	943873	942767	1	175	944048	175	944048	175	944048
PF3D7_0522800	-	944184	944931	1	398	943786	398	943786	398	943786
PF3D7_0522900	+	953609	948951	0	null	null	null	null	null	null
PF3D7_0523000	+	962149	957890	2	438	962587	534	962683	534	962683
PF3D7_0523100	-	963227	965044	0	null	null	null	null	null	null
PF3D7_0523200	+	969737	966123	0	null	null	null	null	null	null
PF3D7_0523300	-	970266	970962	2	352	969914	691	969575	352	969914
PF3D7_0523400	+	975876	973518	2	639	976515	713	976589	713	976589
PF3D7_0523500	-	976690	977815	0	null	null	null	null	null	null
PF3D7_0523600	+	979870	978665	2	485	980355	514	980384	485	980355
PF3D7_0523700	-	980754	985354	0	null	null	null	null	null	null
PF3D7_0523800	+	992059	990005	1	202	992261	202	992261	202	992261
PF3D7_0523900	-	993433	994607	2	911	992522	1012	992421	1012	992421
PF3D7_0524000	+	1002124	998753	3	701	1002825	984	1003108	984	1003108
PF3D7_0524100	+	1008108	1004237	0	null	null	null	null	null	null
PF3D7_0524200	-	1008636	1009404	0	null	null	null	null	null	null
PF3D7_0524300	-	1010951	1012171	0	null	null	null	null	null	null
PF3D7_0524400	-	1013453	1014550	3	472	1012981	606	1012847	545	1012908
PF3D7_0524500	+	1016569	1016198	1	711	1017280	711	1017280	711	1017280
PF3D7_0524600	+	1018582	1017809	1	483	1019065	483	1019065	483	1019065
PF3D7_0524700	-	1019585	1019902	1	597	1018988	597	1018988	597	1018988
PF3D7_0524800	-	1021408	1024307	3	365	1021043	472	1020936	365	1021043
PF3D7_0524900	+	1030362	1027396	2	456	1030818	1180	1031542	456	1030818
PF3D7_0525000	+	1038343	1036229	1	1066	1039409	1066	1039409	1066	1039409
PF3D7_0525100	+	1043766	1041745	2	757	1044523	920	1044686	757	1044523
PF3D7_0525200	+	1051253	1045462	1	190	1051443	190	1051443	190	1051443
PF3D7_0525300	-	1052468	1053913	1	463	1052005	463	1052005	463	1052005
PF3D7_0525400	+	1059054	1057651	2	223	1059277	921	1059975	223	1059277
PF3D7_0525500	-	1059918	1065509	2	375	1059543	409	1059509	409	1059509
PF3D7_0525600	-	1066526	1067712	2	295	1066231	786	1065740	295	1066231
PF3D7_0525700	+	1069285	1068516	1	583	1069868	583	1069868	583	1069868
PF3D7_0525800	+	1072149	1071247	2	600	1072749	726	1072875	726	1072875
PF3D7_0525900	+	1075644	1073646	0	null	null	null	null	null	null
PF3D7_0526000	-	1075913	1078333	1	256	1075657	256	1075657	256	1075657
PF3D7_0526100	+	1081008	1079779	0	null	null	null	null	null	null
PF3D7_0526200	-	1081558	1083816	0	null	null	null	null	null	null
PF3D7_0526300	-	1085623	1086594	2	578	1085045	1378	1084245	578	1085045
PF3D7_0526400	+	1089508	1088423	2	310	1089818	341	1089849	341	1089849
PF3D7_0526500	+	1095084	1090930	3	429	1095513	490	1095574	429	1095513
PF3D7_0526600	+	1114777	1101203	0	null	null	null	null	null	null
PF3D7_0526700	-	1117261	1119651	3	240	1117021	489	1116772	240	1117021
PF3D7_0526800	-	1120704	1121810	0	null	null	null	null	null	null
PF3D7_0526900	+	1124595	1123610	1	318	1124913	318	1124913	318	1124913
PF3D7_0527000	-	1125099	1128146	1	235	1124864	235	1124864	235	1124864
PF3D7_0527100	-	1129959	1130754	1	332	1129627	332	1129627	332	1129627
PF3D7_0527200	-	1132937	1134854	2	344	1132593	378	1132559	378	1132559
PF3D7_0527300	-	1135976	1137870	3	355	1135621	477	1135499	355	1135621
PF3D7_0527400	+	1141154	1140627	2	367	1141521	402	1141556	402	1141556
PF3D7_0527500	+	1145359	1143618	1	484	1145843	484	1145843	484	1145843
PF3D7_0527600	-	1145857	1148810	2	300	1145557	338	1145519	338	1145519
PF3D7_0527900	+	1155673	1153676	1	276	1155949	276	1155949	276	1155949
PF3D7_0528000	-	1156205	1156579	1	381	1155824	381	1155824	381	1155824
PF3D7_0528100	-	1157840	1161553	2	434	1157406	500	1157340	434	1157406
PF3D7_0528200	-	1163408	1165072	3	320	1163088	633	1162775	320	1163088
PF3D7_0528300	-	1166520	1168010	0	null	null	null	null	null	null
PF3D7_0528400	+	1173890	1171659	1	463	1174353	463	1174353	463	1174353
PF3D7_0528500	+	1177067	1174907	3	52	1177119	757	1177824	52	1177119
PF3D7_0528600	-	1176969	1177286	3	428	1176541	626	1176343	626	1176343
PF3D7_0528700	-	1178276	1178890	1	376	1177900	376	1177900	376	1177900
PF3D7_0528800	-	1180425	1182038	4	333	1180092	800	1179625	699	1179726
PF3D7_0528900	-	1183916	1185639	0	null	null	null	null	null	null
PF3D7_0529000	-	1186787	1188946	1	607	1186180	607	1186180	607	1186180
PF3D7_0529100	-	1191000	1191682	2	185	1190815	681	1190319	185	1190815
PF3D7_0529200	+	1195332	1192973	0	null	null	null	null	null	null
PF3D7_0529300	+	1197389	1196315	1	1762	1199151	1762	1199151	1762	1199151
PF3D7_0529400	+	1205187	1199165	2	477	1205664	547	1205734	477	1205664
PF3D7_0529500	+	1207679	1206473	2	180	1207859	505	1208184	180	1207859
PF3D7_0529700	-	1209006	1212102	1	297	1208709	297	1208709	297	1208709
PF3D7_0529800	+	1219376	1213533	3	347	1219723	1034	1220410	1034	1220410
PF3D7_0529900	-	1220777	1221992	5	383	1220394	1090	1219687	879	1219898
PF3D7_0530000	-	1224598	1224891	1	370	1224228	370	1224228	370	1224228
PF3D7_0530100	+	1227757	1226883	1	308	1228065	308	1228065	308	1228065
PF3D7_0530200	-	1229077	1230651	2	417	1228660	571	1228506	571	1228506
PF3D7_0530300	+	1238086	1233401	3	721	1238807	810	1238896	721	1238807
PF3D7_0530400	-	1238633	1243987	0	null	null	null	null	null	null
PF3D7_0530500	+	1248359	1244751	0	null	null	null	null	null	null
PF3D7_0530600	-	1248368	1249961	1	637	1247731	637	1247731	637	1247731
PF3D7_0530700	+	1254190	1250737	0	null	null	null	null	null	null
PF3D7_0530800	+	1257254	1255221	0	null	null	null	null	null	null
PF3D7_0530900	-	1257723	1265750	1	239	1257484	239	1257484	239	1257484
PF3D7_0531000	+	1269539	1267410	1	541	1270080	541	1270080	541	1270080
PF3D7_0531100	-	1270388	1278484	0	null	null	null	null	null	null
PF3D7_0531200	-	1279958	1280599	0	null	null	null	null	null	null
PF3D7_0531300	+	1282254	1281289	0	null	null	null	null	null	null
PF3D7_0531400	-	1282591	1286106	0	null	null	null	null	null	null
PF3D7_0532100	+	1301769	1301224	7	304	1302073	1269	1303038	798	1302567
PF3D7_0532200	-	1303662	1304526	0	null	null	null	null	null	null
PF3D7_0532300	+	1309940	1308278	1	267	1310207	267	1310207	267	1310207
PF3D7_0532400	+	1314154	1312471	3	832	1314986	905	1315059	873	1315027
PF3D7_0532500	+	1316846	1316342	2	508	1317354	650	1317496	508	1317354
PF3D7_0532600	-	1318531	1319229	0	null	null	null	null	null	null
PF3D7_0532900	+	1327429	1326245	0	null	null	null	null	null	null
PF3D7_0533100	+	1342964	1333470	0	null	null	null	null	null	null
PF3D7_0600200	+	12835	3503	0	null	null	null	null	null	null
PF3D7_0600300	-	15065	16410	0	null	null	null	null	null	null
PF3D7_0600400	-	18586	22721	1	699	17887	699	17887	699	17887
PF3D7_0600500	+	27830	26557	0	null	null	null	null	null	null
PF3D7_0600700	-	31965	33244	0	null	null	null	null	null	null
PF3D7_0601000	-	42097	43218	0	null	null	null	null	null	null
PF3D7_0601100	+	45216	44450	0	null	null	null	null	null	null
PF3D7_0601200	+	48261	47463	0	null	null	null	null	null	null
PF3D7_0601300	-	48874	49722	0	null	null	null	null	null	null
PF3D7_0601500	-	65788	67277	0	null	null	null	null	null	null
PF3D7_0601600	-	68833	69693	3	428	68405	570	68263	485	68348
PF3D7_0601900	+	78784	78190	4	266	79050	977	79761	977	79761
PF3D7_0602000	-	82609	86922	0	null	null	null	null	null	null
PF3D7_0602100	+	96668	92506	1	446	97114	446	97114	446	97114
PF3D7_0602200	+	98951	97890	2	427	99378	762	99713	427	99378
PF3D7_0602300	+	100725	99781	0	null	null	null	null	null	null
PF3D7_0602400	-	101385	104561	0	null	null	null	null	null	null
PF3D7_0602500	+	106642	105503	0	null	null	null	null	null	null
PF3D7_0602600	-	107037	111664	0	null	null	null	null	null	null
PF3D7_0602700	-	113824	115224	0	null	null	null	null	null	null
PF3D7_0602800	+	118024	116084	0	null	null	null	null	null	null
PF3D7_0602900	-	118638	120203	6	302	118336	1494	117144	1494	117144
PF3D7_0603000	+	124412	122634	2	337	124749	418	124830	337	124749
PF3D7_0603100	-	125458	126816	1	672	124786	672	124786	672	124786
PF3D7_0603200	+	130036	128621	2	307	130343	349	130385	349	130385
PF3D7_0603300	-	130329	132038	1	288	130041	288	130041	288	130041
PF3D7_0603400	-	133150	136461	1	674	132476	674	132476	674	132476
PF3D7_0603500	+	140518	139193	0	null	null	null	null	null	null
PF3D7_0603600	-	141418	148943	0	null	null	null	null	null	null
PF3D7_0603700	+	152386	151055	1	1350	153736	1350	153736	1350	153736
PF3D7_0603800	-	152541	160455	2	152	152389	196	152345	196	152345
PF3D7_0603900	-	161254	162381	1	280	160974	280	160974	280	160974
PF3D7_0604000	-	163828	169860	0	null	null	null	null	null	null
PF3D7_0604100	-	171301	177240	1	426	170875	426	170875	426	170875
PF3D7_0604200	+	181481	180936	1	810	182291	810	182291	810	182291
PF3D7_0604300	+	184537	182216	1	416	184953	416	184953	416	184953
PF3D7_0604400	+	185843	184892	0	null	null	null	null	null	null
PF3D7_0604500	+	198078	189012	1	389	198467	389	198467	389	198467
PF3D7_0604600	+	204355	198862	1	301	204656	301	204656	301	204656
PF3D7_0604700	-	204640	206207	2	404	204236	470	204170	470	204170
PF3D7_0604800	-	206855	211159	1	307	206548	307	206548	307	206548
PF3D7_0604900	-	212415	213032	3	381	212034	1318	211097	1318	211097
PF3D7_0605000	+	214142	213558	1	290	214432	290	214432	290	214432
PF3D7_0605100	+	219507	217240	1	695	220202	695	220202	695	220202
PF3D7_0605200	-	220407	221813	0	null	null	null	null	null	null
PF3D7_0605300	+	224287	222739	2	292	224579	358	224645	358	224645
PF3D7_0605400	-	224613	225095	2	1118	223495	1184	223429	1118	223495
PF3D7_0605500	-	225346	227446	0	null	null	null	null	null	null
PF3D7_0605600	-	228132	234835	0	null	null	null	null	null	null
PF3D7_0605700	+	237251	236397	0	null	null	null	null	null	null
PF3D7_0605800	-	237811	244521	1	306	237505	306	237505	306	237505
PF3D7_0605900	+	249166	247640	0	null	null	null	null	null	null
PF3D7_0606000	-	250612	253803	1	363	250249	363	250249	363	250249
PF3D7_0606100	+	259974	257604	1	496	260470	496	260470	496	260470
PF3D7_0606200	-	261031	261945	1	472	260559	472	260559	472	260559
PF3D7_0606300	+	263194	262826	1	601	263795	601	263795	601	263795
PF3D7_0606400	-	263936	264830	1	324	263612	324	263612	324	263612
PF3D7_0606500	-	265839	268399	3	486	265353	907	264932	907	264932
PF3D7_0606600	-	270332	277762	1	337	269995	337	269995	337	269995
PF3D7_0606700	+	287017	282049	3	267	287284	1593	288610	1593	288610
PF3D7_0606800	-	288377	289276	1	948	287429	948	287429	948	287429
PF3D7_0606900	-	290426	291085	3	259	290167	491	289935	491	289935
PF3D7_0607000	+	296797	293864	3	519	297316	822	297619	822	297619
PF3D7_0607100	+	301197	297941	0	null	null	null	null	null	null
PF3D7_0607200	-	301874	303290	2	546	301328	577	301297	546	301328
PF3D7_0607300	+	306042	304638	1	734	306776	734	306776	734	306776
PF3D7_0607400	-	306384	309961	2	231	306153	273	306111	273	306111
PF3D7_0607500	+	313115	311550	0	null	null	null	null	null	null
PF3D7_0607600	-	313856	316882	4	276	313580	1922	311934	513	313343
PF3D7_0607700	+	328998	320740	2	429	329427	587	329585	587	329585
PF3D7_0607800	-	329537	331725	1	252	329285	252	329285	252	329285
PF3D7_0607900	+	334934	332343	1	1032	335966	1032	335966	1032	335966
PF3D7_0608000	-	335107	337368	2	150	334957	237	334870	237	334870
PF3D7_0608100	+	341760	337792	1	386	342146	386	342146	386	342146
PF3D7_0608200	-	341874	342821	1	308	341566	308	341566	308	341566
PF3D7_0608300	+	347507	343212	1	1470	348977	1470	348977	1470	348977
PF3D7_0608310	+	349371	348010	1	261	349632	261	349632	261	349632
PF3D7_0608400	-	349946	350515	3	321	349625	439	349507	439	349507
PF3D7_0608500	-	351780	352775	3	423	351357	729	351051	729	351051
PF3D7_0608600	+	356276	355229	1	491	356767	491	356767	491	356767
PF3D7_0608700	+	360203	358391	3	355	360558	442	360645	355	360558
PF3D7_0608800	+	363879	362635	2	13	363892	820	364699	820	364699
PF3D7_0608900	+	368459	365287	2	47	368506	401	368860	47	368506
PF3D7_0609000	+	388494	370261	1	298	388792	298	388792	298	388792
PF3D7_0609100	-	388915	390748	2	315	388600	708	388207	315	388600
PF3D7_0609200	+	394611	392991	1	331	394942	331	394942	331	394942
PF3D7_0609300	+	399289	396242	0	null	null	null	null	null	null
PF3D7_0609400	-	399813	401624	1	418	399395	418	399395	418	399395
PF3D7_0609500	+	407242	402722	0	null	null	null	null	null	null
PF3D7_0609600	+	412002	408041	0	null	null	null	null	null	null
PF3D7_0609700	+	419781	413652	3	408	420189	1291	421072	408	420189
PF3D7_0609800	-	421157	422622	2	527	420630	1008	420149	1008	420149
PF3D7_0609900	+	431858	425805	1	461	432319	461	432319	461	432319
PF3D7_0610000	+	434178	433008	1	754	434932	754	434932	754	434932
PF3D7_0610100	-	434807	436465	1	447	434360	447	434360	447	434360
PF3D7_0610200	-	437663	440545	0	null	null	null	null	null	null
PF3D7_0610400	+	445157	444747	4	201	445358	526	445683	526	445683
PF3D7_0610500	-	445761	446363	1	377	445384	377	445384	377	445384
PF3D7_0610600	+	451198	449291	1	793	451991	793	451991	793	451991
PF3D7_0610700	+	453446	452667	1	1124	454570	1124	454570	1124	454570
PF3D7_0610800	+	455689	453671	2	447	456136	485	456174	447	456136
PF3D7_0610900	-	456747	460589	2	649	456098	687	456060	649	456098
PF3D7_0611000	-	463564	464676	0	null	null	null	null	null	null
PF3D7_0611100	-	466198	466449	2	387	465811	540	465658	540	465658
PF3D7_0611200	+	468642	467481	2	375	469017	509	469151	509	469151
PF3D7_0611300	+	471224	470049	0	null	null	null	null	null	null
PF3D7_0611400	-	471658	474150	0	null	null	null	null	null	null
PF3D7_0611500	-	482825	483907	0	null	null	null	null	null	null
PF3D7_0611600	-	485114	487066	0	null	null	null	null	null	null
PF3D7_0611700	-	488579	489287	4	173	488406	490	488089	490	488089
PF3D7_0611800	-	490858	501140	0	null	null	null	null	null	null
PF3D7_0611900	+	507198	506380	1	392	507590	392	507590	392	507590
PF3D7_0612000	-	507678	508286	3	305	507373	1435	506243	892	506786
PF3D7_0612100	-	509160	511130	3	383	508777	495	508665	429	508731
PF3D7_0612200	-	512972	519548	2	272	512700	471	512501	272	512700
PF3D7_0612300	+	521107	520751	0	null	null	null	null	null	null
PF3D7_0612400	+	521938	521228	2	227	522165	424	522362	227	522165
PF3D7_0612500	-	522300	522665	1	225	522075	225	522075	225	522075
PF3D7_0612600	-	523657	525105	3	342	523315	636	523021	342	523315
PF3D7_0612700	-	525987	527030	4	386	525601	545	525442	545	525442
PF3D7_0612800	-	528060	529175	2	453	527607	666	527394	453	527607
PF3D7_0612900	+	533186	531126	1	325	533511	325	533511	325	533511
PF3D7_0613000	-	533932	535364	3	281	533651	551	533381	439	533493
PF3D7_0613100	+	538585	537778	1	451	539036	451	539036	451	539036
PF3D7_0613200	+	539674	539304	2	169	539843	276	539950	276	539950
PF3D7_0613300	-	540077	544798	0	null	null	null	null	null	null
PF3D7_0613400	+	547741	546964	2	229	547970	291	548032	291	548032
PF3D7_0613500	-	548280	552371	1	644	547636	644	547636	644	547636
PF3D7_0613600	+	558228	554457	0	null	null	null	null	null	null
PF3D7_0613700	-	559349	561460	2	415	558934	460	558889	460	558889
PF3D7_0613800	+	578993	566139	1	574	579567	574	579567	574	579567
PF3D7_0613900	-	579435	585896	1	149	579286	149	579286	149	579286
PF3D7_0614000	-	587019	588635	3	351	586668	721	586298	721	586298
PF3D7_0614100	-	589457	592264	0	null	null	null	null	null	null
PF3D7_0614200	-	593172	595904	0	null	null	null	null	null	null
PF3D7_0614300	-	597484	600517	5	280	597204	1634	595850	938	596546
PF3D7_0614400	+	605340	604573	4	325	605665	829	606169	325	605665
PF3D7_0614500	-	606142	607259	1	335	605807	335	605807	335	605807
PF3D7_0614600	-	609258	611102	1	556	608702	556	608702	556	608702
PF3D7_0614700	+	614398	612471	2	390	614788	1107	615505	390	614788
PF3D7_0614800	-	615297	616610	1	42	615255	42	615255	42	615255
PF3D7_0614900	+	621536	617762	4	42	621578	799	622335	355	621891
PF3D7_0615000	+	622712	622272	1	528	623240	528	623240	528	623240
PF3D7_0615100	-	623023	624321	0	null	null	null	null	null	null
PF3D7_0615200	+	627612	625365	0	null	null	null	null	null	null
PF3D7_0615300	-	627693	630317	1	456	627237	456	627237	456	627237
PF3D7_0615400	-	630956	640174	1	916	630040	916	630040	916	630040
PF3D7_0615500	+	646169	644052	3	327	646496	1164	647333	327	646496
PF3D7_0615600	-	646637	655596	0	null	null	null	null	null	null
PF3D7_0615700	+	657636	656376	2	290	657926	450	658086	290	657926
PF3D7_0615800	-	657939	661789	3	231	657708	1600	656339	357	657582
PF3D7_0615900	-	662435	667855	1	279	662156	279	662156	279	662156
PF3D7_0616000	+	671632	669860	1	350	671982	350	671982	350	671982
PF3D7_0616100	+	672754	672119	0	null	null	null	null	null	null
PF3D7_0616200	+	676375	674118	4	626	677001	884	677259	821	677196
PF3D7_0616300	-	676888	677571	2	572	676316	652	676236	572	676316
PF3D7_0616400	+	683429	678387	1	926	684355	926	684355	926	684355
PF3D7_0616500	+	688857	684742	0	null	null	null	null	null	null
PF3D7_0616600	-	689254	691131	0	null	null	null	null	null	null
PF3D7_0616700	-	691769	693319	0	null	null	null	null	null	null
PF3D7_0616800	+	697494	695929	1	730	698224	730	698224	730	698224
PF3D7_0616900	+	703217	699252	1	913	704130	913	704130	913	704130
PF3D7_0617000	-	704035	705168	2	476	703559	528	703507	528	703507
PF3D7_0617100	+	714576	710059	2	403	714979	436	715012	403	714979
PF3D7_0617200	+	718917	717050	3	694	719611	1036	719953	1036	719953
PF3D7_0617300	+	721312	720535	1	407	721719	407	721719	407	721719
PF3D7_0617400	-	723117	731490	1	659	722458	659	722458	659	722458
PF3D7_0617600	-	738259	739265	0	null	null	null	null	null	null
PF3D7_0617700	-	741269	742406	0	null	null	null	null	null	null
PF3D7_0617800	-	748416	748814	7	40	748376	939	747477	939	747477
PF3D7_0617900	+	754805	754395	11	617	755422	1507	756312	1438	756243
PF3D7_0618000	+	760996	758609	1	316	761312	316	761312	316	761312
PF3D7_0618100	+	764170	761939	1	294	764464	294	764464	294	764464
PF3D7_0618200	-	764667	765492	4	211	764456	412	764255	266	764401
PF3D7_0618300	+	769456	768792	1	326	769782	326	769782	326	769782
PF3D7_0618400	-	770147	772506	0	null	null	null	null	null	null
PF3D7_0618500	+	775470	774529	0	null	null	null	null	null	null
PF3D7_0618600	-	775980	777835	1	215	775765	215	775765	215	775765
PF3D7_0618700	+	779636	778692	3	351	779987	635	780271	351	779987
PF3D7_0618800	-	779849	783296	1	387	779462	387	779462	387	779462
PF3D7_0618900	+	788027	784354	2	231	788258	308	788335	231	788258
PF3D7_0619000	-	788707	796025	0	null	null	null	null	null	null
PF3D7_0619100	+	798518	797211	1	338	798856	338	798856	338	798856
PF3D7_0619200	+	802789	799397	1	317	803106	317	803106	317	803106
PF3D7_0619300	-	803374	814552	0	null	null	null	null	null	null
PF3D7_0619400	-	815622	818247	2	379	815243	567	815055	379	815243
PF3D7_0619500	-	820069	824247	0	null	null	null	null	null	null
PF3D7_0619600	+	827772	825157	0	null	null	null	null	null	null
PF3D7_0619700	-	828199	830389	3	318	827881	1370	826829	501	827698
PF3D7_0619800	-	831286	839033	2	365	830921	1385	829901	365	830921
PF3D7_0619900	+	841224	840523	1	281	841505	281	841505	281	841505
PF3D7_0620000	-	841846	843363	0	null	null	null	null	null	null
PF3D7_0620100	+	846157	845660	1	286	846443	286	846443	286	846443
PF3D7_0620200	-	846523	847494	0	null	null	null	null	null	null
PF3D7_0620300	-	848405	850864	1	473	847932	473	847932	473	847932
PF3D7_0620400	-	851378	852955	0	null	null	null	null	null	null
PF3D7_0620500	+	857112	855160	2	359	857471	688	857800	359	857471
PF3D7_0620600	+	858610	857726	3	458	859068	1238	859848	458	859068
PF3D7_0620700	-	859026	860114	0	null	null	null	null	null	null
PF3D7_0621000	+	865416	862882	0	null	null	null	null	null	null
PF3D7_0621100	-	865845	869909	0	null	null	null	null	null	null
PF3D7_0621200	-	871297	872202	4	419	870878	1098	870199	680	870617
PF3D7_0621300	+	876190	873809	3	55	876245	503	876693	437	876627
PF3D7_0621400	+	880784	878790	0	null	null	null	null	null	null
PF3D7_0621500	+	882994	881963	1	462	883456	462	883456	462	883456
PF3D7_0621700	+	889614	884428	1	510	890124	510	890124	510	890124
PF3D7_0621800	+	892777	891997	3	287	893064	1011	893788	287	893064
PF3D7_0621900	-	893450	895780	1	266	893184	266	893184	266	893184
PF3D7_0622000	+	897968	896989	1	400	898368	400	898368	400	898368
PF3D7_0622100	-	898341	902363	0	null	null	null	null	null	null
PF3D7_0622200	-	903740	906322	0	null	null	null	null	null	null
PF3D7_0622300	+	911096	908017	0	null	null	null	null	null	null
PF3D7_0622400	+	911889	911503	1	684	912573	684	912573	684	912573
PF3D7_0622500	-	912406	913710	1	645	911761	645	911761	645	911761
PF3D7_0622600	+	915429	914743	3	48	915477	1161	916590	399	915828
PF3D7_0622700	-	916000	917299	1	38	915962	38	915962	38	915962
PF3D7_0622800	+	924028	919685	2	436	924464	1726	925754	436	924464
PF3D7_0622900	-	925105	931074	2	269	924836	765	924340	765	924340
PF3D7_0623000	-	937068	938651	3	194	936874	1004	936064	366	936702
PF3D7_0623100	-	939660	943720	3	381	939279	922	938738	381	939279
PF3D7_0623200	+	947244	946129	1	318	947562	318	947562	318	947562
PF3D7_0623300	-	947493	948644	3	309	947184	542	946951	309	947184
PF3D7_0623400	-	950223	951506	0	null	null	null	null	null	null
PF3D7_0623500	-	952906	954848	2	163	952743	337	952569	337	952569
PF3D7_0623600	+	958756	956765	2	506	959262	555	959311	506	959262
PF3D7_0623700	-	959132	962545	0	null	null	null	null	null	null
PF3D7_0623800	-	963741	970955	4	522	963219	1334	962407	1334	962407
PF3D7_0623900	+	978049	977183	3	218	978267	680	978729	218	978267
PF3D7_0624000	+	982547	981066	3	378	982925	688	983235	688	983235
PF3D7_0624100	+	984989	983946	5	543	985532	1298	986287	782	985771
PF3D7_0624200	-	985047	986870	1	436	984611	436	984611	436	984611
PF3D7_0624300	+	989636	987808	0	null	null	null	null	null	null
PF3D7_0624400	-	990375	992198	0	null	null	null	null	null	null
PF3D7_0624500	+	994553	994284	4	339	994892	810	995363	672	995225
PF3D7_0624600	+	1007683	999524	2	377	1008060	1597	1009280	1597	1009280
PF3D7_0624700	-	1009457	1010718	1	186	1009271	186	1009271	186	1009271
PF3D7_0624800	-	1011429	1014569	0	null	null	null	null	null	null
PF3D7_0624900	+	1018444	1015868	1	348	1018792	348	1018792	348	1018792
PF3D7_0625000	+	1021875	1020024	0	null	null	null	null	null	null
PF3D7_0625100	+	1024214	1023015	0	null	null	null	null	null	null
PF3D7_0625200	+	1026336	1025179	1	552	1026888	552	1026888	552	1026888
PF3D7_0625300	-	1026823	1031157	2	235	1026588	488	1026335	235	1026588
PF3D7_0625400	-	1032536	1033774	3	233	1032303	635	1031901	559	1031977
PF3D7_0625500	+	1036371	1035358	1	994	1037365	994	1037365	994	1037365
PF3D7_0625600	+	1041550	1039655	1	436	1041986	436	1041986	436	1041986
PF3D7_0625700	-	1042652	1042948	2	378	1042274	516	1042136	516	1042136
PF3D7_0625800	+	1045474	1043546	1	83	1045557	83	1045557	83	1045557
PF3D7_0625900	+	1048052	1046986	1	307	1048359	307	1048359	307	1048359
PF3D7_0626000	-	1048710	1053965	0	null	null	null	null	null	null
PF3D7_0626100	+	1058529	1056052	2	224	1058753	283	1058812	283	1058812
PF3D7_0626200	-	1058666	1059922	1	395	1058271	395	1058271	395	1058271
PF3D7_0626300	-	1061115	1062891	0	null	null	null	null	null	null
PF3D7_0626400	+	1068626	1065147	0	null	null	null	null	null	null
PF3D7_0626500	+	1072805	1069962	0	null	null	null	null	null	null
PF3D7_0626600	-	1073458	1073895	2	257	1073201	1090	1072368	257	1073201
PF3D7_0626700	+	1076136	1075018	3	338	1076474	817	1076953	517	1076653
PF3D7_0626800	+	1081320	1078995	4	318	1081638	705	1082025	705	1082025
PF3D7_0626900	+	1084028	1082910	3	360	1084388	570	1084598	452	1084480
PF3D7_0627000	-	1084508	1084840	0	null	null	null	null	null	null
PF3D7_0627100	+	1094328	1089190	2	484	1094812	1043	1095371	484	1094812
PF3D7_0627200	-	1095065	1096373	0	null	null	null	null	null	null
PF3D7_0627300	-	1097300	1098649	3	365	1096935	612	1096688	578	1096722
PF3D7_0627400	-	1100277	1100858	4	269	1100008	1418	1098859	1418	1098859
PF3D7_0627500	-	1101734	1102852	3	159	1101575	376	1101358	311	1101423
PF3D7_0627600	+	1105199	1104015	1	382	1105581	382	1105581	382	1105581
PF3D7_0627700	+	1111640	1108197	3	608	1112248	1772	1113412	1707	1113347
PF3D7_0627800	-	1114544	1117537	3	708	1113836	1151	1113393	777	1113767
PF3D7_0627900	+	1120858	1119587	1	492	1121350	492	1121350	492	1121350
PF3D7_0628000	+	1122211	1121690	0	null	null	null	null	null	null
PF3D7_0628100	-	1122801	1153664	0	null	null	null	null	null	null
PF3D7_0628200	+	1169080	1159862	2	345	1169425	522	1169602	345	1169425
PF3D7_0628300	-	1170813	1173696	5	358	1170455	683	1170130	639	1170174
PF3D7_0628400	+	1178587	1176265	0	null	null	null	null	null	null
PF3D7_0628500	-	1179053	1180003	1	306	1178747	306	1178747	306	1178747
PF3D7_0628600	-	1180573	1182353	1	397	1180176	397	1180176	397	1180176
PF3D7_0628700	+	1185617	1183896	2	265	1185882	352	1185969	352	1185969
PF3D7_0628800	-	1185996	1188644	0	null	null	null	null	null	null
PF3D7_0628900	+	1193978	1189472	0	null	null	null	null	null	null
PF3D7_0629000	-	1194304	1195179	1	403	1193901	403	1193901	403	1193901
PF3D7_0629100	-	1196041	1198038	1	376	1195665	376	1195665	376	1195665
PF3D7_0629200	-	1199853	1200995	3	487	1199366	1114	1198739	561	1199292
PF3D7_0629300	+	1207781	1205190	0	null	null	null	null	null	null
PF3D7_0629400	+	1212762	1210420	3	912	1213674	985	1213747	912	1213674
PF3D7_0629500	-	1213948	1216005	2	359	1213589	417	1213531	417	1213531
PF3D7_0629600	+	1219251	1218307	1	451	1219702	451	1219702	451	1219702
PF3D7_0629700	+	1242922	1221941	2	319	1243241	411	1243333	319	1243241
PF3D7_0629800	-	1243580	1247219	0	null	null	null	null	null	null
PF3D7_0629900	+	1251651	1250412	2	204	1251855	275	1251926	275	1251926
PF3D7_0630000	-	1252052	1253985	0	null	null	null	null	null	null
PF3D7_0630100	-	1254907	1256940	1	565	1254342	565	1254342	565	1254342
PF3D7_0630200	+	1259939	1258880	0	null	null	null	null	null	null
PF3D7_0630300	-	1260398	1269596	0	null	null	null	null	null	null
PF3D7_0630400	-	1272363	1273532	0	null	null	null	null	null	null
PF3D7_0630500	+	1277825	1276329	1	488	1278313	488	1278313	488	1278313
PF3D7_0630600	+	1283246	1279820	0	null	null	null	null	null	null
PF3D7_0630700	+	1287031	1285058	1	428	1287459	428	1287459	428	1287459
PF3D7_0630800	+	1290805	1288237	1	314	1291119	314	1291119	314	1291119
PF3D7_0630900	-	1291035	1292972	1	345	1290690	345	1290690	345	1290690
PF3D7_0631000	+	1296331	1295474	3	426	1296757	568	1296899	483	1296814
PF3D7_0631100	+	1299373	1297885	0	null	null	null	null	null	null
PF3D7_0631300	+	1317721	1316873	0	null	null	null	null	null	null
PF3D7_0631400	-	1318327	1319116	0	null	null	null	null	null	null
PF3D7_0631500	-	1321320	1322094	0	null	null	null	null	null	null
PF3D7_0631600	+	1324435	1323294	0	null	null	null	null	null	null
PF3D7_0631800	+	1330963	1329771	0	null	null	null	null	null	null
PF3D7_0631900	+	1334035	1333013	0	null	null	null	null	null	null
PF3D7_0632000	+	1337473	1336146	0	null	null	null	null	null	null
PF3D7_0632100	-	1338218	1339417	0	null	null	null	null	null	null
PF3D7_0632200	-	1341307	1342595	0	null	null	null	null	null	null
PF3D7_0632300	+	1348571	1347341	0	null	null	null	null	null	null
PF3D7_0632400	+	1352087	1350724	0	null	null	null	null	null	null
PF3D7_0632500	-	1353946	1366430	0	null	null	null	null	null	null
PF3D7_0632700	+	1372861	1371501	0	null	null	null	null	null	null
PF3D7_0632800	-	1374797	1382627	0	null	null	null	null	null	null
PF3D7_0700100	+	28083	20307	0	null	null	null	null	null	null
PF3D7_0700200	+	31269	30097	0	null	null	null	null	null	null
PF3D7_0700300	-	33585	34804	0	null	null	null	null	null	null
PF3D7_0700400	-	36922	37927	0	null	null	null	null	null	null
PF3D7_0700500	-	40288	41453	0	null	null	null	null	null	null
PF3D7_0700800	+	49106	48300	0	null	null	null	null	null	null
PF3D7_0701100	-	55562	56781	0	null	null	null	null	null	null
PF3D7_0701500	+	68840	68066	0	null	null	null	null	null	null
PF3D7_0701600	+	71860	71049	0	null	null	null	null	null	null
PF3D7_0701700	-	72477	73325	0	null	null	null	null	null	null
PF3D7_0701800	-	75918	77055	0	null	null	null	null	null	null
PF3D7_0701900	-	79890	82943	0	null	null	null	null	null	null
PF3D7_0702000	+	85674	84797	1	451	86125	451	86125	451	86125
PF3D7_0702200	-	91867	93141	4	172	91695	1039	90828	1006	90861
PF3D7_0702300	+	98730	96761	1	375	99105	375	99105	375	99105
PF3D7_0702400	+	102285	101694	3	304	102589	610	102895	610	102895
PF3D7_0702500	-	104957	105989	4	716	104241	975	103982	916	104041
PF3D7_0702600	+	110178	109915	0	null	null	null	null	null	null
PF3D7_0702900	-	113144	113948	4	273	112871	560	112584	560	112584
PF3D7_0703000	+	120770	115239	1	385	121155	385	121155	385	121155
PF3D7_0703100	+	121956	121414	0	null	null	null	null	null	null
PF3D7_0703200	-	122513	127135	2	309	122204	403	122110	403	122110
PF3D7_0703300	+	128980	128540	1	326	129306	326	129306	326	129306
PF3D7_0703400	-	129370	131832	0	null	null	null	null	null	null
PF3D7_0703500	+	142505	135606	3	507	143012	724	143229	724	143229
PF3D7_0703600	+	145953	144019	1	397	146350	397	146350	397	146350
PF3D7_0703700	-	146645	147394	3	465	146180	564	146081	465	146180
PF3D7_0703800	+	152980	149804	0	null	null	null	null	null	null
PF3D7_0703900	-	153320	166396	0	null	null	null	null	null	null
PF3D7_0704000	-	167489	177295	1	153	167336	153	167336	153	167336
PF3D7_0704100	+	190715	180036	0	null	null	null	null	null	null
PF3D7_0704200	-	191309	194890	1	777	190532	777	190532	777	190532
PF3D7_0704300	+	203249	197691	0	null	null	null	null	null	null
PF3D7_0704400	+	207750	204718	2	172	207922	368	208118	172	207922
PF3D7_0704500	-	208690	213501	0	null	null	null	null	null	null
PF3D7_0704600	-	216024	229072	2	440	215584	492	215532	440	215584
PF3D7_0704700	+	237414	233401	0	null	null	null	null	null	null
PF3D7_0704800	-	238159	242052	0	null	null	null	null	null	null
PF3D7_0704900	-	243898	245016	3	329	243569	590	243308	490	243408
PF3D7_0705000	-	246259	250152	1	517	245742	517	245742	517	245742
PF3D7_0705100	+	255251	252282	0	null	null	null	null	null	null
PF3D7_0705200	+	260684	256086	0	null	null	null	null	null	null
PF3D7_0705300	+	264454	261977	0	null	null	null	null	null	null
PF3D7_0705400	-	264973	267438	0	null	null	null	null	null	null
PF3D7_0705500	-	270022	278706	5	577	269445	963	269059	963	269059
PF3D7_0705600	-	281035	284433	0	null	null	null	null	null	null
PF3D7_0705700	-	285472	286166	1	419	285053	419	285053	419	285053
PF3D7_0705800	-	287597	289088	1	334	287263	334	287263	334	287263
PF3D7_0705900	-	290100	291220	2	418	289682	517	289583	418	289682
PF3D7_0706000	+	297089	293400	1	344	297433	344	297433	344	297433
PF3D7_0706100	-	297506	303059	1	572	296934	572	296934	572	296934
PF3D7_0706200	+	304755	304315	1	688	305443	688	305443	688	305443
PF3D7_0706300	+	306032	305563	1	363	306395	363	306395	363	306395
PF3D7_0706400	-	306855	307133	4	551	306304	1754	305101	1384	305471
PF3D7_0706500	-	309902	315022	4	482	309420	634	309268	482	309420
PF3D7_0706600	+	322281	320248	0	null	null	null	null	null	null
PF3D7_0706700	+	325528	322907	1	616	326144	616	326144	616	326144
PF3D7_0707200	-	329936	336325	0	null	null	null	null	null	null
PF3D7_0707300	+	342083	338885	1	516	342599	516	342599	516	342599
PF3D7_0707400	+	345903	343912	0	null	null	null	null	null	null
PF3D7_0707500	+	353082	348277	0	null	null	null	null	null	null
PF3D7_0707600	+	354720	353986	4	298	355018	957	355677	329	355049
PF3D7_0707700	+	360585	357700	2	466	361051	779	361364	779	361364
PF3D7_0707800	+	365779	362005	1	265	366044	265	366044	265	366044
PF3D7_0707900	+	367708	366929	2	218	367926	303	368011	303	368011
PF3D7_0708000	+	371672	368707	1	397	372069	397	372069	397	372069
PF3D7_0708100	-	372897	373106	2	683	372214	995	371902	683	372214
PF3D7_0708200	-	374243	377393	0	null	null	null	null	null	null
PF3D7_0708300	+	379305	378031	1	387	379692	387	379692	387	379692
PF3D7_0708400	+	384614	381592	4	20	384634	836	385450	558	385172
PF3D7_0708500	-	385583	388321	2	222	385361	350	385233	350	385233
PF3D7_0708600	-	389473	390365	0	null	null	null	null	null	null
PF3D7_0708700	-	391502	392188	2	512	390990	675	390827	512	390990
PF3D7_0708800	+	398332	395711	2	261	398593	680	399012	680	399012
PF3D7_0708900	-	399290	400243	2	349	398941	527	398763	349	398941
PF3D7_0709000	+	406317	403222	3	177	406494	526	406843	177	406494
PF3D7_0709100	+	411961	408215	1	491	412452	491	412452	491	412452
PF3D7_0709200	-	412343	413161	2	240	412103	541	411802	240	412103
PF3D7_0709300	-	413560	421749	1	452	413108	452	413108	452	413108
PF3D7_0709400	-	423236	427234	0	null	null	null	null	null	null
PF3D7_0709500	+	429346	428723	0	null	null	null	null	null	null
PF3D7_0709600	-	429857	433758	0	null	null	null	null	null	null
PF3D7_0709700	-	435089	436195	2	511	434578	742	434347	511	434578
PF3D7_0709800	+	438094	437900	1	326	438420	326	438420	326	438420
PF3D7_0709900	-	438557	445881	0	null	null	null	null	null	null
PF3D7_0710000	-	447515	458496	1	308	447207	308	447207	308	447207
PF3D7_0710100	+	461436	460057	1	488	461924	488	461924	488	461924
PF3D7_0710200	+	471837	463105	1	254	472091	254	472091	254	472091
PF3D7_0710300	-	472501	473541	2	352	472149	1691	470810	352	472149
PF3D7_0710400	+	475720	474623	0	null	null	null	null	null	null
PF3D7_0710500	-	476116	477552	3	247	475869	651	475465	247	475869
PF3D7_0710600	-	478468	479138	2	124	478344	207	478261	207	478261
PF3D7_0710700	-	481369	481974	1	567	480802	567	480802	567	480802
PF3D7_0710800	-	482701	483831	0	null	null	null	null	null	null
PF3D7_0710900	+	486037	484838	1	211	486248	211	486248	211	486248
PF3D7_0711000	-	487281	490970	2	1025	486256	1070	486211	1070	486211
PF3D7_0711100	-	492519	493232	2	521	491998	558	491961	558	491961
PF3D7_0711200	+	498240	495238	0	null	null	null	null	null	null
PF3D7_0711300	+	499695	499336	1	512	500207	512	500207	512	500207
PF3D7_0711400	-	500408	502594	0	null	null	null	null	null	null
PF3D7_0711500	+	507311	505245	1	383	507694	383	507694	383	507694
PF3D7_0711700	-	511950	519425	2	280	511670	713	511237	280	511670
PF3D7_0712000	-	527338	535131	0	null	null	null	null	null	null
PF3D7_0712300	-	542906	550520	1	51	542855	51	542855	51	542855
PF3D7_0712400	-	552158	559078	0	null	null	null	null	null	null
PF3D7_0712600	-	566726	574308	0	null	null	null	null	null	null
PF3D7_0712800	-	581386	588923	1	231	581155	231	581155	231	581155
PF3D7_0712900	-	590326	597733	1	344	589982	344	589982	344	589982
PF3D7_0713000	+	603381	602141	0	null	null	null	null	null	null
PF3D7_0713100	+	606440	605653	0	null	null	null	null	null	null
PF3D7_0713200	-	607111	607785	4	361	606750	1417	605694	1150	605961
PF3D7_0713400	+	613740	612458	1	322	614062	322	614062	322	614062
PF3D7_0713500	+	617249	614385	1	529	617778	529	617778	529	617778
PF3D7_0713600	+	620867	617933	1	496	621363	496	621363	496	621363
PF3D7_0713700	-	621463	623521	3	467	620996	597	620866	467	620996
PF3D7_0713800	-	624379	625300	1	406	623973	406	623973	406	623973
PF3D7_0713900	-	627067	637776	3	400	626667	1178	625889	400	626667
PF3D7_0714000	-	643101	643472	7	275	642826	897	642204	897	642204
PF3D7_0714100	-	646719	648767	0	null	null	null	null	null	null
PF3D7_0714200	+	654919	650834	1	479	655398	479	655398	479	655398
PF3D7_0714300	+	661669	656871	0	null	null	null	null	null	null
PF3D7_0714400	-	662284	663407	1	197	662087	197	662087	197	662087
PF3D7_0714500	+	666167	664956	2	850	667017	1063	667230	850	667017
PF3D7_0714600	+	669712	667985	0	null	null	null	null	null	null
PF3D7_0715000	+	674419	673451	2	227	674646	293	674712	227	674646
PF3D7_0715100	-	674610	675130	0	null	null	null	null	null	null
PF3D7_0715200	-	676061	682681	1	542	675519	542	675519	542	675519
PF3D7_0715300	-	684539	686691	1	528	684011	528	684011	528	684011
PF3D7_0715400	-	687891	688848	1	257	687634	257	687634	257	687634
PF3D7_0715500	-	689543	690057	1	339	689204	339	689204	339	689204
PF3D7_0715600	+	693332	691068	1	471	693803	471	693803	471	693803
PF3D7_0715700	+	694882	694523	0	null	null	null	null	null	null
PF3D7_0715800	-	695600	696904	2	446	695154	485	695115	485	695115
PF3D7_0715900	+	700909	699239	2	544	701453	656	701565	656	701565
PF3D7_0716000	+	706584	703207	1	1333	707917	1333	707917	1333	707917
PF3D7_0716100	-	707699	710908	0	null	null	null	null	null	null
PF3D7_0716200	+	714967	712469	3	618	715585	725	715692	642	715609
PF3D7_0716300	+	718968	717281	0	null	null	null	null	null	null
PF3D7_0716400	+	721467	720010	2	270	721737	650	722117	650	722117
PF3D7_0716500	+	724715	721717	1	486	725201	486	725201	486	725201
PF3D7_0716600	+	727219	725296	0	null	null	null	null	null	null
PF3D7_0716700	+	731126	728109	0	null	null	null	null	null	null
PF3D7_0716800	-	732070	733496	0	null	null	null	null	null	null
PF3D7_0716900	+	737338	736370	0	null	null	null	null	null	null
PF3D7_0717000	+	741209	738578	1	307	741516	307	741516	307	741516
PF3D7_0717100	+	744901	742010	4	336	745237	1368	746269	1000	745901
PF3D7_0717200	-	745191	746663	2	319	744872	361	744830	319	744872
PF3D7_0717300	+	750699	748990	3	643	751342	1155	751854	1155	751854
PF3D7_0717400	+	754132	751877	1	401	754533	401	754533	401	754533
PF3D7_0717500	+	757696	755763	1	670	758366	670	758366	670	758366
PF3D7_0717600	-	758720	762877	2	233	758487	390	758330	233	758487
PF3D7_0717700	-	764794	766413	3	311	764483	774	764020	774	764020
PF3D7_0717800	-	767357	771949	0	null	null	null	null	null	null
PF3D7_0717900	-	772951	775264	2	216	772735	852	772099	852	772099
PF3D7_0718000	-	776141	795637	0	null	null	null	null	null	null
PF3D7_0718100	-	796514	804739	0	null	null	null	null	null	null
PF3D7_0718300	-	812301	820635	0	null	null	null	null	null	null
PF3D7_0718400	+	823015	822438	2	366	823381	494	823509	366	823381
PF3D7_0718500	+	825884	824445	3	392	826276	798	826682	798	826682
PF3D7_0718600	+	831305	826837	2	489	831794	518	831823	489	831794
PF3D7_0718700	-	831549	832922	1	173	831376	173	831376	173	831376
PF3D7_0718800	-	833630	835051	0	null	null	null	null	null	null
PF3D7_0718900	+	836861	835957	0	null	null	null	null	null	null
PF3D7_0719000	+	838596	838135	1	440	839036	440	839036	440	839036
PF3D7_0719100	-	838990	840024	0	null	null	null	null	null	null
PF3D7_0719200	+	842830	841108	0	null	null	null	null	null	null
PF3D7_0719300	+	847593	844495	3	509	848102	868	848461	868	848461
PF3D7_0719400	-	848398	853593	0	null	null	null	null	null	null
PF3D7_0719500	-	854652	856654	2	46	854606	427	854225	427	854225
PF3D7_0719600	-	858742	859492	5	117	858625	521	858221	444	858298
PF3D7_0719700	+	862487	861583	2	118	862605	314	862801	314	862801
PF3D7_0719800	-	863452	864813	1	499	862953	499	862953	499	862953
PF3D7_0719900	+	876132	865927	0	null	null	null	null	null	null
PF3D7_0720000	+	877500	876795	0	null	null	null	null	null	null
PF3D7_0720100	-	877865	878632	0	null	null	null	null	null	null
PF3D7_0720200	+	879946	879454	4	228	880174	505	880451	505	880451
PF3D7_0720300	-	880465	880863	0	null	null	null	null	null	null
PF3D7_0720400	+	884988	882936	3	397	885385	530	885518	530	885518
PF3D7_0720500	+	887487	886346	1	553	888040	553	888040	553	888040
PF3D7_0720600	-	887816	889378	3	579	887237	1113	886703	1113	886703
PF3D7_0720700	+	899051	891683	1	490	899541	490	899541	490	899541
PF3D7_0720800	+	901137	899751	0	null	null	null	null	null	null
PF3D7_0720900	+	902787	901549	1	505	903292	505	903292	505	903292
PF3D7_0721000	+	914671	904143	1	294	914965	294	914965	294	914965
PF3D7_0721100	+	917168	916434	3	528	917696	1768	918936	528	917696
PF3D7_0721200	-	917958	920816	1	659	917299	659	917299	659	917299
PF3D7_0721300	+	924984	922285	2	957	925941	1118	926102	957	925941
PF3D7_0721400	+	928028	926692	2	417	928445	509	928537	417	928445
PF3D7_0721500	+	930853	928514	1	249	931102	249	931102	249	931102
PF3D7_0721600	-	931459	932164	1	407	931052	407	931052	407	931052
PF3D7_0721700	+	936900	935497	1	1706	938606	1706	938606	1706	938606
PF3D7_0721800	+	938895	938279	2	239	939134	512	939407	512	939407
PF3D7_0721900	-	939715	940250	1	325	939390	325	939390	325	939390
PF3D7_0722000	+	942513	941776	3	238	942751	458	942971	238	942751
PF3D7_0722100	+	945234	944023	2	518	945752	544	945778	544	945778
PF3D7_0722200	+	948612	946363	2	593	949205	636	949248	636	949248
PF3D7_0722300	-	949449	953114	2	400	949049	950	948499	950	948499
PF3D7_0722400	+	956343	954784	1	522	956865	522	956865	522	956865
PF3D7_0722500	-	956920	958017	2	368	956552	584	956336	368	956552
PF3D7_0722600	-	958886	960694	1	1712	957174	1712	957174	1712	957174
PF3D7_0722700	+	962447	962031	2	428	962875	491	962938	428	962875
PF3D7_0722800	+	965109	963370	0	null	null	null	null	null	null
PF3D7_0722900	-	965664	967782	0	null	null	null	null	null	null
PF3D7_0723000	-	968836	969735	2	391	968445	1130	967706	1130	967706
PF3D7_0723100	-	970492	971877	0	null	null	null	null	null	null
PF3D7_0723200	+	974272	972658	0	null	null	null	null	null	null
PF3D7_0723300	+	978408	975766	0	null	null	null	null	null	null
PF3D7_0723400	-	978920	983188	0	null	null	null	null	null	null
PF3D7_0723500	-	984778	985458	1	496	984282	496	984282	496	984282
PF3D7_0723600	+	987365	986598	1	499	987864	499	987864	499	987864
PF3D7_0723700	+	991243	988145	0	null	null	null	null	null	null
PF3D7_0723800	+	1000233	993232	1	196	1000429	196	1000429	196	1000429
PF3D7_0723900	-	1000701	1004746	1	495	1000206	495	1000206	495	1000206
PF3D7_0724000	+	1012145	1006335	1	369	1012514	369	1012514	369	1012514
PF3D7_0724100	-	1013295	1016449	3	229	1013066	1990	1011305	229	1013066
PF3D7_0724200	-	1019384	1020667	0	null	null	null	null	null	null
PF3D7_0724300	+	1022630	1021508	0	null	null	null	null	null	null
PF3D7_0724400	+	1024121	1023651	3	322	1024443	1390	1025511	619	1024740
PF3D7_0724500	+	1026167	1024672	1	57	1026224	57	1026224	57	1026224
PF3D7_0724600	-	1026444	1033077	3	301	1026143	691	1025753	380	1026064
PF3D7_0724700	-	1034969	1046109	2	370	1034599	482	1034487	370	1034599
PF3D7_0724800	-	1047427	1049362	3	683	1046744	1022	1046405	837	1046590
PF3D7_0724900	+	1058158	1052465	0	null	null	null	null	null	null
PF3D7_0725000	-	1058933	1062976	0	null	null	null	null	null	null
PF3D7_0725100	+	1070240	1065252	1	307	1070547	307	1070547	307	1070547
PF3D7_0725200	+	1071737	1070980	0	null	null	null	null	null	null
PF3D7_0725300	-	1072202	1074754	0	null	null	null	null	null	null
PF3D7_0725400	+	1080055	1079015	2	339	1080394	393	1080448	339	1080394
PF3D7_0725500	-	1080642	1082343	0	null	null	null	null	null	null
PF3D7_0726100	-	1093566	1096122	2	361	1093205	1544	1092022	361	1093205
PF3D7_0726200	+	1102967	1100134	1	1635	1104602	1635	1104602	1635	1104602
PF3D7_0726300	+	1108364	1104156	0	null	null	null	null	null	null
PF3D7_0726400	-	1108831	1124492	2	144	1108687	197	1108634	144	1108687
PF3D7_0726500	-	1126556	1136577	2	181	1126375	745	1125811	745	1125811
PF3D7_0726600	+	1142754	1140479	1	300	1143054	300	1143054	300	1143054
PF3D7_0726700	-	1143303	1143815	3	179	1143124	787	1142516	179	1143124
PF3D7_0726800	-	1144046	1144730	2	193	1143853	362	1143684	362	1143684
PF3D7_0726900	+	1147207	1145648	1	411	1147618	411	1147618	411	1147618
PF3D7_0727000	-	1147570	1151058	0	null	null	null	null	null	null
PF3D7_0727100	-	1152155	1155355	1	595	1151560	595	1151560	595	1151560
PF3D7_0727200	-	1156748	1158409	2	310	1156438	515	1156233	515	1156233
PF3D7_0727300	-	1159700	1161820	0	null	null	null	null	null	null
PF3D7_0727400	+	1163831	1162710	2	443	1164274	732	1164563	443	1164274
PF3D7_0727500	-	1164455	1166578	1	216	1164239	216	1164239	216	1164239
PF3D7_0727600	+	1170817	1167441	1	227	1171044	227	1171044	227	1171044
PF3D7_0727700	-	1171286	1174156	0	null	null	null	null	null	null
PF3D7_0727800	+	1181700	1175944	1	429	1182129	429	1182129	429	1182129
PF3D7_0727900	+	1190172	1184401	0	null	null	null	null	null	null
PF3D7_0728000	-	1191179	1192289	3	10	1191169	474	1190705	474	1190705
PF3D7_0728100	-	1193616	1210301	0	null	null	null	null	null	null
PF3D7_0728200	+	1213517	1211657	1	1363	1214880	1363	1214880	1363	1214880
PF3D7_0728300	-	1213841	1214476	1	310	1213531	310	1213531	310	1213531
PF3D7_0728400	+	1215763	1215174	1	614	1216377	614	1216377	614	1216377
PF3D7_0728500	-	1216088	1217201	1	872	1215216	872	1215216	872	1215216
PF3D7_0728600	+	1225473	1218426	0	null	null	null	null	null	null
PF3D7_0728700	-	1226029	1228714	0	null	null	null	null	null	null
PF3D7_0728800	+	1232180	1230589	5	475	1232655	718	1232898	718	1232898
PF3D7_0728900	-	1232272	1234672	2	411	1231861	511	1231761	411	1231861
PF3D7_0729000	+	1236707	1235699	1	601	1237308	601	1237308	601	1237308
PF3D7_0729100	+	1246188	1238446	1	461	1246649	461	1246649	461	1246649
PF3D7_0729200	+	1248264	1247398	1	307	1248571	307	1248571	307	1248571
PF3D7_0729300	-	1248837	1251503	0	null	null	null	null	null	null
PF3D7_0729400	+	1254097	1252847	2	231	1254328	322	1254419	231	1254328
PF3D7_0729500	+	1257653	1255371	2	421	1258074	471	1258124	421	1258074
PF3D7_0729600	+	1259730	1258787	1	814	1260544	814	1260544	814	1260544
PF3D7_0729700	-	1260154	1262780	0	null	null	null	null	null	null
PF3D7_0729800	+	1264738	1264445	0	null	null	null	null	null	null
PF3D7_0729900	+	1281347	1265910	1	399	1281746	399	1281746	399	1281746
PF3D7_0730000	-	1281785	1282322	0	null	null	null	null	null	null
PF3D7_0730100	+	1285519	1282913	0	null	null	null	null	null	null
PF3D7_0730200	-	1286057	1289399	0	null	null	null	null	null	null
PF3D7_0730300	+	1301454	1297459	5	85	1301539	1532	1302986	1434	1302888
PF3D7_0730400	+	1305096	1304347	2	271	1305367	864	1305960	271	1305367
PF3D7_0730500	-	1305894	1314215	1	578	1305316	578	1305316	578	1305316
PF3D7_0730800	+	1322367	1321306	1	409	1322776	409	1322776	409	1322776
PF3D7_0730900	+	1331813	1325375	2	966	1332779	998	1332811	966	1332779
PF3D7_0731100	+	1341790	1338959	1	630	1342420	630	1342420	630	1342420
PF3D7_0731200	-	1342842	1343996	3	357	1342485	426	1342416	396	1342446
PF3D7_0731300	+	1351149	1350032	3	164	1351313	1035	1352184	978	1352127
PF3D7_0731500	+	1362929	1358055	1	659	1363588	659	1363588	659	1363588
PF3D7_0731600	+	1370596	1368161	3	820	1371416	1083	1371679	939	1371535
PF3D7_0731700	+	1372760	1372063	3	452	1373212	610	1373370	452	1373212
PF3D7_0731800	+	1380769	1378618	0	null	null	null	null	null	null
PF3D7_0732000	+	1386626	1385635	0	null	null	null	null	null	null
PF3D7_0732200	+	1392043	1390711	0	null	null	null	null	null	null
PF3D7_0732300	-	1396437	1397639	0	null	null	null	null	null	null
PF3D7_0732400	-	1399452	1400682	0	null	null	null	null	null	null
PF3D7_0732500	-	1402623	1403978	0	null	null	null	null	null	null
PF3D7_0732600	+	1407065	1406853	0	null	null	null	null	null	null
PF3D7_0732700	+	1409975	1408781	0	null	null	null	null	null	null
PF3D7_0732800	+	1412231	1410435	0	null	null	null	null	null	null
PF3D7_0732900	+	1415683	1414434	0	null	null	null	null	null	null
PF3D7_0733000	-	1417588	1426234	0	null	null	null	null	null	null
PF3D7_0800100	+	28653	21361	0	null	null	null	null	null	null
PF3D7_0800200	-	29700	39033	0	null	null	null	null	null	null
PF3D7_0800300	+	50939	40948	0	null	null	null	null	null	null
PF3D7_0800400	-	52760	53982	0	null	null	null	null	null	null
PF3D7_0800500	-	56352	57703	0	null	null	null	null	null	null
PF3D7_0800600	-	61138	62135	0	null	null	null	null	null	null
PF3D7_0800700	-	65716	71785	0	null	null	null	null	null	null
PF3D7_0800800	+	80642	79823	0	null	null	null	null	null	null
PF3D7_0801000	-	84568	88422	1	421	84147	421	84147	421	84147
PF3D7_0801300	-	101954	102826	0	null	null	null	null	null	null
PF3D7_0801400	-	104525	104888	2	337	104188	463	104062	463	104062
PF3D7_0801500	-	106593	108242	0	null	null	null	null	null	null
PF3D7_0801600	-	109180	109557	1	214	108966	214	108966	214	108966
PF3D7_0801700	+	117877	112299	2	459	118336	491	118368	459	118336
PF3D7_0801800	-	119032	122067	1	703	118329	703	118329	703	118329
PF3D7_0801900	+	142837	128849	0	null	null	null	null	null	null
PF3D7_0802000	+	150282	146089	5	315	150597	1307	151589	864	151146
PF3D7_0802100	-	151808	159668	0	null	null	null	null	null	null
PF3D7_0802200	+	166078	165416	2	497	166575	619	166697	497	166575
PF3D7_0802300	-	167069	170434	1	343	166726	343	166726	343	166726
PF3D7_0802400	+	174385	171865	1	698	175083	698	175083	698	175083
PF3D7_0802500	-	174647	178906	3	485	174162	812	173835	812	173835
PF3D7_0802600	+	188113	180563	1	277	188390	277	188390	277	188390
PF3D7_0802700	+	190316	188566	0	null	null	null	null	null	null
PF3D7_0802800	+	194103	191976	1	665	194768	665	194768	665	194768
PF3D7_0802900	-	195148	195678	0	null	null	null	null	null	null
PF3D7_0803000	+	198614	196581	1	386	199000	386	199000	386	199000
PF3D7_0803100	-	199181	202918	1	281	198900	281	198900	281	198900
PF3D7_0803200	-	204241	206661	1	351	203890	351	203890	351	203890
PF3D7_0803300	+	210291	208451	0	null	null	null	null	null	null
PF3D7_0803400	+	215971	212252	2	472	216443	1585	217556	1585	217556
PF3D7_0803500	+	222291	217888	0	null	null	null	null	null	null
PF3D7_0803600	+	230209	223762	1	334	230543	334	230543	334	230543
PF3D7_0803700	+	232756	231398	2	140	232896	440	233196	440	233196
PF3D7_0803800	-	233467	234426	1	310	233157	310	233157	310	233157
PF3D7_0804000	+	241048	237853	0	null	null	null	null	null	null
PF3D7_0804300	+	244775	242103	0	null	null	null	null	null	null
PF3D7_0804400	+	247933	245711	2	417	248350	458	248391	417	248350
PF3D7_0804500	+	268437	250083	0	null	null	null	null	null	null
PF3D7_0804600	-	268856	270696	2	335	268521	379	268477	379	268477
PF3D7_0804700	-	271417	277413	0	null	null	null	null	null	null
PF3D7_0804800	+	279034	278381	2	277	279311	370	279404	370	279404
PF3D7_0804900	-	279711	281186	1	357	279354	357	279354	357	279354
PF3D7_0805000	-	283066	284522	1	322	282744	322	282744	322	282744
PF3D7_0805100	+	288620	286959	0	null	null	null	null	null	null
PF3D7_0805200	+	291183	290902	0	null	null	null	null	null	null
PF3D7_0805300	-	293113	296871	0	null	null	null	null	null	null
PF3D7_0805400	-	303370	304596	0	null	null	null	null	null	null
PF3D7_0805500	-	305295	308549	1	588	304707	588	304707	588	304707
PF3D7_0805600	+	312960	312034	2	654	313614	797	313757	797	313757
PF3D7_0805700	-	314172	318726	0	null	null	null	null	null	null
PF3D7_0805800	-	322367	323677	0	null	null	null	null	null	null
PF3D7_0805900	-	324279	325655	0	null	null	null	null	null	null
PF3D7_0806000	-	326215	330004	1	301	325914	301	325914	301	325914
PF3D7_0806100	+	332678	330651	2	348	333026	558	333236	348	333026
PF3D7_0806200	+	337727	333379	1	196	337923	196	337923	196	337923
PF3D7_0806300	-	337902	343254	1	257	337645	257	337645	257	337645
PF3D7_0806400	+	344821	344288	3	177	344998	588	345409	177	344998
PF3D7_0806500	-	345427	347454	2	607	344820	636	344791	636	344791
PF3D7_0806600	-	349317	353362	1	355	348962	355	348962	355	348962
PF3D7_0806700	+	362396	354472	1	269	362665	269	362665	269	362665
PF3D7_0806800	-	363260	366421	2	363	362897	510	362750	510	362750
PF3D7_0806900	-	368607	369746	0	null	null	null	null	null	null
PF3D7_0807000	+	372623	370922	4	378	373001	1037	373660	378	373001
PF3D7_0807100	-	372902	376867	2	978	371924	1198	371704	978	371924
PF3D7_0807200	+	379446	378024	3	44	379490	285	379731	285	379731
PF3D7_0807300	+	382847	381564	4	339	383186	985	383832	985	383832
PF3D7_0807400	+	385797	384298	0	null	null	null	null	null	null
PF3D7_0807500	+	388364	387219	3	340	388704	1061	389425	340	388704
PF3D7_0807600	-	389596	394259	2	668	388928	708	388888	708	388888
PF3D7_0807700	-	395648	398787	0	null	null	null	null	null	null
PF3D7_0807800	-	399591	401360	1	304	399287	304	399287	304	399287
PF3D7_0807900	+	404141	402595	2	518	404659	694	404835	518	404659
PF3D7_0808000	+	409084	404996	0	null	null	null	null	null	null
PF3D7_0808100	+	415168	409936	1	440	415608	440	415608	440	415608
PF3D7_0808200	-	416344	418065	0	null	null	null	null	null	null
PF3D7_0808300	+	422640	421493	2	404	423044	453	423093	453	423093
PF3D7_0808400	+	424536	423527	2	335	424871	1065	425601	335	424871
PF3D7_0808600	+	439051	431165	1	335	439386	335	439386	335	439386
PF3D7_0808700	+	448062	440408	0	null	null	null	null	null	null
PF3D7_0808800	+	451899	450615	0	null	null	null	null	null	null
PF3D7_0808900	+	454919	453803	0	null	null	null	null	null	null
PF3D7_0809100	+	466567	459312	0	null	null	null	null	null	null
PF3D7_0809200	-	467943	471893	0	null	null	null	null	null	null
PF3D7_0809400	+	478125	475573	3	299	478424	381	478506	299	478424
PF3D7_0809500	-	478512	478826	1	482	478030	482	478030	482	478030
PF3D7_0809600	-	479980	497382	0	null	null	null	null	null	null
PF3D7_0809700	-	499463	501569	0	null	null	null	null	null	null
PF3D7_0809800	-	502338	506698	0	null	null	null	null	null	null
PF3D7_0809900	-	508224	512428	1	717	507507	717	507507	717	507507
PF3D7_0810000	-	517421	517693	1	284	517137	284	517137	284	517137
PF3D7_0810100	-	519331	519991	1	394	518937	394	518937	394	518937
PF3D7_0810200	+	524009	521187	1	395	524404	395	524404	395	524404
PF3D7_0810300	-	525058	527604	3	661	524397	933	524125	661	524397
PF3D7_0810400	+	534031	532220	1	506	534537	506	534537	506	534537
PF3D7_0810500	-	534469	536619	1	480	533989	480	533989	480	533989
PF3D7_0810600	+	544796	541971	3	716	545512	1317	546113	1317	546113
PF3D7_0810700	-	546163	547365	1	768	545395	768	545395	768	545395
PF3D7_0810800	+	550616	548200	3	315	550931	458	551074	458	551074
PF3D7_0810900	-	551199	552428	0	null	null	null	null	null	null
PF3D7_0811000	+	557205	554437	0	null	null	null	null	null	null
PF3D7_0811100	-	557884	559506	1	538	557346	538	557346	538	557346
PF3D7_0811200	+	564276	560744	1	317	564593	317	564593	317	564593
PF3D7_0811300	+	573148	567824	5	493	573641	1436	574584	830	573978
PF3D7_0811400	+	578370	575986	3	466	578836	685	579055	525	578895
PF3D7_0811500	+	582221	579483	1	332	582553	332	582553	332	582553
PF3D7_0811600	-	582983	586953	3	261	582722	794	582189	462	582521
PF3D7_0811700	+	593489	589821	0	null	null	null	null	null	null
PF3D7_0811800	-	593649	595412	0	null	null	null	null	null	null
PF3D7_0811900	+	600328	596190	1	654	600982	654	600982	654	600982
PF3D7_0812000	-	600525	602247	1	227	600298	227	600298	227	600298
PF3D7_0812100	+	612878	604923	1	492	613370	492	613370	492	613370
PF3D7_0812200	-	614919	617821	1	987	613932	987	613932	987	613932
PF3D7_0812220	-	613325	614862	1	348	612977	348	612977	348	612977
PF3D7_0812300	-	618843	620228	0	null	null	null	null	null	null
PF3D7_0812400	-	621805	623442	5	451	621354	925	620880	653	621152
PF3D7_0812500	-	626069	628945	3	329	625740	724	625345	563	625506
PF3D7_0812600	-	631584	632229	6	287	631297	1240	630344	1240	630344
PF3D7_0812700	+	634697	633990	1	361	635058	361	635058	361	635058
PF3D7_0812800	-	635537	635755	0	null	null	null	null	null	null
PF3D7_0812900	-	636628	641458	0	null	null	null	null	null	null
PF3D7_0813000	-	643086	644885	3	335	642751	607	642479	494	642592
PF3D7_0813100	-	647316	649304	0	null	null	null	null	null	null
PF3D7_0813200	-	651417	652804	3	152	651265	366	651051	285	651132
PF3D7_0813300	+	657630	656078	3	416	658046	529	658159	529	658159
PF3D7_0813400	-	658493	662095	7	205	658288	562	657931	512	657981
PF3D7_0813500	-	665548	667095	1	244	665304	244	665304	244	665304
PF3D7_0813600	+	670734	669541	3	602	671336	673	671407	644	671378
PF3D7_0813700	-	671157	675416	1	400	670757	400	670757	400	670757
PF3D7_0813800	+	677464	676391	0	null	null	null	null	null	null
PF3D7_0813900	-	677989	678725	2	327	677662	419	677570	419	677570
PF3D7_0814000	+	681809	680957	2	301	682110	338	682147	301	682110
PF3D7_0814100	-	682518	683572	2	267	682251	756	681762	267	682251
PF3D7_0814200	+	688086	687340	4	737	688823	1789	689875	1789	689875
PF3D7_0814300	-	690541	694143	1	334	690207	334	690207	334	690207
PF3D7_0814400	-	695215	697522	0	null	null	null	null	null	null
PF3D7_0814500	+	702652	700376	0	null	null	null	null	null	null
PF3D7_0814600	-	703502	704683	0	null	null	null	null	null	null
PF3D7_0814700	+	706996	706076	0	null	null	null	null	null	null
PF3D7_0814900	+	708824	708228	1	365	709189	365	709189	365	709189
PF3D7_0815000	-	709545	710600	2	140	709405	410	709135	410	709135
PF3D7_0815100	+	714166	711239	0	null	null	null	null	null	null
PF3D7_0815200	+	719746	717113	5	742	720488	1794	721540	1591	721337
PF3D7_0815300	+	725476	721928	0	null	null	null	null	null	null
PF3D7_0815400	-	725781	726502	2	358	725423	445	725336	358	725423
PF3D7_0815500	+	729728	727662	1	982	730710	982	730710	982	730710
PF3D7_0815600	-	729917	732187	2	258	729659	316	729601	258	729659
PF3D7_0815700	-	733279	734573	1	382	732897	382	732897	382	732897
PF3D7_0815800	-	735680	741181	0	null	null	null	null	null	null
PF3D7_0815900	+	745505	743505	0	null	null	null	null	null	null
PF3D7_0816000	-	746013	747488	2	505	745508	585	745428	585	745428
PF3D7_0816100	+	749623	748653	2	295	749918	389	750012	389	750012
PF3D7_0816200	-	750082	750711	2	230	749852	279	749803	230	749852
PF3D7_0816300	-	751942	756173	1	582	751360	582	751360	582	751360
PF3D7_0816400	+	758207	757224	1	447	758654	447	758654	447	758654
PF3D7_0816500	+	761031	760138	0	null	null	null	null	null	null
PF3D7_0816600	-	762118	765330	1	486	761632	486	761632	486	761632
PF3D7_0816700	+	767880	767110	1	364	768244	364	768244	364	768244
PF3D7_0816800	-	767916	769792	0	null	null	null	null	null	null
PF3D7_0816900	+	771773	770946	0	null	null	null	null	null	null
PF3D7_0817000	+	773737	772568	0	null	null	null	null	null	null
PF3D7_0817100	+	776791	774299	0	null	null	null	null	null	null
PF3D7_0817200	-	777257	779647	2	479	776778	520	776737	520	776737
PF3D7_0817300	-	782909	789616	1	938	781971	938	781971	938	781971
PF3D7_0817400	-	794287	797806	1	327	793960	327	793960	327	793960
PF3D7_0817500	+	800205	798777	3	230	800435	475	800680	475	800680
PF3D7_0817600	-	800920	804034	1	231	800689	231	800689	231	800689
PF3D7_0817700	-	805797	813465	2	578	805219	651	805146	651	805146
PF3D7_0817800	+	815451	815150	1	489	815940	489	815940	489	815940
PF3D7_0817900	-	816803	817102	4	69	816734	396	816407	396	816407
PF3D7_0818000	+	822452	821334	2	452	822904	788	823240	452	822904
PF3D7_0818100	+	826518	824564	1	294	826812	294	826812	294	826812
PF3D7_0818200	+	831454	830006	9	17	831471	1123	832577	1123	832577
PF3D7_0818300	+	835334	833185	0	null	null	null	null	null	null
PF3D7_0818400	-	835978	836848	1	777	835201	777	835201	777	835201
PF3D7_0818500	+	843215	842317	2	589	843804	1250	844465	589	843804
PF3D7_0818600	-	845253	847380	1	384	844869	384	844869	384	844869
PF3D7_0818700	-	848277	852947	2	634	847643	929	847348	634	847643
PF3D7_0818800	-	855654	856742	4	223	855431	462	855192	462	855192
PF3D7_0818900	+	862417	860384	2	428	862845	717	863134	428	862845
PF3D7_0819000	-	863505	868137	1	197	863308	197	863308	197	863308
PF3D7_0819100	+	870574	869562	2	539	871113	593	871167	593	871167
PF3D7_0819200	+	873440	871410	2	346	873786	679	874119	346	873786
PF3D7_0819300	+	877498	874367	1	378	877876	378	877876	378	877876
PF3D7_0819400	+	880459	878495	0	null	null	null	null	null	null
PF3D7_0819500	+	884390	881590	1	264	884654	264	884654	264	884654
PF3D7_0819600	-	885198	886136	2	681	884517	837	884361	681	884517
PF3D7_0819700	-	888126	890471	0	null	null	null	null	null	null
PF3D7_0819800	-	891658	898502	0	null	null	null	null	null	null
PF3D7_0819900	-	899004	899657	0	null	null	null	null	null	null
PF3D7_0820000	-	900742	907714	2	291	900451	483	900259	291	900451
PF3D7_0820100	-	909207	910716	0	null	null	null	null	null	null
PF3D7_0820200	-	912264	914249	1	603	911661	603	911661	603	911661
PF3D7_0820300	+	920896	919055	1	677	921573	677	921573	677	921573
PF3D7_0820400	+	923932	922208	0	null	null	null	null	null	null
PF3D7_0820500	+	927671	925113	2	516	928187	547	928218	516	928187
PF3D7_0820600	+	930861	929145	0	null	null	null	null	null	null
PF3D7_0820700	+	935626	932321	0	null	null	null	null	null	null
PF3D7_0820800	-	936426	938876	1	393	936033	393	936033	393	936033
PF3D7_0820900	-	939583	944645	1	35	939548	35	939548	35	939548
PF3D7_0821000	+	950899	948745	3	485	951384	871	951770	871	951770
PF3D7_0821100	+	956314	953448	2	265	956579	434	956748	434	956748
PF3D7_0821200	+	958073	957498	0	null	null	null	null	null	null
PF3D7_0821300	-	958531	961740	2	381	958150	467	958064	381	958150
PF3D7_0821400	+	966657	965822	5	250	966907	1312	967969	834	967491
PF3D7_0821500	-	967901	968740	1	290	967611	290	967611	290	967611
PF3D7_0821600	+	971714	969690	2	194	971908	346	972060	346	972060
PF3D7_0821700	+	974267	973586	5	369	974636	888	975155	888	975155
PF3D7_0821800	+	976644	976074	4	489	977133	776	977420	576	977220
PF3D7_0821900	-	977432	978188	1	355	977077	355	977077	355	977077
PF3D7_0822000	+	980634	978798	2	551	981185	632	981266	551	981185
PF3D7_0822100	-	981018	981722	1	425	980593	425	980593	425	980593
PF3D7_0822200	+	987696	982570	2	362	988058	565	988261	565	988261
PF3D7_0822300	-	988281	988763	1	641	987640	641	987640	641	987640
PF3D7_0822400	+	992191	990250	0	null	null	null	null	null	null
PF3D7_0822500	-	992655	993965	0	null	null	null	null	null	null
PF3D7_0822600	+	999529	997055	2	1063	1000592	1171	1000700	1171	1000700
PF3D7_0822700	-	1000981	1003755	0	null	null	null	null	null	null
PF3D7_0822800	+	1006810	1005836	2	560	1007370	704	1007514	560	1007370
PF3D7_0822900	-	1007777	1011307	0	null	null	null	null	null	null
PF3D7_0823000	-	1012927	1017376	0	null	null	null	null	null	null
PF3D7_0823100	-	1018089	1019268	3	163	1017926	312	1017777	213	1017876
PF3D7_0823200	-	1022629	1023846	8	431	1022198	1831	1020798	1661	1020968
PF3D7_0823300	+	1033514	1028752	2	539	1034053	596	1034110	539	1034053
PF3D7_0823400	+	1036428	1034417	1	296	1036724	296	1036724	296	1036724
PF3D7_0823500	-	1037100	1038608	0	null	null	null	null	null	null
PF3D7_0823600	-	1039907	1041211	0	null	null	null	null	null	null
PF3D7_0823700	-	1041832	1042327	1	363	1041469	363	1041469	363	1041469
PF3D7_0823800	+	1045780	1043813	3	480	1046260	644	1046424	480	1046260
PF3D7_0823900	+	1048507	1047551	3	322	1048829	613	1049120	395	1048902
PF3D7_0824000	-	1049282	1051705	0	null	null	null	null	null	null
PF3D7_0824100	+	1053991	1052771	0	null	null	null	null	null	null
PF3D7_0824200	+	1059003	1055135	0	null	null	null	null	null	null
PF3D7_0824300	-	1059246	1061567	1	1226	1058020	1226	1058020	1226	1058020
PF3D7_0824400	-	1062304	1064061	3	328	1061976	405	1061899	356	1061948
PF3D7_0824500	+	1067472	1066154	1	422	1067894	422	1067894	422	1067894
PF3D7_0824600	+	1069902	1068563	2	328	1070230	464	1070366	328	1070230
PF3D7_0824700	+	1074417	1070988	1	350	1074767	350	1074767	350	1074767
PF3D7_0824800	+	1079630	1075800	3	491	1080121	575	1080205	528	1080158
PF3D7_0824900	-	1080055	1082991	2	461	1079594	620	1079435	620	1079435
PF3D7_0825000	+	1091248	1086048	2	377	1091625	495	1091743	377	1091625
PF3D7_0825100	+	1093221	1091998	0	null	null	null	null	null	null
PF3D7_0825200	+	1094489	1093690	2	69	1094558	1822	1096311	69	1094558
PF3D7_0825300	-	1095116	1095562	1	254	1094862	254	1094862	254	1094862
PF3D7_0825400	+	1097363	1096423	3	425	1097788	509	1097872	509	1097872
PF3D7_0825500	+	1100376	1098484	1	342	1100718	342	1100718	342	1100718
PF3D7_0825600	-	1100816	1101073	0	null	null	null	null	null	null
PF3D7_0825700	-	1101887	1102804	0	null	null	null	null	null	null
PF3D7_0825800	+	1105108	1103768	0	null	null	null	null	null	null
PF3D7_0825900	+	1107961	1106048	0	null	null	null	null	null	null
PF3D7_0826000	+	1112794	1109276	0	null	null	null	null	null	null
[truncated: 3,290 more rows]
