# Supplementary material for: Strand-specific RNA-Seq reveals widespread and developmentally regulated transcription of natural antisense transcripts in Plasmodium falciparum
Source: BMC Genomics. 2014 Feb 22;15(1):150. doi: 10.1186/1471-2164-15-150 (PMC4007998; doi:10.1186/1471-2164-15-150)
Supplement: Supplementary file 11 — Additional file 11: Table S5: Table listing NAT splice junctions. (XLSX 278 KB) [file 12864_2013_7013_MOESM11_ESM.xlsx]

## Sheet: data
Antisense splicing junctions		Definition of columns can be found in the "column" tab
gene ID	gene name	Significant antisense transfrag?	Number of antisense junction clusters	Total number of supported spliced read	Average junction score in HMMSplicer	Evidence of spliced NAT?	Overlapping with junctions on mRNA?
PF3D7_0100100	erythrocyte membrane protein 1, PfEMP1	no	0	0	0	no	no
PF3D7_0100200	rifin	stringent	0	0	0	no	no
PF3D7_0100300	var-like erythrocyte membrane protein 1	no	0	0	0	no	no
PF3D7_0100400	rifin	no	0	0	0	no	no
PF3D7_0100600	rifin	no	0	0	0	no	no
PF3D7_0100700	Plasmodium exported protein, unknown function, fragment	relax	0	0	0	no	no
PF3D7_0100800	rifin	no	0	0	0	no	no
PF3D7_0100900	rifin	stringent	0	0	0	no	no
PF3D7_0101000	rifin	relax	0	0	0	no	no
PF3D7_0101100	Plasmodium exported protein (hyp5), unknown function	relax	0	0	0	no	no
PF3D7_0101200	Plasmodium exported protein (hyp4), unknown function	no	0	0	0	no	no
PF3D7_0101300	Pfmc-2TM Maurer's cleft two transmembrane protein	no	0	0	0	no	no
PF3D7_0101600	rifin	no	0	0	0	no	no
PF3D7_0101800	stevor	relax	0	0	0	no	no
PF3D7_0101900	rifin	stringent	0	0	0	no	no
PF3D7_0102200	ring-infected erythrocyte surface antigen	stringent	1	5	410.6	yes	no
PF3D7_0102300	Plasmodium exported protein, unknown function	stringent	0	0	0	no	no
PF3D7_0102500	erythrocyte binding antigen-181	no	1	1	619.3	no	no
PF3D7_0102600	serine/threonine protein kinase, FIKK family	no	0	0	0	no	no
PF3D7_0102700	merozoite-associated tryptophan-rich antigen, putative	no	0	0	0	no	no
PF3D7_0102800	conserved Plasmodium protein, unknown function	no	0	0	0	no	no
PF3D7_0102900	aspartyl-tRNA synthetase	no	0	0	0	no	no
PF3D7_0103000	conserved Plasmodium protein, unknown function	no	0	0	0	no	no
PF3D7_0103100	conserved Plasmodium protein, unknown function	no	0	0	0	no	no
PF3D7_0103200	nucleoside transporter, putative	no	0	0	0	no	no
PF3D7_0103300	conserved Plasmodium protein, unknown function	no	0	0	0	no	no
PF3D7_0103400	zinc-carboxypeptidase, putative	relax	0	0	0	no	no
PF3D7_0103500	conserved Plasmodium protein, unknown function	no	0	0	0	no	no
PF3D7_0103600	ATP-dependent RNA helicase, putative	no	1	5	1157.8	no	no
PF3D7_0103700	conserved Plasmodium protein, unknown function	no	0	0	0	no	no
PF3D7_0103800	actin-related protein	no	1	1	915.8	no	no
PF3D7_0103900	parasite-infected erythrocyte surface protein	relax	0	0	0	no	no
PF3D7_0104000	sporozoite stage TSP1 domain protein, S21	no	0	0	0	no	no
PF3D7_0104100	conserved Plasmodium membrane protein, unknown function	stringent	0	0	0	no	no
PF3D7_0104200	conserved Plasmodium protein, unknown function	no	0	0	0	no	no
PF3D7_0104300	ubiquitin carboxyl-terminal hydrolase, putative	no	0	0	0	no	no
PF3D7_0104400	4-hydroxy-3-methylbut-2-enyl diphosphate reductase	no	0	0	0	no	no
PF3D7_0104500	conserved Plasmodium protein, unknown function	relax	0	0	0	no	no
PF3D7_0104600	conserved Plasmodium protein, unknown function	no	1	4	969.3	no	no
PF3D7_0104700	transporter, putative	no	0	0	0	no	no
PF3D7_0104800	novel putative transporter 1	stringent	0	0	0	no	no
PF3D7_0105100	conserved Plasmodium protein, unknown function	stringent	0	0	0	no	no
PF3D7_0105200	conserved Plasmodium protein, unknown function	no	0	0	0	no	no
PF3D7_0105300	cyclase-associated protein, putative	no	0	0	0	no	no
PF3D7_0105400	conserved Plasmodium protein, unknown function	no	0	0	0	no	no
PF3D7_0105500	conserved Plasmodium protein, unknown function	stringent	0	0	0	no	no
PF3D7_0105600	conserved Plasmodium protein, unknown function	no	1	2	909.5	no	no
PF3D7_0105700	asparagine-rich antigen Pfa35-2	no	0	0	0	no	no
PF3D7_0105800	conserved Plasmodium protein, unknown function	no	0	0	0	no	no
PF3D7_0105900	DNA binding protein, putative	no	0	0	0	no	no
PF3D7_0106000	conserved Plasmodium protein, unknown function	no	0	0	0	no	no
PF3D7_0106100	vacuolar ATP synthase subunit c, putative	no	0	0	0	no	no
PF3D7_0106200	conserved Plasmodium protein, unknown function	stringent	0	0	0	no	no
PF3D7_0106300	calcium-transporting ATPase	relax	4	32	1031.78	no	no
PF3D7_0106400	conserved Plasmodium protein, unknown function	no	0	0	0	no	no
PF3D7_0106500	conserved Plasmodium protein, unknown function	no	0	0	0	no	no
PF3D7_0106600	conserved Plasmodium protein, unknown function	no	0	0	0	no	no
PF3D7_0106700	small ribosomal subunit assembling AARP2 protein	no	0	0	0	no	no
PF3D7_0106800	Rab GTPase 5c	relax	1	276	1041.7	no	no
PF3D7_0106900	2-C-methyl-D-erythritol 4-phosphate cytidylyltransferase, putative	no	0	0	0	no	no
PF3D7_0107000	centrin-1	no	0	0	0	no	no
PF3D7_0107100	conserved Plasmodium protein, unknown function	stringent	0	0	0	no	no
PF3D7_0107200	carbon catabolite repressor protein 4, putative	no	0	0	0	no	no
PF3D7_0107300	probable protein, unknown function	no	0	0	0	no	no
PF3D7_0107400	conserved Plasmodium protein, unknown function	stringent	0	0	0	no	no
PF3D7_0107500	lipid/sterol:H+ symporter	no	0	0	0	no	no
PF3D7_0107600	serine/threonine protein kinase, putative	stringent	0	0	0	no	no
PF3D7_0107700	conserved Plasmodium membrane protein, unknown function	no	0	0	0	no	no
PF3D7_0107800	DNA repair exonuclease Mre11, putative	no	0	0	0	no	no
PF3D7_0107900	conserved Plasmodium protein, unknown function	no	0	0	0	no	no
PF3D7_0108000	beta3 proteasome subunit, putative	relax	0	0	0	no	no
PF3D7_0108100	conserved Plasmodium protein, unknown function	stringent	0	0	0	no	no
PF3D7_0108300	conserved Plasmodium protein, unknown function	stringent	0	0	0	no	no
PF3D7_0108400	mitochondrial carrier protein, putative	stringent	0	0	0	no	no
PF3D7_0108500	conserved Plasmodium protein, unknown function	no	0	0	0	no	no
PF3D7_0108600	conserved Plasmodium protein, unknown function	no	0	0	0	no	no
PF3D7_0108700	secreted ookinete protein, putative	stringent	0	0	0	no	no
PF3D7_0108800	conserved Plasmodium protein, unknown function	relax	1	3	781.6	no	no
PF3D7_0109000	photosensitized INA-labeled protein 1, PhIL1, putative	no	0	0	0	no	no
PF3D7_0109100	LCCL domain-containing protein	no	0	0	0	no	no
PF3D7_0109200	mRNA cleavage factor-like protein, putative	no	0	0	0	no	no
PF3D7_0109300	fatty acid elongation protein, GNS1/SUR4 family, putative	stringent	0	0	0	no	no
PF3D7_0109400	tubulin-specific chaperone a, putative	no	0	0	0	no	no
PF3D7_0109500	N-acetyltransferase, putative	no	0	0	0	no	no
PF3D7_0109600	cold-shock protein, putative	no	0	0	0	no	no
PF3D7_0109700	conserved protein, unknown function	no	0	0	0	no	no
PF3D7_0109800	phenylalanyl-tRNA synthetase, putative	no	0	0	0	no	no
PF3D7_0109900	phosphatidate cytidylyltransferase, putative	no	4	14	929.95	no	no
PF3D7_0110000	conserved Plasmodium protein, unknown function	stringent	1	3	634.4	yes	yes
PF3D7_0110100	selenocysteine-specific elongation factor selB homologue, putative	stringent	0	0	0	no	no
PF3D7_0110200	human hepatopoietin-like protein, putative	no	0	0	0	no	no
PF3D7_0110400	DNA-directed RNA polymerase 2, putative	no	0	0	0	no	no
PF3D7_0110500	bromodomain protein, putative	no	0	0	0	no	no
PF3D7_0110600	phosphatidylinositol-4-phosphate 5-kinase	no	0	0	0	no	no
PF3D7_0110700	chromatin assembly factor 1 protein WD40 domain, putative	no	0	0	0	no	no
PF3D7_0110800	transcription initiation factor TFIIB, putative	no	0	0	0	no	no
PF3D7_0110900	adenylate kinase, putative	relax	0	0	0	no	no
PF3D7_0111000	kinesin, putative	stringent	1	2	532.4	yes	no
PF3D7_0111200	conserved Plasmodium protein, unknown function	no	0	0	0	no	no
PF3D7_0111300	replication factor c protein, putative	stringent	0	0	0	no	no
PF3D7_0111400	conserved Plasmodium protein, unknown function	relax	0	0	0	no	no
PF3D7_0111500	UMP-CMP kinase, putative	no	0	0	0	no	no
PF3D7_0111600	conserved Plasmodium protein, unknown function	no	0	0	0	no	no
PF3D7_0111700	conserved Plasmodium protein, unknown function	no	0	0	0	no	no
PF3D7_0111800	conserved Plasmodium protein, unknown function	no	0	0	0	no	no
PF3D7_0111900	conserved Plasmodium protein, unknown function	relax	0	0	0	no	no
PF3D7_0112000	TatD-like deoxyribonuclease, putative	no	0	0	0	no	no
PF3D7_0112100	conserved Plasmodium protein, unknown function	no	0	0	0	no	no
PF3D7_0112200	multidrug resistance-associated protein 1	stringent	0	0	0	no	no
PF3D7_0112800	Plasmodium exported protein (hyp11), unknown function	no	0	0	0	no	no
PF3D7_0112900	Plasmodium exported protein, unknown function	relax	0	0	0	no	no
PF3D7_0113000	glutamic acid-rich protein	stringent	1	2	593.9	yes	no
PF3D7_0113100	surface-associated interspersed gene 1.1 (SURFIN 1.1)	relax	0	0	0	no	no
PF3D7_0113200	Plasmodium exported protein, unknown function	no	0	0	0	no	no
PF3D7_0113300	Plasmodium exported protein (hyp1), unknown function	stringent	0	0	0	no	no
PF3D7_0113400	Plasmodium exported protein, unknown function	stringent	0	0	0	no	no
PF3D7_0113700	heat shock protein 40, type II	stringent	0	0	0	no	no
PF3D7_0113800	DBL containing protein, unknown function	no	0	0	0	no	no
PF3D7_0113900	Plasmodium exported protein (hyp8), unknown function	relax	0	0	0	no	no
PF3D7_0114000	RESA-like protein with DnaJ domain, putative	stringent	0	0	0	no	no
PF3D7_0114100	Pfmc-2TM Maurer's cleft two transmembrane protein	no	0	0	0	no	no
PF3D7_0114200	Plasmodium exported protein (hyp4), unknown function	stringent	0	0	0	no	no
PF3D7_0114500	Plasmodium exported protein (hyp10), unknown function	no	0	0	0	no	no
PF3D7_0114700	rifin	no	0	0	0	no	no
PF3D7_0114800	Plasmodium exported protein (hyp7), unknown function	no	0	0	0	no	no
PF3D7_0115000	surface-associated interspersed protein 1.3 (SURFIN 1.3)	no	0	0	0	no	no
PF3D7_0115100	Plasmodium exported protein (PHISTa), unknown function	stringent	0	0	0	no	no
PF3D7_0115200	rifin	no	0	0	0	no	no
PF3D7_0115300	rifin	no	0	0	0	no	no
PF3D7_0115400	stevor	no	0	0	0	no	no
PF3D7_0115600	rifin	no	0	0	0	no	no
PF3D7_0115700	erythrocyte membrane protein 1, PfEMP1	no	0	0	0	no	no
PF3D7_0200100	erythrocyte membrane protein 1, PfEMP1	no	0	0	0	no	no
PF3D7_0200200	rifin	relax	0	0	0	no	no
PF3D7_0200300	erythrocyte membrane protein 1 (PfEMP1), exon2	no	0	0	0	no	no
PF3D7_0200400	stevor	no	0	0	0	no	no
PF3D7_0200500	rifin	stringent	0	0	0	no	no
PF3D7_0200600	rifin	stringent	0	0	0	no	no
PF3D7_0200700	rifin	stringent	0	0	0	no	no
PF3D7_0200800	erythrocyte membrane protein 1 (PfEMP1), truncated	relax	0	0	0	no	no
PF3D7_0201000	rifin	stringent	0	0	0	no	no
PF3D7_0201100	Plasmodium exported protein, unknown function, fragment	relax	0	0	0	no	no
PF3D7_0201200	rifin	stringent	0	0	0	no	no
PF3D7_0201300	stevor	no	0	0	0	no	no
PF3D7_0201400	Plasmodium exported protein (hyp10), unknown function	no	0	0	0	no	no
PF3D7_0201500	Plasmodium exported protein (hyp9), unknown function	no	0	0	0	no	no
PF3D7_0201600	Plasmodium exported protein (PHISTb), unknown function	no	0	0	0	no	no
PF3D7_0201700	DnaJ protein, putative	stringent	0	0	0	no	no
PF3D7_0201800	RESA-like protein with PHIST and DnaJ domains	no	0	0	0	no	no
PF3D7_0201900	erythrocyte membrane protein 3	relax	1	2	689.8	no	no
PF3D7_0202000	knob-associated histidine-rich protein	relax	1	5	823.3	no	no
PF3D7_0202100	Plasmodium exported protein (PHISTc), unknown function	stringent	0	0	0	no	no
PF3D7_0202200	Plasmodium exported protein, unknown function	stringent	0	0	0	no	no
PF3D7_0202300	Plasmodium exported protein (hyp11), unknown function	no	0	0	0	no	no
PF3D7_0202400	conserved Plasmodium protein, unknown function	stringent	0	0	0	no	no
PF3D7_0202500	early transcribed membrane protein 2	no	0	0	0	no	no
PF3D7_0202600	conserved Plasmodium protein, unknown function	stringent	0	0	0	no	no
PF3D7_0202700	octaprenyl pyrophosphate synthase	stringent	0	0	0	no	no
PF3D7_0202800	conserved Plasmodium protein, unknown function	no	0	0	0	no	no
PF3D7_0202900	zinc finger protein, putative	no	1	3	566.4	no	no
PF3D7_0203000	conserved Plasmodium protein, unknown function	relax	0	0	0	no	no
PF3D7_0203100	protein kinase, putative	no	1	4	917.9	no	no
PF3D7_0203200	conserved Plasmodium protein, unknown function	no	0	0	0	no	no
PF3D7_0203300	ERCC1 nucleotide excision repair protein, putative	stringent	0	0	0	no	no
PF3D7_0203400	conserved Plasmodium protein, unknown function	no	0	0	0	no	no
PF3D7_0203600	conserved Plasmodium protein, unknown function	stringent	0	0	0	no	no
PF3D7_0203700	nucleolar preribosomal assembly protein, putative	no	0	0	0	no	no
PF3D7_0203800	conserved Plasmodium protein, unknown function	relax	0	0	0	no	no
PF3D7_0203900	5'-3' exonuclease, N-terminal resolvase-like domain, putative	stringent	0	0	0	no	no
PF3D7_0204000	conserved Plasmodium protein, unknown function	no	0	0	0	no	no
PF3D7_0204100	conserved Plasmodium protein, unknown function	stringent	0	0	0	no	no
PF3D7_0204200	conserved Plasmodium protein, unknown function	no	0	0	0	no	no
PF3D7_0204300	conserved Plasmodium protein, unknown function	stringent	0	0	0	no	no
PF3D7_0204400	dynein light chain, putative	no	0	0	0	no	no
PF3D7_0204500	aspartate aminotransferase	relax	0	0	0	no	no
PF3D7_0204600	conserved Plasmodium protein, unknown function	relax	0	0	0	no	no
PF3D7_0204700	hexose transporter	stringent	0	0	0	no	no
PF3D7_0204800	3'-5' exonuclease, putative	no	0	0	0	no	no
PF3D7_0204900	ubiE/COQ5 methyltransferase, putative	stringent	0	0	0	no	no
PF3D7_0205000	conserved Plasmodium protein, unknown function	stringent	0	0	0	no	no
PF3D7_0205100	conserved Plasmodium protein, unknown function	no	0	0	0	no	no
PF3D7_0205200	conserved Plasmodium protein, unknown function	no	0	0	0	no	no
PF3D7_0205300	conserved Plasmodium protein, unknown function	no	0	0	0	no	no
PF3D7_0205400	conserved Plasmodium protein, unknown function	relax	0	0	0	no	no
PF3D7_0205500	DNA-directed RNA polymerase II 16 kDa subunit, putative	no	0	0	0	no	no
PF3D7_0205600	conserved Plasmodium protein, unknown function	stringent	0	0	0	no	no
PF3D7_0205700	conserved Plasmodium protein, unknown function	no	1	2	424.6	no	no
PF3D7_0205800	conserved Plasmodium protein, unknown function	no	0	0	0	no	no
PF3D7_0205900	proteasome 26S regulatory subunit, putative	no	0	0	0	no	no
PF3D7_0206000	DNA repair endonuclease, putative	relax	0	0	0	no	no
PF3D7_0206100	iron-sulfur assembly protein, putative	stringent	0	0	0	no	no
PF3D7_0206200	metabolite/drug transporter, putative	no	0	0	0	no	no
PF3D7_0206300	conserved Plasmodium protein, unknown function	relax	0	0	0	no	no
PF3D7_0206400	conserved Plasmodium protein, unknown function	no	0	0	0	no	no
PF3D7_0206500	conserved Plasmodium protein, unknown function	stringent	0	0	0	no	no
PF3D7_0206600	transcription factor, putative	stringent	0	0	0	no	no
PF3D7_0206700	adenylosuccinate lyase	no	0	0	0	no	no
PF3D7_0206800	merozoite surface protein 2	no	1	18	469.1	no	no
PF3D7_0206900	merozoite surface protein 5	stringent	0	0	0	no	no
PF3D7_0207000	merozoite surface protein 4	stringent	2	5	662.15	yes	yes
PF3D7_0207100	conserved Plasmodium protein, unknown function	stringent	1	5	877.5	yes	yes
PF3D7_0207200	iron-sulfur assembly protein, putative	relax	0	0	0	no	no
PF3D7_0207300	serine repeat antigen 8	no	0	0	0	no	no
PF3D7_0207400	serine repeat antigen 7	no	0	0	0	no	no
PF3D7_0207500	serine repeat antigen 6	stringent	0	0	0	no	no
PF3D7_0207600	serine repeat antigen 5	relax	0	0	0	no	no
PF3D7_0207700	serine repeat antigen 4	no	0	0	0	no	no
PF3D7_0207800	serine repeat antigen 3	no	0	0	0	no	no
PF3D7_0207900	serine repeat antigen 2	no	0	0	0	no	no
PF3D7_0208000	serine repeat antigen 1	relax	0	0	0	no	no
PF3D7_0208100	conserved Plasmodium protein, unknown function	no	1	3	363.8	no	no
PF3D7_0208200	RNA binding protein, putative	no	0	0	0	no	no
PF3D7_0208300	conserved Plasmodium protein, unknown function	relax	0	0	0	no	no
PF3D7_0208400	conserved Plasmodium protein, unknown function	no	0	0	0	no	no
PF3D7_0208500	acyl carrier protein	relax	0	0	0	no	no
PF3D7_0208600	ribosome-recycling factor, putative	no	0	0	0	no	no
PF3D7_0208700	conserved Plasmodium protein, unknown function	relax	0	0	0	no	no
PF3D7_0208800	conserved Plasmodium protein, unknown function	relax	0	0	0	no	no
PF3D7_0208900	transmission-blocking target antigen s230 paralog	no	0	0	0	no	no
PF3D7_0209000	6-cysteine protein	stringent	1	7	1178.3	yes	no
PF3D7_0209100	phospholipase A2, putative	stringent	0	0	0	no	no
PF3D7_0209200	3'exoribonuclease, putative	relax	0	0	0	no	no
PF3D7_0209300	2C-methyl-D-erythritol 2,4-cyclodiphosphate synthase	relax	0	0	0	no	no
PF3D7_0209400	conserved protein, unknown function	relax	0	0	0	no	no
PF3D7_0209500	conserved Plasmodium protein, unknown function	no	0	0	0	no	no
PF3D7_0209600	transporter, putative	relax	1	22	670.7	no	no
PF3D7_0209700	RING zinc finger protein, putative	no	1	5	955.85	no	no
PF3D7_0209800	ATP-dependent RNA helicase UAP56	stringent	0	0	0	no	no
PF3D7_0210000	secretory complex protein 61 gamma subunit	no	0	0	0	no	no
PF3D7_0210100	60S ribosomal protein L37ae, putative	stringent	0	0	0	no	no
PF3D7_0210200	conserved Plasmodium protein, unknown function	relax	0	0	0	no	no
PF3D7_0210300	monocarboxylate transporter, putative	no	1	16	1224.2	no	no
PF3D7_0210400	50S ribosomal protein L33, putative	no	0	0	0	no	no
PF3D7_0210500	conserved Plasmodium protein, unknown function	relax	0	0	0	no	no
PF3D7_0210600	conserved Plasmodium protein, unknown function	relax	0	0	0	no	no
PF3D7_0210700	syntaxin, Qa-SNARE family	no	0	0	0	no	no
PF3D7_0210800	conserved Plasmodium protein, unknown function	stringent	0	0	0	no	no
PF3D7_0210900	conserved Plasmodium protein, unknown function	stringent	0	0	0	no	no
PF3D7_0211100	conserved Plasmodium protein, unknown function	relax	0	0	0	no	no
PF3D7_0211200	Rab GTPase 5a	stringent	0	0	0	no	no
PF3D7_0211300	conserved Plasmodium protein, unknown function	no	0	0	0	no	no
PF3D7_0211400	beta-ketoacyl-ACP synthase III	relax	0	0	0	no	no
PF3D7_0211500	GAF domain-related protein, putative	no	0	0	0	no	no
PF3D7_0211600	dolichol-linked oligosaccharide biosynthesis enzyme, putative	no	0	0	0	no	no
PF3D7_0211700	protein kinase, putative	stringent	0	0	0	no	no
PF3D7_0211800	asparagine-tRNA ligase, putative	no	0	0	0	no	no
PF3D7_0211900	conserved Plasmodium protein, unknown function	no	0	0	0	no	no
PF3D7_0212000	GDP-fructose:GMP antiporter, putative	no	2	4	701.8	no	no
PF3D7_0212100	conserved Plasmodium protein, unknown function	no	0	0	0	no	no
PF3D7_0212200	mitochondrial ribosomal protein L12 precursor, putative	no	1	3	955.55	no	no
PF3D7_0212300	peptide chain release factor subunit 1, putative	stringent	0	0	0	no	no
PF3D7_0212400	conserved Plasmodium membrane protein, unknown function	no	0	0	0	no	no
PF3D7_0212500	conserved Plasmodium protein, unknown function	relax	0	0	0	no	no
PF3D7_0212600	secreted protein altered thrombospondin repeat protein	no	0	0	0	no	no
PF3D7_0212700	conserved Plasmodium protein, unknown function	no	0	0	0	no	no
PF3D7_0212800	multidrug efflux pump, putative	no	0	0	0	no	no
PF3D7_0212900	Leu/Phe-tRNA protein transferase, putative	relax	0	0	0	no	no
PF3D7_0213000	conserved Plasmodium protein, unknown function	stringent	0	0	0	no	no
PF3D7_0213100	heat shock protein 40, putative	relax	0	0	0	no	no
PF3D7_0213200	conserved Plasmodium protein, unknown function	no	1	2	956.4	no	no
PF3D7_0213300	conserved Plasmodium protein, unknown function	no	1	2	949.3	no	no
PF3D7_0213400	protein kinase 7	no	0	0	0	no	no
PF3D7_0213500	conserved Plasmodium protein, unknown function	no	0	0	0	no	no
PF3D7_0213600	conserved Plasmodium protein, unknown function	stringent	0	0	0	no	no
PF3D7_0213700	conserved protein, unknown function	stringent	0	0	0	no	no
PF3D7_0213800	conserved Plasmodium protein, unknown function	no	0	0	0	no	no
PF3D7_0213900	conserved Plasmodium protein, unknown function	no	0	0	0	no	no
PF3D7_0214000	T-complex protein 1, putative	no	0	0	0	no	no
PF3D7_0214100	protein transport protein sec31	no	0	0	0	no	no
PF3D7_0214200	mitochondrial ribosomal protein L13 precursor, putative	no	0	0	0	no	no
PF3D7_0214300	conserved Plasmodium protein, unknown function	relax	0	0	0	no	no
PF3D7_0214400	conserved Plasmodium protein, unknown function	stringent	0	0	0	no	no
PF3D7_0214500	conserved Plasmodium protein, unknown function	no	0	0	0	no	no
PF3D7_0214600	serine/threonine protein kinase, putative	stringent	0	0	0	no	no
PF3D7_0214700	conserved Plasmodium protein, unknown function	no	0	0	0	no	no
PF3D7_0214800	conserved Plasmodium membrane protein, unknown function	no	0	0	0	no	no
PF3D7_0214900	rhoptry neck protein 6	no	0	0	0	no	no
PF3D7_0215000	acyl-CoA synthetase, PfACS9	no	0	0	0	no	no
PF3D7_0215100	RING zinc finger protein, putative	no	0	0	0	no	no
PF3D7_0215200	conserved Plasmodium protein, unknown function	stringent	0	0	0	no	no
PF3D7_0215300	acyl-CoA synthetase	stringent	1	7	1021.5	yes	no
PF3D7_0215400	conserved Plasmodium protein, unknown function	no	0	0	0	no	no
PF3D7_0215500	conserved Plasmodium protein, unknown function	stringent	0	0	0	no	no
PF3D7_0215600	conserved Plasmodium protein, unknown function	relax	0	0	0	no	no
PF3D7_0215700	DNA-directed RNA polymerase II second largest subunit, putative	relax	0	0	0	no	no
PF3D7_0215800	origin recognition complex subunit 5	no	0	0	0	no	no
PF3D7_0215900	zinc finger protein, putative	no	0	0	0	no	no
PF3D7_0216000	DEAD/DEAH box helicase, putative	no	0	0	0	no	no
PF3D7_0216100	conserved Plasmodium protein, unknown function	relax	0	0	0	no	no
PF3D7_0216200	conserved Plasmodium protein, unknown function	stringent	0	0	0	no	no
PF3D7_0216300	conserved Plasmodium protein, unknown function	relax	0	0	0	no	no
PF3D7_0216400	vacuolar protein-sorting protein VPS45, putative	no	0	0	0	no	no
PF3D7_0216500	conserved Plasmodium protein, unknown function	relax	0	0	0	no	no
PF3D7_0216600	MtN3-like protein	relax	0	0	0	no	no
PF3D7_0216700	conserved Plasmodium protein, unknown function	no	0	0	0	no	no
PF3D7_0216800	conserved Plasmodium membrane protein, unknown function	no	0	0	0	no	no
PF3D7_0216900	conserved Plasmodium protein, unknown function	no	0	0	0	no	no
PF3D7_0217000	conserved Plasmodium membrane protein, unknown function	no	0	0	0	no	no
PF3D7_0217100	ATP synthase F1, alpha subunit	no	0	0	0	no	no
PF3D7_0217200	conserved Plasmodium protein, unknown function	no	0	0	0	no	no
PF3D7_0217300	clathrin coat assembly protein, putative	no	0	0	0	no	no
PF3D7_0217400	conserved Plasmodium protein, unknown function	no	0	0	0	no	no
PF3D7_0217500	calcium dependent protein kinase 1	no	0	0	0	no	no
PF3D7_0217600	conserved Plasmodium protein, unknown function	relax	0	0	0	no	no
PF3D7_0217700	conserved Plasmodium protein, unknown function	no	0	0	0	no	no
PF3D7_0217800	40S ribosomal protein S26e, putative	no	0	0	0	no	no
PF3D7_0217900	conserved Plasmodium protein, unknown function	no	0	0	0	no	no
PF3D7_0218000	replication factor C, subunit 2, putative	no	1	1	821.8	no	no
PF3D7_0218100	conserved Plasmodium membrane protein, unknown function	no	0	0	0	no	no
PF3D7_0218200	conserved Plasmodium protein, unknown function	relax	0	0	0	no	no
PF3D7_0218300	apicoplast RNA methyltransferase precursor, putative	no	5	35	942.725	no	no
PF3D7_0218400	DEAD/DEAH box ATP-dependent RNA helicase, putative	relax	0	0	0	no	no
PF3D7_0218500	small nuclear ribonucleoprotein Sm D2, putative	no	0	0	0	no	no
PF3D7_0218600	conserved Plasmodium protein, unknown function	no	0	0	0	no	no
PF3D7_0218700	pre-mRNA-processing protein 45, putative	no	0	0	0	no	no
PF3D7_0219100	conserved protein, unknown function	no	0	0	0	no	no
PF3D7_0219200	40S ribosomal protein S30, putative	stringent	0	0	0	no	no
PF3D7_0219300	conserved Plasmodium protein, unknown function	no	0	0	0	no	no
PF3D7_0219400	ribosome associated membrane protein RAMP4, putative	no	0	0	0	no	no
PF3D7_0219500	pseudouridine synthase, putative	no	0	0	0	no	no
PF3D7_0219600	replication factor C subunit 1, putative	no	0	0	0	no	no
PF3D7_0219700	Plasmodium exported protein (PHISTc), unknown function	no	0	0	0	no	no
PF3D7_0219800	Plasmodium exported protein (PHISTc), unknown function	stringent	0	0	0	no	no
PF3D7_0219900	Plasmodium exported protein, unknown function	relax	0	0	0	no	no
PF3D7_0220000	liver stage antigen 3	no	0	0	0	no	no
PF3D7_0220100	DnaJ protein, putative	no	1	2	873.3	no	no
PF3D7_0220200	Plasmodium exported protein, unknown function	no	0	0	0	no	no
PF3D7_0220300	Plasmodium exported protein, unknown function	relax	0	0	0	no	no
PF3D7_0220400	DnaJ protein, putative	no	0	0	0	no	no
PF3D7_0220500	Plasmodium exported protein (hyp2), unknown function	no	0	0	0	no	no
PF3D7_0220600	Plasmodium exported protein (hyp9), unknown function	no	0	0	0	no	no
PF3D7_0220700	Plasmodium exported protein (hyp9), unknown function	stringent	0	0	0	no	no
PF3D7_0220800	cytoadherence linked asexual protein 2	no	0	0	0	no	no
PF3D7_0221000	Plasmodium exported protein, unknown function	relax	0	0	0	no	no
PF3D7_0221200	Plasmodium exported protein (hyp15), unknown function	no	0	0	0	no	no
PF3D7_0221400	stevor	no	0	0	0	no	no
PF3D7_0221700	Plasmodium exported protein, unknown function	no	0	0	0	no	no
PF3D7_0221800	hypothetical protein	relax	0	0	0	no	no
PF3D7_0222000	RESA-like protein	relax	0	0	0	no	no
PF3D7_0222100	Pfmc-2TM Maurer's cleft two transmembrane protein	no	0	0	0	no	no
PF3D7_0222200	Plasmodium exported protein (hyp4), unknown function	no	0	0	0	no	no
PF3D7_0222500	rifin	stringent	0	0	0	no	no
PF3D7_0222600	rifin	no	0	0	0	no	no
PF3D7_0222700	rifin	relax	0	0	0	no	no
PF3D7_0222800	stevor	relax	0	0	0	no	no
PF3D7_0222900	erythrocyte membrane protein 1 (PfEMP1), truncated, degenerate	relax	0	0	0	no	no
PF3D7_0223000	conserved Plasmodium falciparum protein family	no	0	0	0	no	no
PF3D7_0223100	rifin	stringent	0	0	0	no	no
PF3D7_0223200	rifin	no	0	0	0	no	no
PF3D7_0223300	erythrocyte membrane protein 1 (PfEMP1), truncated	relax	0	0	0	no	no
PF3D7_0223400	rifin	stringent	0	0	0	no	no
PF3D7_0223500	erythrocyte membrane protein 1, PfEMP1	stringent	0	0	0	no	no
PF3D7_0300100	erythrocyte membrane protein 1, PfEMP1	no	0	0	0	no	no
PF3D7_0300200	rifin	no	0	0	0	no	no
PF3D7_0300400	stevor	no	0	0	0	no	no
PF3D7_0300500	rifin	relax	0	0	0	no	no
PF3D7_0300600	Plasmodium exported protein, unknown function, fragment	relax	0	0	0	no	no
PF3D7_0300700	rifin	no	0	0	0	no	no
PF3D7_0300800	rifin	no	0	0	0	no	no
PF3D7_0300900	stevor-like	no	0	0	0	no	no
PF3D7_0301000	acyl-CoA synthetase	stringent	0	0	0	no	no
PF3D7_0301100	Plasmodium exported protein (hyp13), unknown function	relax	0	0	0	no	no
PF3D7_0301200	serine/threonine protein kinase, FIKK family	no	0	0	0	no	no
PF3D7_0301300	alpha/beta hydrolase, putative	stringent	0	0	0	no	no
PF3D7_0301400	Plasmodium exported protein, unknown function	relax	0	0	0	no	no
PF3D7_0301500	Plasmodium exported protein, unknown function	relax	0	0	0	no	no
PF3D7_0301600	Plasmodium exported protein (hyp1), unknown function	no	0	0	0	no	no
PF3D7_0301700	Plasmodium exported protein, unknown function	relax	1	8	378.8	no	no
PF3D7_0301800	Plasmodium exported protein, unknown function	no	0	0	0	no	no
PF3D7_0301900	conserved Plasmodium protein, unknown function	relax	0	0	0	no	no
PF3D7_0302000	golgi organization and biogenesis factor, putative	no	0	0	0	no	no
PF3D7_0302100	serine/threonine protein kinase	stringent	0	0	0	no	no
PF3D7_0302200	cytoadherence linked asexual protein 3.2	stringent	1	1	719	yes	no
PF3D7_0302500	cytoadherence linked asexual protein 3.1	relax	2	3	829.2	no	no
PF3D7_0302600	ABC transporter, (TAP family), putative	stringent	0	0	0	no	no
PF3D7_0302700	CDGSH iron-sulfur domain-containing protein, putative	stringent	0	0	0	no	no
PF3D7_0302800	conserved Plasmodium protein, unknown function	relax	0	0	0	no	no
PF3D7_0302900	exportin 1, putative	no	0	0	0	no	no
PF3D7_0303000	N-ethylmaleimide sensitive fusion protein, putative	stringent	0	0	0	no	no
PF3D7_0303100	conserved Plasmodium protein, unknown function	stringent	0	0	0	no	no
PF3D7_0303200	HAD superfamily protein, putative	relax	0	0	0	no	no
PF3D7_0303300	DNA-directed RNA polymerase subunit I, putative	stringent	0	0	0	no	no
PF3D7_0303400	palmitoyl transferase	no	1	4	1041.4	no	no
PF3D7_0303500	spindle pole body protein, putative	no	0	0	0	no	no
PF3D7_0303600	plasmoredoxin	relax	0	0	0	no	no
PF3D7_0303700	dihydrolipoamide acyltransferase, putative	no	0	0	0	no	no
PF3D7_0303800	IBR domain protein, putative	no	0	0	0	no	no
PF3D7_0303900	conserved Plasmodium protein, unknown function	no	0	0	0	no	no
PF3D7_0304000	inner membrane complex protein 1a, putative	relax	0	0	0	no	no
PF3D7_0304100	membrane skeletal protein IMC1-related	stringent	0	0	0	no	no
PF3D7_0304200	EH (Eps15 homology) protein	stringent	0	0	0	no	no
PF3D7_0304300	conserved Plasmodium protein, unknown function	no	0	0	0	no	no
PF3D7_0304400	60S ribosomal protein L44, putative	relax	0	0	0	no	no
PF3D7_0304500	1-cys-glutaredoxin-like protein-1	stringent	0	0	0	no	no
PF3D7_0304600	circumsporozoite (CS) protein	no	0	0	0	no	no
PF3D7_0304700	conserved Plasmodium protein, unknown function	no	0	0	0	no	no
PF3D7_0304800	conserved Plasmodium membrane protein, unknown function	no	0	0	0	no	no
PF3D7_0304900	conserved Plasmodium protein, unknown function	stringent	0	0	0	no	no
PF3D7_0305000	elongation factor Ts	relax	1	11	838.5	no	no
PF3D7_0305100	conserved Plasmodium protein, unknown function	stringent	0	0	0	no	no
PF3D7_0305200	conserved Plasmodium protein, unknown function	relax	0	0	0	no	no
PF3D7_0305300	conserved Plasmodium membrane protein, unknown function	relax	1	3	772.4	no	no
PF3D7_0305400	conserved Plasmodium protein, unknown function	relax	0	0	0	no	no
PF3D7_0305500	conserved Plasmodium protein, unknown function	no	0	0	0	no	no
PF3D7_0305600	AP endonuclease (DNA-[apurinic or apyrimidinic site] lyase), putative	no	0	0	0	no	no
PF3D7_0305700	ubiquitin conjugating enzyme E2, putative	no	1	1	735.3	no	no
PF3D7_0305800	P-loop containing nucleoside triphospahte hydrolase, putative	relax	0	0	0	no	no
PF3D7_0305900	conserved Plasmodium protein, unknown function	no	0	0	0	no	no
PF3D7_0306000	conserved Plasmodium protein, unknown function	no	0	0	0	no	no
PF3D7_0306100	conserved Plasmodium protein, unknown function	no	0	0	0	no	no
PF3D7_0306200	activator of Hsp90 ATPase	stringent	0	0	0	no	no
PF3D7_0306300	glutaredoxin 1	no	0	0	0	no	no
PF3D7_0306400	FAD-dependent glycerol-3-phosphate dehydrogenase, putative	no	0	0	0	no	no
PF3D7_0306500	conserved Plasmodium protein, unknown function	relax	0	0	0	no	no
PF3D7_0306600	conserved Plasmodium protein, unknown function	relax	0	0	0	no	no
PF3D7_0306700	conserved Plasmodium protein, unknown function	no	0	0	0	no	no
PF3D7_0306800	T-complex protein beta subunit, putative	relax	0	0	0	no	no
PF3D7_0306900	40S ribosomal protein S23, putative	no	0	0	0	no	no
PF3D7_0307100	40S ribosomal protein S12, putative	no	0	0	0	no	no
PF3D7_0307200	60S ribosomal protein L7, putative	stringent	1	4	351.9	yes	yes
PF3D7_0307300	EB1 homolog, putative	stringent	0	0	0	no	no
PF3D7_0307400	ATP-dependent Clp protease proteolytic subunit	no	0	0	0	no	no
PF3D7_0307500	conserved Plasmodium protein, unknown function	no	0	0	0	no	no
PF3D7_0307600	conserved Plasmodium protein, unknown function	relax	0	0	0	no	no
PF3D7_0307700	conserved Plasmodium protein, unknown function	relax	0	0	0	no	no
PF3D7_0307800	conserved Plasmodium protein, unknown function	no	0	0	0	no	no
PF3D7_0307900	conserved Plasmodium protein, unknown function	no	0	0	0	no	no
PF3D7_0308000	DNA polymerase epsilon subunit b, putative	relax	0	0	0	no	no
PF3D7_0308100	conserved Plasmodium protein, unknown function	relax	0	0	0	no	no
PF3D7_0308200	TCP-1/cpn60 chaperonin family, putative	no	0	0	0	no	no
PF3D7_0308300	conserved Plasmodium protein, unknown function	no	0	0	0	no	no
PF3D7_0308500	activator of Hsp90 ATPase, putative	stringent	0	0	0	no	no
PF3D7_0308600	pre-mRNA-processing factor 19, putative	no	0	0	0	no	no
PF3D7_0308700	conserved Plasmodium protein, unknown function	no	0	0	0	no	no
PF3D7_0308800	conserved protein, unknown function	relax	1	8	762.5	no	no
PF3D7_0308900	splicing factor 3B subunit 1, putative	no	0	0	0	no	no
PF3D7_0309000	dual specificity phosphatase	no	0	0	0	no	no
PF3D7_0309100	conserved Plasmodium protein, unknown function	no	0	0	0	no	no
PF3D7_0309200	aurora-related kinase 2, putative	stringent	0	0	0	no	no
PF3D7_0309300	N2227-like protein, putative	no	0	0	0	no	no
PF3D7_0309500	asparagine synthetase, putative	relax	0	0	0	no	no
PF3D7_0309600	60S acidic ribosomal protein P2, putative	stringent	1	2	483.4	yes	yes
PF3D7_0309700	SECIS-binding protein 2, putative	stringent	0	0	0	no	no
PF3D7_0309800	YT521-B-like family protein, putative	no	0	0	0	no	no
PF3D7_0309900	conserved Plasmodium protein, unknown function	stringent	0	0	0	no	no
PF3D7_0310000	conserved Plasmodium protein, unknown function	relax	0	0	0	no	no
PF3D7_0310100	calcium dependent protein kinase 3	no	0	0	0	no	no
PF3D7_0310200	phd finger protein, putative	no	1	28	866.8	no	no
PF3D7_0310300	phosphoglycerate mutase, putative	stringent	0	0	0	no	no
PF3D7_0310400	parasite-infected erythrocyte surface protein	stringent	0	0	0	no	no
PF3D7_0310500	DEAD box helicase, putative	no	0	0	0	no	no
PF3D7_0310600	SAC3/GNAP family-related protein, putative	no	0	0	0	no	no
PF3D7_0310700	sybindin-like protein, putative	no	0	0	0	no	no
PF3D7_0310800	conserved Plasmodium protein, unknown function	no	0	0	0	no	no
PF3D7_0310900	conserved Plasmodium protein, unknown function	stringent	0	0	0	no	no
PF3D7_0311000	conserved Plasmodium protein, unknown function	no	0	0	0	no	no
PF3D7_0311100	pre-mRNA splicing factor, putative	no	0	0	0	no	no
PF3D7_0311200	valine-tRNA ligase, putative	stringent	0	0	0	no	no
PF3D7_0311300	phosphatidylinositol 3- and 4-kinase, putative	stringent	0	0	0	no	no
PF3D7_0311400	protein kinase, putative	stringent	0	0	0	no	no
PF3D7_0311500	conserved Plasmodium protein, unknown function	relax	0	0	0	no	no
PF3D7_0311600	conserved Plasmodium protein, unknown function	no	0	0	0	no	no
PF3D7_0311700	plasmepsin VI	no	1	1	934.8	no	no
PF3D7_0311800	conserved protein, unknown function	stringent	0	0	0	no	no
PF3D7_0311900	conserved Plasmodium protein, unknown function	stringent	0	0	0	no	no
PF3D7_0312000	conserved Plasmodium protein, unknown function	stringent	0	0	0	no	no
PF3D7_0312100	RING zinc finger protein, putative	no	0	0	0	no	no
PF3D7_0312200	TPR domain containing protein	no	0	0	0	no	no
PF3D7_0312300	26S proteasome regulatory subunit S14, putative	stringent	0	0	0	no	no
PF3D7_0312400	glycogen synthase kinase 3	no	0	0	0	no	no
PF3D7_0312500	transporter, putative	stringent	0	0	0	no	no
PF3D7_0312800	60S ribosomal protein L26, putative	no	0	0	0	no	no
PF3D7_0312900	hypothetical protein	stringent	0	0	0	no	no
PF3D7_0313000	conserved Plasmodium protein, unknown function	no	0	0	0	no	no
PF3D7_0313100	ubiquitin-protein ligase, putative	relax	0	0	0	no	no
PF3D7_0313200	conserved Plasmodium protein, unknown function	no	0	0	0	no	no
PF3D7_0313300	apicoplast conserved ycf19 protein precursor, unknown function	no	0	0	0	no	no
PF3D7_0313400	conserved Plasmodium protein, unknown function	relax	0	0	0	no	no
PF3D7_0313500	GTP-binding protein EngA, putative	no	0	0	0	no	no
PF3D7_0313600	conserved Plasmodium protein, unknown function	stringent	0	0	0	no	no
PF3D7_0313700	conserved Plasmodium protein, unknown function	stringent	1	1	699.3	yes	yes
PF3D7_0313800	conserved Plasmodium protein, unknown function	relax	0	0	0	no	no
PF3D7_0313900	conserved Plasmodium protein, unknown function	relax	0	0	0	no	no
PF3D7_0314000	co-chaperone p23	no	1	3	835.8	no	no
PF3D7_0314100	vesicle transport v-SNARE protein, putative	relax	0	0	0	no	no
PF3D7_0314200	conserved Plasmodium protein, unknown function	stringent	0	0	0	no	no
PF3D7_0314300	DER1-like protein	no	0	0	0	no	no
PF3D7_0314400	serine/threonine protein phosphatase, putative	no	0	0	0	no	no
PF3D7_0314500	conserved Plasmodium protein, unknown function	stringent	0	0	0	no	no
PF3D7_0314600	conserved Plasmodium protein, unknown function	no	0	0	0	no	no
PF3D7_0314700	zinc finger protein, putative	no	0	0	0	no	no
PF3D7_0314800	conserved Plasmodium protein, unknown function	stringent	0	0	0	no	no
PF3D7_0314900	conserved Plasmodium membrane protein, unknown function	stringent	0	0	0	no	no
PF3D7_0315000	zinc finger protein, putative	no	0	0	0	no	no
PF3D7_0315100	translation initiation factor 4E	no	0	0	0	no	no
PF3D7_0315200	circumsporozoite- and TRAP-related protein	relax	0	0	0	no	no
PF3D7_0315300	conserved Plasmodium protein, unknown function	no	0	0	0	no	no
PF3D7_0315400	conserved Plasmodium protein, unknown function	no	1	5	1038.3	no	no
PF3D7_0315500	mitochondrial ribosomal protein L29/L47 precursor, putative	no	0	0	0	no	no
PF3D7_0315600	conserved Plasmodium protein, unknown function	no	0	0	0	no	no
PF3D7_0315700	conserved Plasmodium membrane protein, unknown function	stringent	0	0	0	no	no
PF3D7_0315800	zinc finger protein, putative	stringent	0	0	0	no	no
PF3D7_0315900	conserved Plasmodium protein, unknown function	no	0	0	0	no	no
PF3D7_0316000	conserved Plasmodium protein, unknown function	relax	0	0	0	no	no
PF3D7_0316100	mitochondrial ribosomal protein L27 precursor, putative	no	1	2	1088.3	no	no
PF3D7_0316200	conserved Plasmodium protein, unknown function	no	0	0	0	no	no
PF3D7_0316300	inorganic pyrophosphatase, putative	no	0	0	0	no	no
PF3D7_0316400	conserved Plasmodium protein, unknown function	stringent	0	0	0	no	no
PF3D7_0316500	conserved Plasmodium protein, unknown function	no	0	0	0	no	no
PF3D7_0316600	formate-nitrite transporter, putative	no	0	0	0	no	no
PF3D7_0316700	HVA22/TB2/DP1 family protein, putative	no	0	0	0	no	no
PF3D7_0316800	40S ribosomal protein S15A, putative	no	0	0	0	no	no
PF3D7_0316900	RING zinc finger protein, putative	stringent	0	0	0	no	no
PF3D7_0317000	proteasome component C8, putative	relax	0	0	0	no	no
PF3D7_0317100	conserved Plasmodium protein, unknown function	no	0	0	0	no	no
PF3D7_0317200	cdc2-related protein kinase 4	no	0	0	0	no	no
PF3D7_0317300	conserved Plasmodium protein, unknown function	relax	0	0	0	no	no
PF3D7_0317400	conserved Plasmodium protein, unknown function	stringent	0	0	0	no	no
PF3D7_0317500	kinesin-like protein, putative	relax	0	0	0	no	no
PF3D7_0317600	40S ribosomal protein S11, putative	no	0	0	0	no	no
PF3D7_0317700	CPSF (cleavage and polyadenylation specific factor), subunit A, putative	no	2	17	991.2	no	no
PF3D7_0317800	proteasome regulatory protein, putative	stringent	0	0	0	no	no
PF3D7_0317900	conserved Plasmodium protein, unknown function	stringent	0	0	0	no	no
PF3D7_0318000	conserved Plasmodium protein, unknown function	no	0	0	0	no	no
PF3D7_0318100	band 7-related protein	no	0	0	0	no	no
PF3D7_0318200	DNA-directed RNA polymerase II, putative	no	0	0	0	no	no
PF3D7_0318300	conserved Plasmodium protein, unknown function	relax	0	0	0	no	no
PF3D7_0318400	conserved Plasmodium protein, unknown function	no	0	0	0	no	no
PF3D7_0318500	conserved Plasmodium protein, unknown function	no	0	0	0	no	no
PF3D7_0318600	cleavage and polyadenylation specifity factor, putative	no	0	0	0	no	no
PF3D7_0318700	trophozoite stage antigen	stringent	0	0	0	no	no
PF3D7_0318800	triosephophate isomerase, putative	no	0	0	0	no	no
PF3D7_0318900	conserved protein, unknown function	no	0	0	0	no	no
PF3D7_0319000	P-type ATPase, putative	stringent	0	0	0	no	no
PF3D7_0319100	ubiquitin-protein ligase, putative	stringent	1	2	401	yes	no
PF3D7_0319200	endonuclease/exonuclease/phosphatase family protein, putative	relax	1	2	417.1	no	no
PF3D7_0319300	ubiquitin conjugating enzyme, putative	stringent	0	0	0	no	no
PF3D7_0319400	kinesin, putative	no	0	0	0	no	no
PF3D7_0319500	RNA binding protein, putative	stringent	0	0	0	no	no
PF3D7_0319600	elongation factor 1 (EF-1), putative	stringent	0	0	0	no	no
PF3D7_0319700	ABC transporter, putative	no	0	0	0	no	no
PF3D7_0319800	conserved Plasmodium protein, unknown function	no	0	0	0	no	no
PF3D7_0319900	conserved Plasmodium protein, unknown function	stringent	0	0	0	no	no
PF3D7_0320000	conserved Plasmodium protein, unknown function	no	0	0	0	no	no
PF3D7_0320100	SNARE protein	relax	0	0	0	no	no
PF3D7_0320200	CPW-WPC family protein	no	0	0	0	no	no
PF3D7_0320300	T-complex protein 1 epsilon subunit, putative	no	0	0	0	no	no
PF3D7_0320400	oocyst capsule protein	stringent	0	0	0	no	no
PF3D7_0320500	conserved Plasmodium protein, unknown function	relax	0	0	0	no	no
PF3D7_0320600	conserved Plasmodium protein, unknown function	no	1	4	849.1	no	no
PF3D7_0320700	signal peptidase complex subunit 2, putative	no	1	5	906.4	no	no
PF3D7_0320800	ATP-dependent RNA helicase, putative	no	0	0	0	no	no
PF3D7_0320900	histone H2A variant, putative	relax	0	0	0	no	no
PF3D7_0321000	conserved Plasmodium protein, unknown function	no	0	0	0	no	no
PF3D7_0321100	conserved Plasmodium protein, unknown function	relax	0	0	0	no	no
PF3D7_0321200	N-acetylglucosamine-1-phosphate transferase, putative	relax	2	39	1141.55	no	no
PF3D7_0321300	conserved Plasmodium protein, unknown function	no	0	0	0	no	no
PF3D7_0321400	protein kinase, putative	no	0	0	0	no	no
PF3D7_0321500	peptidase, putative	relax	0	0	0	no	no
PF3D7_0321600	ATP-dependent RNA helicase, putative	stringent	0	0	0	no	no
PF3D7_0321700	microtubule and actin binding protein, putative	stringent	0	0	0	no	no
PF3D7_0321800	conserved Plasmodium protein, unknown function	no	0	0	0	no	no
PF3D7_0321900	cyclic amine resistance locus protein	stringent	0	0	0	no	no
PF3D7_0322000	peptidyl-prolyl cis-trans isomerase	relax	0	0	0	no	no
PF3D7_0322100	RNA triphosphatase	stringent	0	0	0	no	no
PF3D7_0322200	conserved Plasmodium protein, unknown function	stringent	1	3	945	yes	yes
PF3D7_0322300	acyl CoA:diacylglycerol acyltransferase, putative	relax	1	12	563.9	no	no
PF3D7_0322400	regulator of initiation factor 2 (eIF2)	no	0	0	0	no	no
PF3D7_0322500	iron-sulfur cluster assembly accessory protein, putative	stringent	0	0	0	no	no
PF3D7_0322600	conserved Plasmodium protein, unknown function	relax	0	0	0	no	no
PF3D7_0322700	conserved Plasmodium protein, unknown function	stringent	0	0	0	no	no
PF3D7_0322800	conserved Plasmodium protein, unknown function	relax	0	0	0	no	no
PF3D7_0322900	40S ribosomal protein S3A, putative	no	0	0	0	no	no
PF3D7_0323000	conserved Plasmodium protein, unknown function	no	0	0	0	no	no
PF3D7_0323100	conserved Plasmodium protein, unknown function	relax	0	0	0	no	no
PF3D7_0323200	conserved Plasmodium protein, unknown function	stringent	0	0	0	no	no
PF3D7_0323300	conserved Plasmodium protein, unknown function	relax	0	0	0	no	no
PF3D7_0323400	Rh5 interacting protein	relax	0	0	0	no	no
PF3D7_0323500	survival of motor neuron (SMN)-like protein	no	0	0	0	no	no
PF3D7_0323600	conserved Plasmodium protein, unknown function	stringent	0	0	0	no	no
PF3D7_0323700	U4/U6.U5 tri-snRNP-associated protein 1, putative	relax	0	0	0	no	no
PF3D7_0323800	conserved Plasmodium protein, unknown function	stringent	0	0	0	no	no
PF3D7_0324000	RESA-like protein	no	0	0	0	no	no
PF3D7_0324100	Pfmc-2TM Maurer's cleft two transmembrane protein	no	0	0	0	no	no
PF3D7_0324200	Plasmodium exported protein (hyp4), unknown function	stringent	0	0	0	no	no
PF3D7_0324300	Plasmodium exported protein (hyp5), unknown function	relax	0	0	0	no	no
PF3D7_0324400	rifin (3D7-rifT3-5)	relax	0	0	0	no	no
PF3D7_0324500	rifin	no	0	0	0	no	no
PF3D7_0324600	stevor (3D7-stevorT3-2)	no	0	0	0	no	no
PF3D7_0324800	rifin	stringent	0	0	0	no	no
PF3D7_0324900	erythrocyte membrane protein 1, PfEMP1	no	0	0	0	no	no
PF3D7_0400100	erythrocyte membrane protein 1, PfEMP1	no	0	0	0	no	no
PF3D7_0400200	erythrocyte membrane protein 1, EMP1, exon 2	relax	0	0	0	no	no
PF3D7_0400300	rifin	no	0	0	0	no	no
PF3D7_0400400	erythrocyte membrane protein 1, PfEMP1	relax	0	0	0	no	no
PF3D7_0400500	rifin	no	0	0	0	no	no
PF3D7_0400700	rifin	stringent	0	0	0	no	no
PF3D7_0400800	stevor	stringent	0	0	0	no	no
PF3D7_0400900	rifin	no	0	0	0	no	no
PF3D7_0401000	rifin	relax	0	0	0	no	no
PF3D7_0401100	Plasmodium exported protein, unknown function, fragment	stringent	0	0	0	no	no
PF3D7_0401200	rifin	no	0	0	0	no	no
PF3D7_0401300	rifin	stringent	0	0	0	no	no
PF3D7_0401400	rifin	no	0	0	0	no	no
PF3D7_0401600	rifin	no	0	0	0	no	no
PF3D7_0401800	Plasmodium exported protein (PHISTb), unknown function	no	1	10	1023.6	no	no
PF3D7_0401900	acyl-CoA synthetase	no	0	0	0	no	no
PF3D7_0402000	Plasmodium exported protein (PHISTa), unknown function	relax	0	0	0	no	no
PF3D7_0402100	Plasmodium exported protein (PHISTb), unknown function	no	0	0	0	no	no
PF3D7_0402300	reticulocyte binding protein homologue 1	stringent	0	0	0	no	no
PF3D7_0402400	Plasmodium exported protein, unknown function	no	0	0	0	no	no
PF3D7_0402600	stevor	stringent	0	0	0	no	no
PF3D7_0402900	probable protein, unknown function	stringent	0	0	0	no	no
PF3D7_0403100	regulator of chromosome condensation, putative	relax	0	0	0	no	no
PF3D7_0403200	conserved Plasmodium protein, unknown function	stringent	0	0	0	no	no
PF3D7_0403300	conserved Plasmodium protein, unknown function	stringent	0	0	0	no	no
PF3D7_0403400	conserved Plasmodium protein, unknown function	no	0	0	0	no	no
PF3D7_0403500	ubiquitin specific protease, putative	stringent	1	4	1011.8	yes	no
PF3D7_0403600	conserved Plasmodium protein, unknown function	no	0	0	0	no	no
PF3D7_0403700	CGI-201 protein, short form	stringent	1	6	378.6	yes	yes
PF3D7_0403800	conserved Plasmodium protein, unknown function	no	0	0	0	no	no
PF3D7_0403900	SET domain protein, putative	no	0	0	0	no	no
PF3D7_0404000	conserved Plasmodium protein, unknown function	no	0	0	0	no	no
PF3D7_0404100	transcription factor with AP2 domain(s), putative	relax	0	0	0	no	no
PF3D7_0404200	conserved Plasmodium protein, unknown function	no	0	0	0	no	no
PF3D7_0404300	conserved Plasmodium protein, unknown function	relax	0	0	0	no	no
PF3D7_0404400	6-cysteine protein	relax	0	0	0	no	no
PF3D7_0404500	6-cysteine protein	stringent	1	5	989	yes	no
PF3D7_0404600	conserved Plasmodium membrane protein, unknown function	relax	0	0	0	no	no
PF3D7_0404700	dipeptidyl peptidase 3	relax	0	0	0	no	no
PF3D7_0404800	conserved Plasmodium protein, unknown function	no	0	0	0	no	no
PF3D7_0404900	6-cysteine protein	no	0	0	0	no	no
PF3D7_0405000	ATP-dependent RNA helicase, putative	relax	0	0	0	no	no
PF3D7_0405100	Sec24 subunit b	stringent	0	0	0	no	no
PF3D7_0405200	ag-1 blood stage membrane protein homologue	relax	0	0	0	no	no
PF3D7_0405300	sequestrin	relax	1	13	936.15	no	no
PF3D7_0405400	pre-mRNA-processing-splicing factor 8, putative	relax	0	0	0	no	no
PF3D7_0405500	conserved Plasmodium protein, unknown function	no	0	0	0	no	no
PF3D7_0405600	conserved Plasmodium membrane protein, unknown function	relax	0	0	0	no	no
PF3D7_0405700	lysine decarboxylase, putative	relax	0	0	0	no	no
PF3D7_0405800	conserved Plasmodium protein, unknown function	relax	0	0	0	no	no
PF3D7_0405900	apical sushi protein	relax	0	0	0	no	no
PF3D7_0406000	conserved Plasmodium protein, unknown function	relax	0	0	0	no	no
PF3D7_0406100	vacuolar ATP synthase subunit b	no	0	0	0	no	no
PF3D7_0406200	sexual stage-specific protein precursor	no	4	381	1002.4	no	no
PF3D7_0406400	cytosolic glyoxalase II	no	0	0	0	no	no
PF3D7_0406500	conserved Plasmodium protein, unknown function	no	2	13	723.34	no	no
PF3D7_0406600	conserved Plasmodium protein, unknown function	no	0	0	0	no	no
PF3D7_0406700	conserved Plasmodium protein, unknown function	relax	1	21	1127	no	no
PF3D7_0406800	conserved Plasmodium protein, unknown function	relax	1	67	1084.85	no	no
PF3D7_0406900	conserved Plasmodium protein, unknown function	stringent	1	2	485.9	yes	no
PF3D7_0407000	conserved Plasmodium protein, unknown function	relax	0	0	0	no	no
PF3D7_0407100	conserved Plasmodium protein, unknown function	stringent	1	1	949.5	yes	no
PF3D7_0407200	peptidyl-tRNA hydrolase PTH2, putative	stringent	1	2	522.5	yes	yes
PF3D7_0407300	transcription factor, putative	stringent	0	0	0	no	no
PF3D7_0407400	conserved Plasmodium protein, unknown function	no	0	0	0	no	no
PF3D7_0407500	mitochondrial carrier protein, putative	no	0	0	0	no	no
PF3D7_0407600	conserved Plasmodium protein, unknown function	no	0	0	0	no	no
PF3D7_0407700	conserved Plasmodium protein, unknown function	relax	0	0	0	no	no
PF3D7_0407800	conserved Plasmodium protein, unknown function	no	0	0	0	no	no
PF3D7_0407900	AAA family ATPase, putative	no	0	0	0	no	no
PF3D7_0408000	conserved Plasmodium protein, unknown function	relax	0	0	0	no	no
PF3D7_0408100	conserved Plasmodium protein, unknown function	stringent	0	0	0	no	no
PF3D7_0408200	conserved Plasmodium protein, unknown function	no	1	4	683.4	no	no
PF3D7_0408300	zinc finger, RAN binding protein, putative	no	0	0	0	no	no
PF3D7_0408400	conserved Plasmodium protein, unknown function	no	0	0	0	no	no
PF3D7_0408500	flap endonuclease 1	relax	0	0	0	no	no
PF3D7_0408600	sporozoite invasion-associated protein 1, putative	relax	0	0	0	no	no
PF3D7_0408700	sporozoite micronemal protein essential for cell traversal	no	0	0	0	no	no
PF3D7_0408800	conserved Plasmodium protein, unknown function	relax	0	0	0	no	no
PF3D7_0408900	peptidase, M22 family, putative	no	1	5	544.3	no	no
PF3D7_0409000	conserved Plasmodium protein, unknown function	no	1	1	684.9	no	no
PF3D7_0409100	U4/U6 small nuclear ribonucleoprotein PRP31, putative	relax	1	1	922.7	no	no
PF3D7_0409200	40S ribosomal processing protein, putative	no	1	3	923.7	no	no
PF3D7_0409300	conserved Plasmodium protein, unknown function	no	0	0	0	no	no
PF3D7_0409400	heat shock protein 40	no	0	0	0	no	no
PF3D7_0409500	conserved Plasmodium protein, unknown function	no	0	0	0	no	no
PF3D7_0409600	replication protein A1, large subunit	stringent	0	0	0	no	no
PF3D7_0409700	peptide chain release factor 2, putative	no	0	0	0	no	no
PF3D7_0409800	conserved Plasmodium protein, unknown function	no	0	0	0	no	no
PF3D7_0409900	actin-like protein, putative	relax	0	0	0	no	no
PF3D7_0410000	conserved Plasmodium protein, unknown function	no	0	0	0	no	no
PF3D7_0410300	protein phosphatase, putative	no	0	0	0	no	no
PF3D7_0410400	exosome complex component RRP4, putative	no	0	0	0	no	no
PF3D7_0410500	conserved Plasmodium protein, unknown function	stringent	0	0	0	no	no
PF3D7_0410600	conserved Plasmodium protein, unknown function	no	0	0	0	no	no
PF3D7_0410700	GTPase, putative	no	0	0	0	no	no
PF3D7_0410800	conserved Plasmodium protein, unknown function	stringent	0	0	0	no	no
PF3D7_0410900	conserved Plasmodium protein, unknown function	no	1	1	933.1	no	no
PF3D7_0411000	conserved Plasmodium protein, unknown function	no	0	0	0	no	no
PF3D7_0411100	conserved Plasmodium protein, unknown function	relax	0	0	0	no	no
PF3D7_0411200	conserved Plasmodium protein, unknown function	stringent	0	0	0	no	no
PF3D7_0411300	conserved Plasmodium protein, unknown function	relax	0	0	0	no	no
PF3D7_0411400	DEAD box ATP-dependent RNA helicase, putative	no	0	0	0	no	no
PF3D7_0411700	conserved Plasmodium protein, unknown function	no	0	0	0	no	no
PF3D7_0411800	conserved Plasmodium protein, unknown function	stringent	0	0	0	no	no
PF3D7_0411900	DNA polymerase alpha	stringent	1	4	335.7	yes	yes
PF3D7_0412000	conserved Plasmodium protein, unknown function	no	0	0	0	no	no
PF3D7_0412100	mitochondrial ribosomal protein S12 precursor, putative	no	0	0	0	no	no
PF3D7_0412200	conserved Plasmodium protein, unknown function	relax	0	0	0	no	no
PF3D7_0412300	phosphopantothenoylcysteine synthetase, putative	no	0	0	0	no	no
PF3D7_0412400	erythrocyte membrane protein 1, PfEMP1	relax	0	0	0	no	no
PF3D7_0412700	erythrocyte membrane protein 1, PfEMP1	relax	0	0	0	no	no
PF3D7_0412900	erythrocyte membrane protein 1, PfEMP1	relax	0	0	0	no	no
PF3D7_0413100	erythrocyte membrane protein 1, PfEMP1	stringent	0	0	0	no	no
PF3D7_0413200	rifin	no	0	0	0	no	no
PF3D7_0413300	rifin	no	0	0	0	no	no
PF3D7_0413500	phosphoglucomutase-2	no	0	0	0	no	no
PF3D7_0413600	26S proteasome AAA-ATPase subunit RPT3, putative	no	0	0	0	no	no
PF3D7_0413700	lysine decarboxylase-like protein, putative	stringent	1	2	349.9	yes	no
PF3D7_0413800	apicoplast ribosomal protein L10 precursor, putative	no	0	0	0	no	no
PF3D7_0413900	ubiquitin carboxyl-terminal hydrolase a, putative	stringent	0	0	0	no	no
PF3D7_0414000	chromosome associated protein, putative	no	0	0	0	no	no
PF3D7_0414100	conserved Plasmodium membrane protein, unknown function	no	0	0	0	no	no
PF3D7_0414200	calmodulin-like protein	stringent	0	0	0	no	no
PF3D7_0414300	conserved Plasmodium protein, unknown function	stringent	1	2	823.1	yes	yes
PF3D7_0414400	conserved Plasmodium protein, unknown function	stringent	0	0	0	no	no
PF3D7_0414500	RNA binding protein, putative	stringent	1	7	753.55	yes	no
PF3D7_0414600	conserved protein, unknown function	relax	0	0	0	no	no
PF3D7_0414700	GTP binding protein, putative	no	0	0	0	no	no
PF3D7_0414800	conserved Plasmodium protein, unknown function	no	0	0	0	no	no
PF3D7_0414900	conserved ARM repeats protein, unknown function	no	0	0	0	no	no
PF3D7_0415000	arsenical pump-driving ATPase, putative	stringent	0	0	0	no	no
PF3D7_0415100	conserved Plasmodium protein, unknown function	no	0	0	0	no	no
PF3D7_0415200	conserved Plasmodium protein, unknown function	relax	1	2	658.4	no	no
PF3D7_0415300	CDK-related kinase	no	0	0	0	no	no
PF3D7_0415400	nonclathrin coat protein zeta2-cop-related protein, putative	relax	0	0	0	no	no
PF3D7_0415500	nuclear cap-binding protein, putative	no	0	0	0	no	no
PF3D7_0415600	adenylate kinase	no	0	0	0	no	no
PF3D7_0415700	conserved Plasmodium protein, unknown function	no	0	0	0	no	no
PF3D7_0415800	RING zinc finger protein, putative	relax	1	5	474.6	no	no
PF3D7_0415900	60S ribosomal protein L15, putative	no	1	7	378.6	no	no
PF3D7_0416000	RNA binding protein, putative	relax	0	0	0	no	no
PF3D7_0416100	glutamyl-tRNA(Gln) amidotransferase subunit A, putative	stringent	0	0	0	no	no
PF3D7_0416200	conserved Plasmodium protein, unknown function	no	0	0	0	no	no
PF3D7_0416300	DNA replication licensing factor, putative	stringent	0	0	0	no	no
PF3D7_0416400	histone acetyltransferase, putative	stringent	0	0	0	no	no
PF3D7_0416500	conserved Plasmodium protein, unknown function	relax	0	0	0	no	no
PF3D7_0416600	prohibitin-like protein, putative	stringent	0	0	0	no	no
PF3D7_0416700	CDGSH iron-sulfur domain-containing protein, putative	no	0	0	0	no	no
PF3D7_0416800	small GTP-binding protein sar1	no	0	0	0	no	no
PF3D7_0416900	conserved Plasmodium protein, unknown function	no	0	0	0	no	no
PF3D7_0417000	conserved Plasmodium protein, unknown function	no	0	0	0	no	no
PF3D7_0417100	RNA binding protein Puf2	no	0	0	0	no	no
PF3D7_0417200	bifunctional dihydrofolate reductase-thymidylate synthase	no	0	0	0	no	no
PF3D7_0417300	LETM1-like protein, putative	no	0	0	0	no	no
PF3D7_0417400	conserved Plasmodium protein, unknown function	no	0	0	0	no	no
PF3D7_0417500	memo-like protein	no	0	0	0	no	no
PF3D7_0417600	conserved Plasmodium protein, unknown function	no	0	0	0	no	no
PF3D7_0417700	conserved Plasmodium protein, unknown function	no	0	0	0	no	no
PF3D7_0417800	cdc2-related protein kinase 1	relax	0	0	0	no	no
PF3D7_0417900	conserved Plasmodium protein, unknown function	no	0	0	0	no	no
PF3D7_0418000	conserved Plasmodium protein, unknown function	no	0	0	0	no	no
PF3D7_0418100	conserved Plasmodium protein, unknown function	no	0	0	0	no	no
PF3D7_0418200	golgi organization and biogenesis factor, putative	relax	0	0	0	no	no
PF3D7_0418300	conserved Plasmodium protein, unknown function	no	0	0	0	no	no
PF3D7_0418400	conserved Plasmodium protein, unknown function	no	0	0	0	no	no
PF3D7_0418500	Bet3 transport protein, putative	no	0	0	0	no	no
PF3D7_0418600	regulator of chromosome condensation, putative	no	0	0	0	no	no
PF3D7_0418700	conserved Plasmodium protein, unknown function	no	0	0	0	no	no
PF3D7_0418800	conserved Plasmodium protein, unknown function	no	0	0	0	no	no
PF3D7_0418900	conserved Plasmodium protein, unknown function	no	0	0	0	no	no
PF3D7_0419000	conserved Plasmodium protein, unknown function	no	0	0	0	no	no
PF3D7_0419100	conserved Plasmodium protein, unknown function	relax	0	0	0	no	no
PF3D7_0419200	CGI-141 protein homolog, putative	relax	0	0	0	no	no
PF3D7_0419300	conserved Plasmodium protein, unknown function	stringent	0	0	0	no	no
PF3D7_0419400	conserved Plasmodium protein, unknown function	no	0	0	0	no	no
PF3D7_0419500	conserved Plasmodium membrane protein, unknown function	no	0	0	0	no	no
PF3D7_0419600	ran binding protein 1, putative	no	1	9	638.5	no	no
PF3D7_0419700	apical merozoite protein	no	0	0	0	no	no
PF3D7_0419800	60S ribosomal protein L7ae/L30e, putative	stringent	1	105	1229.85	yes	no
PF3D7_0419900	phosphatidylinositol 4-kinase, putative	no	0	0	0	no	no
PF3D7_0420000	zinc finger protein, putative	no	0	0	0	no	no
PF3D7_0420100	RIO-like serine/threonine kinase, putative	no	0	0	0	no	no
PF3D7_0420200	holo-(acyl-carrier protein) synthase, putative	no	0	0	0	no	no
PF3D7_0420300	transcription factor with AP2 domain(s)	no	1	2	452.1	no	no
PF3D7_0420400	ribosome recycling factor, putative	no	0	0	0	no	no
PF3D7_0420500	conserved Plasmodium protein, unknown function	no	0	0	0	no	no
PF3D7_0420600	conserved Plasmodium protein, unknown function	no	0	0	0	no	no
PF3D7_0420700	erythrocyte membrane protein 1, PfEMP1	no	0	0	0	no	no
PF3D7_0420900	erythrocyte membrane protein 1, PfEMP1	no	0	0	0	no	no
PF3D7_0421100	erythrocyte membrane protein 1, PfEMP1	no	0	0	0	no	no
PF3D7_0421200	rifin	no	0	0	0	no	no
PF3D7_0421300	erythrocyte membrane protein 1, PfEMP1	relax	0	0	0	no	no
PF3D7_0421500	rifin	no	0	0	0	no	no
PF3D7_0421700	conserved Plasmodium protein, unknown function	no	0	0	0	no	no
PF3D7_0421800	conserved Plasmodium protein, unknown function	no	0	0	0	no	no
PF3D7_0421900	conserved Plasmodium protein, unknown function	no	0	0	0	no	no
PF3D7_0422000	steroid dehydrogenase, putative	no	0	0	0	no	no
PF3D7_0422100	transmembrane emp24 domain-containing protein, putative	no	0	0	0	no	no
PF3D7_0422200	erythrocyte membrane-associated antigen	relax	1	4	485.1	no	no
PF3D7_0422300	alpha tubulin 2	no	1	20	767.45	no	no
PF3D7_0422400	40S ribosomal protein S19, putative	no	1	1	735.7	no	no
PF3D7_0422500	pre-mRNA-splicing helicase BRR2, putative	no	0	0	0	no	no
PF3D7_0422600	conserved Plasmodium protein, unknown function	stringent	0	0	0	no	no
PF3D7_0422700	eukaryotic initiation factor, putative	no	0	0	0	no	no
PF3D7_0422800	serpentine receptor, putative	no	1	3	826.5	no	no
PF3D7_0422900	conserved Plasmodium protein, unknown function	no	0	0	0	no	no
PF3D7_0423000	conserved Plasmodium protein, unknown function	no	0	0	0	no	no
PF3D7_0423100	clathrin assembly protein, putative	no	0	0	0	no	no
PF3D7_0423200	BSD domain, putative	no	0	0	0	no	no
PF3D7_0423300	conserved Plasmodium protein, unknown function	relax	0	0	0	no	no
PF3D7_0423400	asparagine-rich protein	no	0	0	0	no	no
PF3D7_0423500	glideosome associated protein with multiple membrane spans 2	stringent	0	0	0	no	no
PF3D7_0423600	conserved Plasmodium protein, unknown function	stringent	0	0	0	no	no
PF3D7_0423700	early transcribed membrane protein 4	no	0	0	0	no	no
PF3D7_0423800	conserved Plasmodium protein, unknown function	no	0	0	0	no	no
PF3D7_0423900	probable protein, unknown function	no	0	0	0	no	no
PF3D7_0424000	Plasmodium exported protein (PHISTc), unknown function	no	0	0	0	no	no
PF3D7_0424100	reticulocyte binding protein homologue 5	no	0	0	0	no	no
PF3D7_0424200	reticulocyte binding protein homologue 4	stringent	0	0	0	no	no
PF3D7_0424400	surface-associated interspersed gene 4.2, (SURFIN4.2)	no	0	0	0	no	no
PF3D7_0424500	serine/threonine protein kinase, FIKK family	no	0	0	0	no	no
PF3D7_0424600	Plasmodium exported protein (PHISTb), unknown function	no	0	0	0	no	no
PF3D7_0424700	serine/threonine protein kinase, FIKK family	stringent	0	0	0	no	no
PF3D7_0424800	Plasmodium exported protein (PHISTb), unknown function	no	0	0	0	no	no
PF3D7_0424900	Plasmodium exported protein (PHISTa), unknown function	no	0	0	0	no	no
PF3D7_0425100	Plasmodium exported protein (hyp6), unknown function	relax	1	13	410.5	no	no
PF3D7_0425200	Plasmodium exported protein (hyp15), unknown function	no	0	0	0	no	no
PF3D7_0425400	Plasmodium exported protein (PHISTa), unknown function	stringent	0	0	0	no	no
PF3D7_0425500	stevor	no	1	9	425.1	no	no
PF3D7_0425700	rifin	no	0	0	0	no	no
PF3D7_0425800	erythrocyte membrane protein 1, PfEMP1	stringent	0	0	0	no	no
PF3D7_0425900	rifin	relax	0	0	0	no	no
PF3D7_0426000	erythrocyte membrane protein 1, PfEMP1	no	0	0	0	no	no
PF3D7_0500100	erythrocyte membrane protein 1, PfEMP1	no	0	0	0	no	no
PF3D7_0500400	rifin	stringent	0	0	0	no	no
PF3D7_0500500	rifin	no	0	0	0	no	no
PF3D7_0500800	erythrocyte membrane protein 2	no	0	0	0	no	no
PF3D7_0500900	serine/threonine protein kinase, FIKK family	no	1	1	703.1	no	no
PF3D7_0501000	Plasmodium exported protein, unknown function	no	0	0	0	no	no
PF3D7_0501100	heat shock protein 40, type II	no	1	1	811.8	no	no
PF3D7_0501200	parasite-infected erythrocyte surface protein	no	0	0	0	no	no
PF3D7_0501300	skeleton-binding protein 1	no	0	0	0	no	no
PF3D7_0501400	interspersed repeat antigen	no	1	9	775	no	no
PF3D7_0501500	rhoptry-associated protein 3	no	0	0	0	no	no
PF3D7_0501600	rhoptry-associated protein 2	no	1	7	815.8	no	no
PF3D7_0501700	anaphase promoting complex subunit, putative	no	0	0	0	no	no
PF3D7_0501800	chromosome assembly factor 1	stringent	0	0	0	no	no
PF3D7_0501900	conserved Plasmodium protein, unknown function	no	0	0	0	no	no
PF3D7_0502000	conserved Plasmodium protein, unknown function	no	0	0	0	no	no
PF3D7_0502100	HCNGP-like protein	no	0	0	0	no	no
PF3D7_0502200	conserved Plasmodium membrane protein, unknown function	no	0	0	0	no	no
PF3D7_0502300	conserved Plasmodium protein, unknown function	no	0	0	0	no	no
PF3D7_0502400	merozoite surface protein 8	relax	0	0	0	no	no
PF3D7_0502500	conserved Plasmodium protein, unknown function	no	0	0	0	no	no
PF3D7_0502600	conserved Plasmodium protein, unknown function	stringent	0	0	0	no	no
PF3D7_0502700	conserved Plasmodium protein, unknown function	no	0	0	0	no	no
PF3D7_0502800	DnaJ protein, putative	stringent	0	0	0	no	no
PF3D7_0502900	mitochondrial inner membrane TIM10 associated protein, putative	no	0	0	0	no	no
PF3D7_0503000	organelle ribosomal protein L28 precursor, putative	no	0	0	0	no	no
PF3D7_0503100	4-diphosphocytidyl-2c-methyl-D-erythritol kinase (CMK), putative	no	0	0	0	no	no
PF3D7_0503200	conserved Plasmodium protein, unknown function	stringent	0	0	0	no	no
PF3D7_0503300	Ser/Arg-rich splicing factor, putative	stringent	0	0	0	no	no
PF3D7_0503400	actin-depolymerizing factor 1	no	0	0	0	no	no
PF3D7_0503500	protein kinase, putative	no	0	0	0	no	no
PF3D7_0503600	myosin B	no	0	0	0	no	no
PF3D7_0503800	60S ribosomal protein L31, putative	no	0	0	0	no	no
PF3D7_0503900	conserved Plasmodium protein, unknown function	no	0	0	0	no	no
PF3D7_0504000	cation transporting P-ATPase	stringent	0	0	0	no	no
PF3D7_0504100	AN1-like zinc finger family protein	no	0	0	0	no	no
PF3D7_0504200	ATP-dependent helicase, putative	no	0	0	0	no	no
PF3D7_0504300	conserved Plasmodium protein, unknown function	no	0	0	0	no	no
PF3D7_0504400	ATP-dependent helicase, putative	relax	0	0	0	no	no
PF3D7_0504500	conserved Plasmodium protein, unknown function	stringent	2	5	1020.3	yes	yes
PF3D7_0504600	3-methyl-2-oxobutanoate dehydrogenase (lipoamide), putative	relax	0	0	0	no	no
PF3D7_0504700	conserved Plasmodium protein, unknown function	no	0	0	0	no	no
PF3D7_0504800	conserved Plasmodium protein, unknown function	no	0	0	0	no	no
PF3D7_0504900	conserved Plasmodium protein, unknown function	stringent	1	8	1071	yes	yes
PF3D7_0505000	conserved Plasmodium membrane protein, unknown function	no	0	0	0	no	no
PF3D7_0505100	conserved Plasmodium protein, unknown function	relax	0	0	0	no	no
PF3D7_0505200	actin-like protein, putative	no	0	0	0	no	no
PF3D7_0505300	UDP-N-acetyl glucosamine:UMP antiporter	stringent	0	0	0	no	no
PF3D7_0505400	conserved Plasmodium protein, unknown function	relax	0	0	0	no	no
PF3D7_0505500	DNA repair protein, putative	no	2	7	696.3	no	no
PF3D7_0505600	conserved Plasmodium protein, unknown function	no	0	0	0	no	no
PF3D7_0505700	conserved Plasmodium membrane protein, unknown function	stringent	0	0	0	no	no
PF3D7_0505800	small ubiquitin-related modifier, putative	no	0	0	0	no	no
PF3D7_0505900	conserved Plasmodium protein, unknown function	relax	0	0	0	no	no
PF3D7_0506000	conserved Plasmodium protein, unknown function	no	1	1	657.5	no	no
PF3D7_0506100	60S ribosomal subunit protein L24-2, putative	stringent	1	9	620.5	yes	yes
PF3D7_0506200	transcription initiation factor TFiid, TATA-binding protein	relax	0	0	0	no	no
PF3D7_0506300	conserved Plasmodium protein, unknown function	no	0	0	0	no	no
PF3D7_0506400	conserved Plasmodium protein, unknown function	no	0	0	0	no	no
PF3D7_0506500	conserved Plasmodium protein, unknown function	stringent	1	1	716.5	yes	no
PF3D7_0506700	conserved Plasmodium protein, unknown function	no	0	0	0	no	no
PF3D7_0506800	conserved Plasmodium protein, unknown function	no	0	0	0	no	no
PF3D7_0506900	rhomboid protease ROM4	no	1	3	989	no	no
PF3D7_0507000	conserved Plasmodium protein, unknown function	no	0	0	0	no	no
PF3D7_0507100	60S ribosomal protein L4, putative	stringent	1	1	680.2	yes	no
PF3D7_0507200	subtilisin-like protease 3, putative	no	0	0	0	no	no
PF3D7_0507300	conserved Plasmodium protein, unknown function	no	0	0	0	no	no
PF3D7_0507400	conserved Plasmodium protein, unknown function	no	0	0	0	no	no
PF3D7_0507500	subtilisin-like protease 1	relax	0	0	0	no	no
PF3D7_0507600	cell differentiation protein, putative	no	0	0	0	no	no
PF3D7_0507700	nuclear protein localization protein 4, putative	relax	0	0	0	no	no
PF3D7_0507800	conserved Plasmodium protein, unknown function	stringent	0	0	0	no	no
PF3D7_0507900	conserved Plasmodium protein, unknown function	relax	0	0	0	no	no
PF3D7_0508000	6-cysteine protein	no	0	0	0	no	no
PF3D7_0508100	SET domain protein, putative	relax	0	0	0	no	no
PF3D7_0508200	longevity-assurance (LAG1) domain protein, putative	stringent	0	0	0	no	no
PF3D7_0508300	triose phosphate transporter	relax	0	0	0	no	no
PF3D7_0508400	transcription factor IIb, putative	relax	0	0	0	no	no
PF3D7_0508500	guanidine nucleotide exchange factor	no	0	0	0	no	no
PF3D7_0508600	conserved Plasmodium protein, unknown function	relax	0	0	0	no	no
PF3D7_0508700	Pre-mRNA-processing ATP-dependent RNA helicase prp5, putative	relax	0	0	0	no	no
PF3D7_0508800	single-stranded DNA-binding protein	stringent	0	0	0	no	no
PF3D7_0508900	conserved Plasmodium protein, unknown function	no	0	0	0	no	no
PF3D7_0509000	SNAP protein (soluble N-ethylmaleimide-sensitive factor Attachment Protein), putative	no	0	0	0	no	no
PF3D7_0509100	chromosome condensation protein, putative	stringent	0	0	0	no	no
PF3D7_0509200	leucine-rich repeat protein	relax	0	0	0	no	no
PF3D7_0509300	conserved Plasmodium protein, unknown function	relax	0	0	0	no	no
PF3D7_0509400	RNA polymerase I	relax	0	0	0	no	no
PF3D7_0509500	conserved Plasmodium protein, unknown function	no	0	0	0	no	no
PF3D7_0509600	asparagine-tRNA ligase, putative	no	0	0	0	no	no
PF3D7_0509700	conserved Plasmodium protein, unknown function	no	0	0	0	no	no
PF3D7_0509800	phosphatidylinositol 4-kinase	no	0	0	0	no	no
PF3D7_0509900	conserved Plasmodium protein, unknown function	stringent	0	0	0	no	no
PF3D7_0510000	conserved Plasmodium protein, unknown function	no	0	0	0	no	no
PF3D7_0510100	conserved Plasmodium protein, unknown function	stringent	0	0	0	no	no
PF3D7_0510200	peptidyl-prolyl cis-trans isomerase	relax	0	0	0	no	no
PF3D7_0510300	conserved Plasmodium protein, unknown function	no	0	0	0	no	no
PF3D7_0510400	conserved Plasmodium protein, unknown function	relax	0	0	0	no	no
PF3D7_0510500	topoisomerase I	stringent	0	0	0	no	no
PF3D7_0510700	conserved Plasmodium protein, unknown function	no	0	0	0	no	no
PF3D7_0510800	conserved Plasmodium protein, unknown function	no	0	0	0	no	no
PF3D7_0511000	translationally controlled tumor protein homolog, putative	relax	0	0	0	no	no
PF3D7_0511100	conserved Plasmodium protein, unknown function	no	0	0	0	no	no
PF3D7_0511200	stearoyl-CoA delta 9 desaturase, putative	stringent	0	0	0	no	no
PF3D7_0511300	MORN repeat protein, putative	stringent	0	0	0	no	no
PF3D7_0511400	conserved Plasmodium protein, unknown function	no	0	0	0	no	no
PF3D7_0511500	RNA pseudouridylate synthase, putative	stringent	1	5	923.8	yes	no
PF3D7_0511600	conserved Plasmodium protein, unknown function	relax	1	4	509.8	no	no
PF3D7_0511700	kinase binding protein CGI-121, putative	no	0	0	0	no	no
PF3D7_0511800	myo-inositol 1-phosphate synthase, putative	stringent	0	0	0	no	no
PF3D7_0511900	conserved Plasmodium protein, unknown function	no	0	0	0	no	no
PF3D7_0512000	prefoldin subunit, putative	no	0	0	0	no	no
PF3D7_0512100	conserved Plasmodium protein, unknown function	no	0	0	0	no	no
PF3D7_0512200	glutathione synthetase	no	0	0	0	no	no
PF3D7_0512300	PfMAT1	relax	0	0	0	no	no
PF3D7_0512400	conserved Plasmodium protein, unknown function	no	0	0	0	no	no
PF3D7_0512500	conserved Plasmodium protein, unknown function	relax	0	0	0	no	no
PF3D7_0512600	Rab GTPase 1b	no	0	0	0	no	no
PF3D7_0512700	orotate phosphoribosyltransferase	relax	0	0	0	no	no
PF3D7_0512800	conserved Plasmodium protein, unknown function	no	0	0	0	no	no
PF3D7_0512900	conserved Plasmodium protein, unknown function	no	0	0	0	no	no
PF3D7_0513000	conserved Plasmodium protein, unknown function	no	0	0	0	no	no
PF3D7_0513100	conserved Plasmodium protein, unknown function	no	0	0	0	no	no
PF3D7_0513200	conserved Plasmodium protein, unknown function	no	0	0	0	no	no
PF3D7_0513300	purine nucleoside phosphorylase	relax	0	0	0	no	no
PF3D7_0513400	GTP binding protein, putative	relax	0	0	0	no	no
PF3D7_0513500	mitochondrial matrix protein, putative	stringent	0	0	0	no	no
PF3D7_0513600	deoxyribodipyrimidine photolyase (photoreactivating enzyme, DNA photolyase), putative	no	0	0	0	no	no
PF3D7_0513700	secreted ookinete protein, putative	relax	0	0	0	no	no
PF3D7_0513800	Rab GTPase 1a	no	0	0	0	no	no
PF3D7_0513900	conserved Plasmodium protein, unknown function	no	0	0	0	no	no
PF3D7_0514000	tubulin-tyrosine ligase, putative	relax	0	0	0	no	no
PF3D7_0514100	helicase, belonging to UvrD family, putative	stringent	0	0	0	no	no
PF3D7_0514200	conserved Plasmodium protein, unknown function	relax	0	0	0	no	no
PF3D7_0514300	aspartyl-tRNA synthetase, putative	no	0	0	0	no	no
PF3D7_0514500	conserved Plasmodium membrane protein, unknown function	no	0	0	0	no	no
PF3D7_0514600	ribose 5-phosphate epimerase, putative	relax	0	0	0	no	no
PF3D7_0514700	conserved Plasmodium protein, unknown function	no	0	0	0	no	no
PF3D7_0514800	kinase, putative	relax	0	0	0	no	no
PF3D7_0514900	conserved Plasmodium protein, unknown function	relax	0	0	0	no	no
PF3D7_0515000	RNA recognition motif, putative	no	0	0	0	no	no
PF3D7_0515100	rhomboid protease ROM9	no	0	0	0	no	no
PF3D7_0515200	conserved Plasmodium protein, unknown function	no	0	0	0	no	no
PF3D7_0515300	phosphatidylinositol 3-kinase	stringent	0	0	0	no	no
PF3D7_0515400	conserved Plasmodium protein, unknown function	relax	0	0	0	no	no
PF3D7_0515500	amino acid transporter, putative	stringent	3	14	857.933	yes	no
PF3D7_0515600	conserved Plasmodium protein, unknown function	no	1	2	959.7	no	no
PF3D7_0515700	glideosome-associated protein 40, putative	no	0	0	0	no	no
PF3D7_0515800	BolA-like protein, putative	no	0	0	0	no	no
PF3D7_0515900	protein phosphatase, putative	stringent	0	0	0	no	no
PF3D7_0516000	RAP protein, putative	no	0	0	0	no	no
PF3D7_0516100	cation-transporting ATPase 1	no	0	0	0	no	no
PF3D7_0516200	40S ribosomal protein S14, putative	stringent	0	0	0	no	no
PF3D7_0516300	tRNA pseudouridine synthase, putative	no	0	0	0	no	no
PF3D7_0516400	conserved Plasmodium protein, unknown function	no	0	0	0	no	no
PF3D7_0516500	metabolite/drug transporter, putative	no	2	31	1119.33	no	no
PF3D7_0516600	sporozoite surface antigen MB2	no	0	0	0	no	no
PF3D7_0516700	ubiquitin carboxyl-terminal hydrolase 2, putative	relax	0	0	0	no	no
PF3D7_0516800	transcription factor with AP2 domain(s)	relax	0	0	0	no	no
PF3D7_0516900	60S ribosomal protein L8, putative	relax	0	0	0	no	no
PF3D7_0517000	60S ribosomal protein L12, putative	stringent	0	0	0	no	no
PF3D7_0517100	conserved Plasmodium protein, unknown function	stringent	1	3	967.8	yes	no
PF3D7_0517200	conserved Plasmodium protein, unknown function	stringent	0	0	0	no	no
PF3D7_0517300	pre-mRNA-splicing factor	relax	0	0	0	no	no
PF3D7_0517400	FACT complex subunit SPT16, putative	stringent	0	0	0	no	no
PF3D7_0517500	conserved Plasmodium protein, unknown function	relax	0	0	0	no	no
PF3D7_0517600	f-actin capping protein beta subunit, putative	no	0	0	0	no	no
PF3D7_0517700	eukaryotic translation initiation factor, putative	stringent	0	0	0	no	no
PF3D7_0517800	apicortin, putative	stringent	0	0	0	no	no
PF3D7_0517900	zinc finger protein, putative	no	0	0	0	no	no
PF3D7_0518000	conserved protein, unknown function	no	0	0	0	no	no
PF3D7_0518100	RAP protein, putative	no	0	0	0	no	no
PF3D7_0518200	conserved Plasmodium protein, unknown function	stringent	0	0	0	no	no
PF3D7_0518300	proteasome subunit beta type 1, putative	relax	2	17	790.633	no	no
PF3D7_0518400	cyclin	stringent	0	0	0	no	no
PF3D7_0518500	ATP-dependent RNA helicase DDX23, putative	no	0	0	0	no	no
PF3D7_0518600	WD-repeat protein, putative	relax	0	0	0	no	no
PF3D7_0518700	mRNA-binding protein PUF1	no	0	0	0	no	no
PF3D7_0518800	secreted ookinete protein, putative	stringent	0	0	0	no	no
PF3D7_0518900	conserved Plasmodium protein, unknown function	stringent	0	0	0	no	no
PF3D7_0519000	conserved Plasmodium protein, unknown function	no	0	0	0	no	no
PF3D7_0519100	mitochondrial ribosomal protein L14 precursor, putative	no	0	0	0	no	no
PF3D7_0519200	vacuolar ATP synthetase	no	0	0	0	no	no
PF3D7_0519300	cytochrome c oxidase assembly protein (heme A: farnesyltransferase), putative	no	0	0	0	no	no
PF3D7_0519400	40S ribosomal protein S24, putative	stringent	0	0	0	no	no
PF3D7_0519500	carbon catabolite repressor protein 4, putative	stringent	0	0	0	no	no
PF3D7_0519600	conserved Plasmodium protein, unknown function	no	0	0	0	no	no
PF3D7_0519700	conserved Plasmodium protein, unknown function	no	0	0	0	no	no
PF3D7_0519800	conserved protein, unknown function	no	2	3	760.25	no	no
PF3D7_0519900	conserved Plasmodium protein, unknown function	relax	0	0	0	no	no
PF3D7_0520000	40S ribosomal protein S9, putative	stringent	0	0	0	no	no
PF3D7_0520100	protein phosphatase, putative	relax	0	0	0	no	no
PF3D7_0520200	conserved Plasmodium protein, unknown function	stringent	0	0	0	no	no
PF3D7_0520300	U6 snRNA-associated sm-like protein lsm2, putative	no	0	0	0	no	no
PF3D7_0520400	conserved Plasmodium protein, unknown function	no	0	0	0	no	no
PF3D7_0520500	phosphomethylpyrimidine kinase, putative	no	0	0	0	no	no
PF3D7_0520600	BIS(5'-nucleosyl)-tetraphosphatase (diadenosine tetraphosphatase), putative	relax	0	0	0	no	no
PF3D7_0520700	conserved Plasmodium protein, unknown function	stringent	0	0	0	no	no
PF3D7_0520800	conserved Plasmodium protein, unknown function	stringent	0	0	0	no	no
PF3D7_0520900	adenosylhomocysteinase	relax	1	1	783.3	no	no
PF3D7_0521000	conserved Plasmodium protein, unknown function	relax	0	0	0	no	no
PF3D7_0521100	conserved Plasmodium protein, unknown function	relax	0	0	0	no	no
PF3D7_0521200	conserved Plasmodium protein, unknown function	no	0	0	0	no	no
PF3D7_0521300	conserved Plasmodium protein, unknown function	no	1	18	1108.2	no	no
PF3D7_0521400	conserved Plasmodium protein, unknown function	relax	0	0	0	no	no
PF3D7_0521500	ribosomal large subunit pseudouridylate synthase, putative	stringent	0	0	0	no	no
PF3D7_0521600	conserved Plasmodium protein, unknown function	no	0	0	0	no	no
PF3D7_0521700	DEAD/DEAH box ATP-dependent RNA helicase, putative	relax	0	0	0	no	no
PF3D7_0521800	nucleotide binding protein, putative	stringent	0	0	0	no	no
PF3D7_0521900	conserved Plasmodium protein, unknown function	stringent	0	0	0	no	no
PF3D7_0522000	conserved Plasmodium protein, unknown function	no	0	0	0	no	no
PF3D7_0522100	conserved Plasmodium protein, unknown function	no	0	0	0	no	no
PF3D7_0522200	conserved Plasmodium protein, unknown function	relax	0	0	0	no	no
PF3D7_0522300	S-adenosylmethionine-dependent methyltransferase, putative	stringent	0	0	0	no	no
PF3D7_0522400	conserved Plasmodium protein, unknown function	stringent	1	7	346.2	yes	yes
PF3D7_0522500	mitochondrial ribosomal protein L17 precursor, putative	no	0	0	0	no	no
PF3D7_0522600	conserved protein, unknown function	stringent	0	0	0	no	no
PF3D7_0522700	iron-sulfur assembly protein, putative	no	0	0	0	no	no
PF3D7_0522800	G10 protein, putative	stringent	0	0	0	no	no
PF3D7_0522900	zinc finger protein, putative	no	0	0	0	no	no
PF3D7_0523000	multidrug resistance protein	no	0	0	0	no	no
PF3D7_0523100	mitochondrial processing peptidase alpha subunit, putative	no	0	0	0	no	no
PF3D7_0523200	conserved Plasmodium protein, unknown function	no	0	0	0	no	no
PF3D7_0523300	conserved Plasmodium protein, unknown function	no	0	0	0	no	no
PF3D7_0523400	DnaJ protein, putative	relax	0	0	0	no	no
PF3D7_0523500	outer arm dynein lc3, putative	stringent	0	0	0	no	no
PF3D7_0523600	conserved Plasmodium protein, unknown function	no	0	0	0	no	no
PF3D7_0523700	conserved Plasmodium membrane protein, unknown function	no	0	0	0	no	no
PF3D7_0523800	transporter, putative	no	0	0	0	no	no
PF3D7_0523900	conserved Plasmodium membrane protein, unknown function	no	0	0	0	no	no
PF3D7_0524000	karyopherin beta	stringent	0	0	0	no	no
PF3D7_0524100	conserved Plasmodium protein, unknown function	no	0	0	0	no	no
PF3D7_0524200	conserved Plasmodium membrane protein, unknown function	stringent	0	0	0	no	no
PF3D7_0524300	conserved Plasmodium protein, unknown function	stringent	0	0	0	no	no
PF3D7_0524400	cytosolic preribosomal GTP-binding protein, putative	stringent	0	0	0	no	no
PF3D7_0524500	conserved Plasmodium protein, unknown function	stringent	0	0	0	no	no
PF3D7_0524600	organelle ribosomal protein L7/L12 precursor, putative	no	0	0	0	no	no
PF3D7_0524700	mitochondrial import receptor subunit tom22, putative	no	0	0	0	no	no
PF3D7_0524800	ubiquitin fusion degradation protein UFD1, putative	stringent	1	20	1045.6	yes	no
PF3D7_0524900	tRNA-YW synthesizing protein, putative	no	0	0	0	no	no
PF3D7_0525000	zinc finger protein, putative	stringent	0	0	0	no	no
PF3D7_0525100	acyl-CoA synthetase	no	0	0	0	no	no
PF3D7_0525200	conserved Plasmodium protein, unknown function	no	0	0	0	no	no
PF3D7_0525300	conserved Plasmodium protein, unknown function	relax	0	0	0	no	no
PF3D7_0525400	G-protein coupled receptor, putative	no	0	0	0	no	no
PF3D7_0525500	conserved Plasmodium protein, unknown function	no	0	0	0	no	no
PF3D7_0525600	RNA methyltransferase, putative	no	0	0	0	no	no
PF3D7_0525700	conserved Plasmodium protein, unknown function	relax	0	0	0	no	no
PF3D7_0525800	membrane skeletal protein IMC1-related	no	0	0	0	no	no
PF3D7_0525900	NIMA related kinase 2	relax	0	0	0	no	no
PF3D7_0526000	RAP protein, putative	no	0	0	0	no	no
PF3D7_0526100	conserved Plasmodium membrane protein, unknown function	relax	0	0	0	no	no
PF3D7_0526200	ADP-ribosylation factor GTPase-activating protein, putative	stringent	1	4	443.9	yes	yes
PF3D7_0526300	nucleolar Jumonji domain interacting protein, putative	stringent	1	16	951.2	yes	no
PF3D7_0526400	conserved Plasmodium protein, unknown function	no	0	0	0	no	no
PF3D7_0526500	conserved Plasmodium protein, unknown function	stringent	0	0	0	no	no
PF3D7_0526600	conserved Plasmodium protein, unknown function	no	0	0	0	no	no
PF3D7_0526700	conserved Plasmodium protein, unknown function	stringent	0	0	0	no	no
PF3D7_0526800	conserved Plasmodium protein, unknown function	relax	0	0	0	no	no
PF3D7_0526900	conserved Plasmodium protein, unknown function	stringent	0	0	0	no	no
PF3D7_0527000	minchromosome maintenance (MCM) complex subunit, putative	stringent	0	0	0	no	no
PF3D7_0527100	ubiquitin-conjugating enzyme E2 N, putative	relax	0	0	0	no	no
PF3D7_0527200	ubiquitin carboxyl-terminal hydrolase, putative	relax	0	0	0	no	no
PF3D7_0527300	methionine aminopeptidase 1a, putative	relax	1	3	509.8	no	no
PF3D7_0527400	conserved Plasmodium protein, unknown function	stringent	0	0	0	no	no
PF3D7_0527500	hsp70 interacting protein, putative	stringent	0	0	0	no	no
PF3D7_0527600	conserved Plasmodium protein, unknown function	no	0	0	0	no	no
PF3D7_0527900	RNA helicase 1	no	0	0	0	no	no
PF3D7_0528000	conserved Plasmodium protein, unknown function	no	0	0	0	no	no
PF3D7_0528100	beta adaptin protein, putative	stringent	0	0	0	no	no
PF3D7_0528200	eukaryotic translation initiation factor 3, subunit 6, putative	no	0	0	0	no	no
PF3D7_0528300	conserved Plasmodium protein, unknown function	stringent	0	0	0	no	no
PF3D7_0528400	cell cycle regulator with zn-finger domain, putative	relax	0	0	0	no	no
PF3D7_0528500	f-actin capping protein alpha subunit, putative	no	1	2	466	no	no
PF3D7_0528600	conserved Plasmodium protein, unknown function	no	2	73	997.125	no	no
PF3D7_0528700	peptidyl-prolyl cis-trans isomerase	no	0	0	0	no	no
PF3D7_0528800	nucleolar preribosomal GTPase, putative	no	0	0	0	no	no
PF3D7_0528900	conserved Plasmodium protein, unknown function	stringent	0	0	0	no	no
PF3D7_0529000	conserved Plasmodium protein, unknown function	no	0	0	0	no	no
PF3D7_0529100	conserved Plasmodium protein, unknown function	no	0	0	0	no	no
PF3D7_0529200	sugar transporter, putative	no	0	0	0	no	no
PF3D7_0529300	apicoplast TIC22 precursor	no	0	0	0	no	no
PF3D7_0529400	conserved Plasmodium protein, unknown function	no	0	0	0	no	no
PF3D7_0529500	cell cycle regulator protein, putative	stringent	0	0	0	no	no
PF3D7_0529700	conserved Plasmodium protein, unknown function	no	1	8	1086	no	no
PF3D7_0529800	conserved Plasmodium protein, unknown function	relax	0	0	0	no	no
PF3D7_0529900	RING zinc finger protein, putative	relax	0	0	0	no	no
PF3D7_0530000	conserved Plasmodium protein, unknown function	stringent	0	0	0	no	no
PF3D7_0530100	SNARE protein, putative	relax	0	0	0	no	no
PF3D7_0530200	triose phosphate transporter	relax	0	0	0	no	no
PF3D7_0530300	conserved Plasmodium membrane protein, unknown function	no	0	0	0	no	no
PF3D7_0530400	conserved Plasmodium protein, unknown function	no	0	0	0	no	no
PF3D7_0530500	conserved Plasmodium membrane protein, unknown function	no	0	0	0	no	no
PF3D7_0530600	XAP-5 DNA binding protein, putative	no	0	0	0	no	no
PF3D7_0530700	conserved Plasmodium protein, unknown function	no	0	0	0	no	no
PF3D7_0530800	CPW-WPC family protein	no	1	2	807.4	no	no
PF3D7_0530900	formin 1, putative	relax	0	0	0	no	no
PF3D7_0531000	conserved Plasmodium protein, unknown function	stringent	0	0	0	no	no
PF3D7_0531100	conserved Plasmodium protein, unknown function	no	0	0	0	no	no
PF3D7_0531200	mitochondrial ribosomal protein S16 precursor, putative	stringent	0	0	0	no	no
PF3D7_0531300	conserved Plasmodium protein, unknown function	no	0	0	0	no	no
PF3D7_0531400	conserved Plasmodium protein, unknown function	relax	0	0	0	no	no
PF3D7_0532100	early transcribed membrane protein 5	relax	1	7	806.4	no	no
PF3D7_0532200	Plasmodium exported protein (PHISTc), unknown function	no	0	0	0	no	no
PF3D7_0532300	Plasmodium exported protein (PHISTb), unknown function	stringent	0	0	0	no	no
PF3D7_0532400	Plasmodium exported protein (PHISTb), unknown function	stringent	0	0	0	no	no
PF3D7_0532500	Plasmodium exported protein, unknown function	no	0	0	0	no	no
PF3D7_0532600	Plasmodium exported protein, unknown function	relax	0	0	0	no	no
PF3D7_0532900	rifin	no	0	0	0	no	no
PF3D7_0533100	erythrocyte membrane protein 1 (PfEMP1), truncated	stringent	0	0	0	no	no
PF3D7_0600200	erythrocyte membrane protein 1, PfEMP1	no	0	0	0	no	no
PF3D7_0600300	rifin	no	0	0	0	no	no
PF3D7_0600400	erythrocyte membrane protein 1 (PfEMP1)-like protein	relax	0	0	0	no	no
PF3D7_0600500	rifin	stringent	0	0	0	no	no
PF3D7_0600700	rifin	no	0	0	0	no	no
PF3D7_0601000	Plasmodium exported protein (hyp5), unknown function	no	0	0	0	no	no
PF3D7_0601100	Plasmodium exported protein (hyp4), unknown function	no	0	0	0	no	no
PF3D7_0601200	Pfmc-2TM Maurer's cleft two transmembrane protein	no	0	0	0	no	no
PF3D7_0601300	RESA-like protein	no	0	0	0	no	no
PF3D7_0601500	Plasmodium exported protein (PHISTb), unknown function	no	0	0	0	no	no
PF3D7_0601600	Tetratricopeptide repeat protein, putative	no	0	0	0	no	no
PF3D7_0601900	conserved Plasmodium protein, unknown function	no	0	0	0	no	no
PF3D7_0602000	conserved Plasmodium protein, unknown function	no	0	0	0	no	no
PF3D7_0602100	ATP-dependent RNA helicase, putative	no	0	0	0	no	no
PF3D7_0602200	MYND finger protein, putative	stringent	0	0	0	no	no
PF3D7_0602300	liver merozoite formation protein, putative	no	0	0	0	no	no
PF3D7_0602400	elongation factor G	no	0	0	0	no	no
PF3D7_0602500	geranylgeranyltransferase, putative	stringent	0	0	0	no	no
PF3D7_0602600	conserved Plasmodium protein, unknown function	stringent	0	0	0	no	no
PF3D7_0602700	conserved Plasmodium protein, unknown function	no	0	0	0	no	no
PF3D7_0602800	JmjC domain containing protein	no	0	0	0	no	no
PF3D7_0602900	conserved Plasmodium protein, unknown function	no	0	0	0	no	no
PF3D7_0603000	conserved Plasmodium protein, unknown function	no	0	0	0	no	no
PF3D7_0603100	conserved Plasmodium protein, unknown function	stringent	0	0	0	no	no
PF3D7_0603200	mitochondrial chaperone BCS1, putative	relax	0	0	0	no	no
PF3D7_0603300	dihydroorotate dehydrogenase, mitochondrial precursor	stringent	0	0	0	no	no
PF3D7_0603400	conserved Plasmodium protein, unknown function	relax	0	0	0	no	no
PF3D7_0603500	cation/H+ antiporter	relax	1	6	1049	no	no
PF3D7_0603600	conserved Plasmodium protein, unknown function	relax	0	0	0	no	no
PF3D7_0603700	phenylalanyl-tRNA synthetase subunit, putative	relax	0	0	0	no	no
PF3D7_0603800	conserved Plasmodium protein, unknown function	stringent	1	9	1209.6	yes	yes
PF3D7_0603900	conserved Plasmodium protein, unknown function	no	0	0	0	no	no
PF3D7_0604000	conserved Plasmodium protein, unknown function	no	0	0	0	no	no
PF3D7_0604100	SPE2-interacting protein	no	0	0	0	no	no
PF3D7_0604200	mitochondrial ribosomal protein L41 precursor, putative	no	0	0	0	no	no
PF3D7_0604300	conserved Plasmodium protein, unknown function	no	0	0	0	no	no
PF3D7_0604400	conserved Plasmodium protein, unknown function	no	0	0	0	no	no
PF3D7_0604500	conserved Plasmodium protein, unknown function	relax	0	0	0	no	no
PF3D7_0604600	DNA helicase, putative	stringent	0	0	0	no	no
PF3D7_0604700	glyoxalase I	stringent	0	0	0	no	no
PF3D7_0604800	RAP protein, putative	stringent	0	0	0	no	no
PF3D7_0604900	conserved Plasmodium protein, unknown function	relax	0	0	0	no	no
PF3D7_0605000	mitochondrial ribosomal protein L24 precursor, putative	relax	0	0	0	no	no
PF3D7_0605100	RNA binding protein, putative	stringent	0	0	0	no	no
PF3D7_0605200	conserved Plasmodium protein, unknown function	no	0	0	0	no	no
PF3D7_0605300	serine/threonine protein kinase	no	0	0	0	no	no
PF3D7_0605400	calcium-binding protein, putative	stringent	0	0	0	no	no
PF3D7_0605500	cyclin dependent kinase binding protein, putative	no	0	0	0	no	no
PF3D7_0605600	nucleoside diphosphate kinase, putative	no	0	0	0	no	no
PF3D7_0605700	conserved Plasmodium protein, unknown function	stringent	0	0	0	no	no
PF3D7_0605800	DNA repair-like protein, putative	no	0	0	0	no	no
PF3D7_0605900	long chain polyunsaturated fatty acid elongation enzyme, putative	no	1	9	695.8	no	no
PF3D7_0606000	conserved Plasmodium protein, unknown function	no	0	0	0	no	no
PF3D7_0606100	RNA binding protein, putative	no	0	0	0	no	no
PF3D7_0606200	ubiquitin conjugating enzyme E2, putative	no	0	0	0	no	no
PF3D7_0606300	conserved Plasmodium protein, unknown function	stringent	0	0	0	no	no
PF3D7_0606400	conserved Plasmodium protein, unknown function	no	0	0	0	no	no
PF3D7_0606500	polypyrimidine tract binding protein, putative	relax	0	0	0	no	no
PF3D7_0606600	conserved Plasmodium protein, unknown function	no	0	0	0	no	no
PF3D7_0606700	coatomer alpha subunit, putative	no	0	0	0	no	no
PF3D7_0606800	probable protein, unknown function	no	1	2	1014.4	no	no
PF3D7_0606900	glutaredoxin-like protein	no	0	0	0	no	no
PF3D7_0607000	translation initiation factor IF-2, putative	relax	0	0	0	no	no
PF3D7_0607100	MYND finger protein, putative	stringent	0	0	0	no	no
PF3D7_0607200	conserved Plasmodium membrane protein, unknown function	no	0	0	0	no	no
PF3D7_0607300	uroporphyrinogen III decarboxylase	relax	0	0	0	no	no
PF3D7_0607400	G-protein associated signal transduction protein, putative	stringent	1	1	979.7	yes	yes
PF3D7_0607500	para-hydroxybenzoate--polyprenyltransferase (4- hydroxybenzoate octaprenyltransferase), putative	no	1	6	965.9	no	no
PF3D7_0607600	conserved Plasmodium protein, unknown function	stringent	0	0	0	no	no
PF3D7_0607700	conserved Plasmodium protein, unknown function	stringent	1	2	813.1	yes	no
PF3D7_0607800	conserved Plasmodium protein, unknown function	no	0	0	0	no	no
PF3D7_0607900	conserved Plasmodium protein, unknown function	stringent	0	0	0	no	no
PF3D7_0608000	conserved protein, unknown function	no	1	2	840	no	no
PF3D7_0608100	conserved Plasmodium protein, unknown function	no	0	0	0	no	no
PF3D7_0608200	conserved Plasmodium protein, unknown function	relax	0	0	0	no	no
PF3D7_0608300	conserved Plasmodium protein, unknown function	stringent	0	0	0	no	no
PF3D7_0608310	conserved Plasmodium protein, unknown function	no	0	0	0	no	no
PF3D7_0608400	conserved Plasmodium protein, unknown function	relax	0	0	0	no	no
PF3D7_0608500	proteasome subunit alpha type 2, putative	relax	0	0	0	no	no
PF3D7_0608600	conserved Plasmodium protein, unknown function	no	0	0	0	no	no
PF3D7_0608700	chaperone, putative	no	0	0	0	no	no
PF3D7_0608800	ornithine aminotransferase	no	1	3	962.3	no	no
PF3D7_0608900	conserved Plasmodium protein, unknown function	relax	0	0	0	no	no
PF3D7_0609000	conserved Plasmodium protein, unknown function	relax	0	0	0	no	no
PF3D7_0609100	Zn2+ or Fe2+ permease	stringent	0	0	0	no	no
PF3D7_0609200	citrate synthase-like protein, putative	relax	0	0	0	no	no
PF3D7_0609300	conserved Plasmodium protein, unknown function	relax	0	0	0	no	no
PF3D7_0609400	mitochondrial cardiolipin synthase, putative	relax	0	0	0	no	no
PF3D7_0609500	conserved Plasmodium protein, unknown function	stringent	0	0	0	no	no
PF3D7_0609600	probable protein, unknown function	no	0	0	0	no	no
PF3D7_0609700	conserved Plasmodium protein, unknown function	no	0	0	0	no	no
PF3D7_0609800	zinc finger protein, putative	no	1	42	1024.4	no	no
PF3D7_0609900	conserved Plasmodium protein, unknown function	no	0	0	0	no	no
PF3D7_0610000	mitochondrial ribosomal protein L19 precursor, putative	stringent	0	0	0	no	no
PF3D7_0610100	Pre-mRNA-splicing factor SLU7, putative	no	0	0	0	no	no
PF3D7_0610200	conserved Plasmodium protein, unknown function	relax	0	0	0	no	no
PF3D7_0610400	histone H3	no	1	5	690.5	no	no
PF3D7_0610500	conserved protein, unknown function	stringent	0	0	0	no	no
PF3D7_0610600	calcium-dependent protein kinase	stringent	0	0	0	no	no
PF3D7_0610700	conserved Plasmodium protein, unknown function	relax	0	0	0	no	no
PF3D7_0610800	transketolase	stringent	0	0	0	no	no
PF3D7_0610900	trancription factor, putative	relax	0	0	0	no	no
PF3D7_0611000	conserved Plasmodium membrane protein, unknown function	no	0	0	0	no	no
PF3D7_0611100	succinate dehydrogenase subunit 3, putative	stringent	0	0	0	no	no
PF3D7_0611200	transcription factor with AP2 domain(s), putative	no	0	0	0	no	no
PF3D7_0611300	conserved Plasmodium protein, unknown function	relax	0	0	0	no	no
PF3D7_0611400	SWI/SNF-related matrix-associated actin-dependent regulator of chromatin	stringent	0	0	0	no	no
PF3D7_0611500	conserved Plasmodium protein, unknown function	relax	0	0	0	no	no
PF3D7_0611600	conserved Plasmodium protein, unknown function	no	0	0	0	no	no
PF3D7_0611700	60S ribosomal protein L39, putative	no	0	0	0	no	no
PF3D7_0611800	conserved Plasmodium protein, unknown function	stringent	0	0	0	no	no
PF3D7_0611900	lsm12, putative	stringent	0	0	0	no	no
PF3D7_0612000	conserved Plasmodium protein, unknown function	no	0	0	0	no	no
PF3D7_0612100	eukaryotic translation initiation factor 3 subunit L, putative	no	0	0	0	no	no
PF3D7_0612200	leucine-rich repeat protein	relax	1	1	911.7	no	no
PF3D7_0612300	conserved Plasmodium protein, unknown function	no	0	0	0	no	no
PF3D7_0612400	conserved Plasmodium protein, unknown function	no	0	0	0	no	no
PF3D7_0612500	conserved Plasmodium protein, unknown function	no	0	0	0	no	no
PF3D7_0612600	PP-loop family protein, putative	no	0	0	0	no	no
PF3D7_0612700	6-cysteine protein	stringent	0	0	0	no	no
PF3D7_0612800	6-cysteine protein	stringent	0	0	0	no	no
PF3D7_0612900	nucleolar GTP-binding protein 1, putative	relax	0	0	0	no	no
PF3D7_0613000	conserved Plasmodium protein, unknown function	relax	0	0	0	no	no
PF3D7_0613100	conserved Plasmodium protein, unknown function	no	0	0	0	no	no
PF3D7_0613200	conserved Plasmodium protein, unknown function	no	1	25	470.1	no	no
PF3D7_0613300	integral membrane protein, putative	no	0	0	0	no	no
PF3D7_0613400	apicoplast ribosomal protein L18 precursor, putative	relax	0	0	0	no	no
PF3D7_0613500	adapter-related protein, putative	no	0	0	0	no	no
PF3D7_0613600	conserved Plasmodium protein, unknown function	no	0	0	0	no	no
PF3D7_0613700	syntaxin binding protein, putative	no	0	0	0	no	no
PF3D7_0613800	transcription factor with AP2 domain(s)	stringent	0	0	0	no	no
PF3D7_0613900	myosin E, putative	relax	0	0	0	no	no
PF3D7_0614000	thiamin-phosphate pyrophosphorylase, putative	no	0	0	0	no	no
PF3D7_0614100	conserved Plasmodium protein, unknown function	no	0	0	0	no	no
PF3D7_0614200	conserved Plasmodium protein, unknown function	relax	0	0	0	no	no
PF3D7_0614300	organic anion transporter	relax	0	0	0	no	no
PF3D7_0614400	conserved Plasmodium protein, unknown function	stringent	0	0	0	no	no
PF3D7_0614500	60S ribosomal protein L19, putative	stringent	0	0	0	no	no
PF3D7_0614600	conserved Plasmodium protein, unknown function	no	0	0	0	no	no
PF3D7_0614700	conserved Plasmodium protein, unknown function	relax	0	0	0	no	no
PF3D7_0614800	endonuclease III homologue, putative	relax	0	0	0	no	no
PF3D7_0614900	conserved Plasmodium membrane protein, unknown function	relax	0	0	0	no	no
PF3D7_0615000	conserved Plasmodium protein, unknown function	stringent	0	0	0	no	no
PF3D7_0615100	enoyl-acyl carrier reductase	relax	0	0	0	no	no
PF3D7_0615200	conserved Plasmodium protein, unknown function	no	0	0	0	no	no
PF3D7_0615300	conserved Plasmodium membrane protein, unknown function	stringent	0	0	0	no	no
PF3D7_0615400	ribonuclease, putative	no	1	110	768.2	no	no
PF3D7_0615500	cdc2-related protein kinase 5	no	0	0	0	no	no
PF3D7_0615600	conserved Plasmodium protein, unknown function	no	0	0	0	no	no
PF3D7_0615700	RNA and export factor binding protein, putative	relax	0	0	0	no	no
PF3D7_0615800	conserved Plasmodium protein, unknown function	no	0	0	0	no	no
PF3D7_0615900	conserved Plasmodium protein, unknown function	no	1	15	1030.6	no	no
PF3D7_0616000	pyridoxine kinase	no	0	0	0	no	no
PF3D7_0616100	conserved Plasmodium protein, unknown function	stringent	0	0	0	no	no
PF3D7_0616200	Ndc80 homologue, putative	no	0	0	0	no	no
PF3D7_0616300	conserved Plasmodium protein, unknown function	no	0	0	0	no	no
PF3D7_0616400	conserved Plasmodium protein, unknown function	no	0	0	0	no	no
PF3D7_0616500	TRAP-like protein	stringent	0	0	0	no	no
PF3D7_0616600	conserved Plasmodium protein, unknown function	no	0	0	0	no	no
PF3D7_0616700	ras GTPAse, putative	no	0	0	0	no	no
PF3D7_0616800	malate:quinone oxidoreductase, putative	no	0	0	0	no	no
PF3D7_0616900	conserved Plasmodium protein, unknown function	stringent	0	0	0	no	no
PF3D7_0617000	mitochondrial import receptor subunit tom40, putative	no	0	0	0	no	no
PF3D7_0617100	alpha adaptin-like protein, putative	no	0	0	0	no	no
PF3D7_0617200	conserved Plasmodium protein, unknown function	no	0	0	0	no	no
PF3D7_0617300	conserved Plasmodium protein, unknown function	no	0	0	0	no	no
PF3D7_0617400	erythrocyte membrane protein 1, PfEMP1	no	0	0	0	no	no
PF3D7_0617600	stevor	relax	0	0	0	no	no
PF3D7_0617700	rifin	relax	0	0	0	no	no
PF3D7_0617800	histone H2A	no	0	0	0	no	no
PF3D7_0617900	histone H3 variant, putative	relax	0	0	0	no	no
PF3D7_0618000	conserved Plasmodium membrane protein, unknown function	no	0	0	0	no	no
PF3D7_0618100	conserved Plasmodium protein, unknown function	stringent	0	0	0	no	no
PF3D7_0618200	conserved Plasmodium protein, unknown function	stringent	0	0	0	no	no
PF3D7_0618300	60S ribosomal protein L27a, putative	stringent	0	0	0	no	no
PF3D7_0618400	conserved Plasmodium membrane protein, unknown function	no	0	0	0	no	no
PF3D7_0618500	malate dehydrogenase	no	0	0	0	no	no
PF3D7_0618600	rhomboid protease ROM10	relax	0	0	0	no	no
PF3D7_0618700	transport protein particle (TRAPP) component, putative	no	0	0	0	no	no
PF3D7_0618800	conserved Plasmodium protein, unknown function	no	0	0	0	no	no
PF3D7_0618900	N-acetylglucosamine transferase	no	1	20	1101.2	no	no
PF3D7_0619000	conserved Plasmodium protein, unknown function	stringent	1	4	853.6	yes	yes
PF3D7_0619100	conserved Plasmodium protein, unknown function	stringent	0	0	0	no	no
PF3D7_0619200	conserved Plasmodium protein, unknown function	no	0	0	0	no	no
PF3D7_0619300	conserved Plasmodium protein, unknown function	no	1	10	721.15	no	no
PF3D7_0619400	cell division cycle protein 48 homologue, putative	stringent	0	0	0	no	no
PF3D7_0619500	acyl-CoA synthetase	no	0	0	0	no	no
PF3D7_0619600	conserved Plasmodium protein, unknown function	no	0	0	0	no	no
PF3D7_0619700	conserved Plasmodium protein, unknown function	stringent	1	9	866.5	yes	yes
PF3D7_0619800	conserved Plasmodium membrane protein, unknown function	no	0	0	0	no	no
PF3D7_0619900	splicing factor 3A subunit 2, putative	stringent	0	0	0	no	no
PF3D7_0620000	conserved Plasmodium protein, unknown function	no	1	2	395.9	no	no
PF3D7_0620100	conserved Plasmodium protein, unknown function	relax	0	0	0	no	no
PF3D7_0620200	conserved Plasmodium protein, unknown function	no	0	0	0	no	no
PF3D7_0620300	conserved Plasmodium protein, unknown function	no	0	0	0	no	no
PF3D7_0620400	merozoite surface protein 10	stringent	0	0	0	no	no
PF3D7_0620500	cleavage stimulation factor subunit 1-like protein, putative	relax	0	0	0	no	no
PF3D7_0620600	conserved Plasmodium protein, unknown function	stringent	0	0	0	no	no
PF3D7_0620700	DnaJ protein, putative	relax	0	0	0	no	no
PF3D7_0621000	conserved Plasmodium protein, unknown function	no	0	0	0	no	no
PF3D7_0621100	conserved Plasmodium protein, unknown function	relax	0	0	0	no	no
PF3D7_0621200	SNO glutamine amidotransferase family protein	stringent	0	0	0	no	no
PF3D7_0621300	mRNA binding Pumilio-homology domain protein, putative	stringent	0	0	0	no	no
PF3D7_0621400	Pf77 protein	no	0	0	0	no	no
PF3D7_0621500	conserved Plasmodium protein, unknown function	stringent	0	0	0	no	no
PF3D7_0621700	conserved Plasmodium protein, unknown function	no	0	0	0	no	no
PF3D7_0621800	nascent polypeptide associated complex alpha chain, putative	no	0	0	0	no	no
PF3D7_0621900	conserved Plasmodium protein, unknown function	no	0	0	0	no	no
PF3D7_0622000	conserved Plasmodium protein, unknown function	no	0	0	0	no	no
PF3D7_0622100	conserved Plasmodium protein, unknown function	no	0	0	0	no	no
PF3D7_0622200	radical SAM protein, putative	stringent	0	0	0	no	no
PF3D7_0622300	conserved Plasmodium protein, unknown function	no	0	0	0	no	no
PF3D7_0622400	conserved Apicomplexan protein, unknown function	no	0	0	0	no	no
PF3D7_0622500	RNA methyltransferase, putative	no	0	0	0	no	no
PF3D7_0622600	conserved Plasmodium protein, unknown function	relax	0	0	0	no	no
PF3D7_0622700	conserved Plasmodium membrane protein, unknown function	no	0	0	0	no	no
PF3D7_0622800	leucyl tRNA synthase	no	2	9	947.75	no	no
PF3D7_0622900	transcription factor with AP2 domain(s), putative	no	0	0	0	no	no
PF3D7_0623000	chorismate synthase	no	0	0	0	no	no
PF3D7_0623100	coronin binding protein, putative	no	1	8	629.8	no	no
PF3D7_0623200	ferredoxin NADP reductase	relax	0	0	0	no	no
PF3D7_0623300	EGF-like membrane protein, putative	no	0	0	0	no	no
PF3D7_0623400	RNA-binding protein mei2 homologue, putative	relax	0	0	0	no	no
PF3D7_0623500	superoxide dismutase	stringent	0	0	0	no	no
PF3D7_0623600	transcription or splicing factor-like protein, putative	no	0	0	0	no	no
PF3D7_0623700	ATP dependent DEAD-box helicase, putative	no	0	0	0	no	no
PF3D7_0623800	protein kinase, putative	no	0	0	0	no	no
PF3D7_0623900	ribonuclease HII, putative	stringent	0	0	0	no	no
PF3D7_0624000	hexokinase	stringent	0	0	0	no	no
PF3D7_0624100	conserved Plasmodium protein, unknown function	no	2	16	1105.43	no	no
PF3D7_0624200	conserved Plasmodium protein, unknown function	no	1	42	1257.3	no	no
PF3D7_0624300	conserved Plasmodium protein, unknown function	no	0	0	0	no	no
PF3D7_0624400	conserved Plasmodium protein, unknown function	no	0	0	0	no	no
PF3D7_0624500	anaphase promoting complex subunit, putative	no	0	0	0	no	no
PF3D7_0624600	SNF2 helicase, putative	no	0	0	0	no	no
PF3D7_0624700	N-acetylglucosaminylphosphatidylinositol deacetylase, putative	no	0	0	0	no	no
PF3D7_0624800	conserved Plasmodium protein, unknown function	no	0	0	0	no	no
PF3D7_0624900	conserved Plasmodium protein, unknown function	relax	0	0	0	no	no
PF3D7_0625000	phosphatidic acid phosphatase	no	0	0	0	no	no
PF3D7_0625100	sphingomyelin synthase, putative	no	0	0	0	no	no
PF3D7_0625200	conserved Plasmodium protein, unknown function	no	0	0	0	no	no
PF3D7_0625300	DNA polymerase 1, putative	stringent	0	0	0	no	no
PF3D7_0625400	conserved Plasmodium protein, unknown function	stringent	0	0	0	no	no
PF3D7_0625500	conserved Plasmodium membrane protein, unknown function	no	0	0	0	no	no
PF3D7_0625600	poly(A) polymerase PAP, putative	no	0	0	0	no	no
PF3D7_0625700	conserved Plasmodium protein, unknown function	no	0	0	0	no	no
PF3D7_0625800	conserved Plasmodium protein, unknown function	no	0	0	0	no	no
PF3D7_0625900	conserved Plasmodium protein, unknown function	no	0	0	0	no	no
PF3D7_0626000	conserved Plasmodium protein, unknown function	no	0	0	0	no	no
PF3D7_0626100	oxidoreductase, short-chain dehydrogenase family, putative	stringent	0	0	0	no	no
PF3D7_0626200	conserved Plasmodium protein, unknown function	no	0	0	0	no	no
PF3D7_0626300	3-oxoacyl-acyl-carrier protein synthase I/II	no	1	2	929.1	no	no
PF3D7_0626400	Sec14 domain containing protein	no	0	0	0	no	no
PF3D7_0626500	conserved Plasmodium protein, unknown function	relax	1	2	932.9	no	no
PF3D7_0626600	conserved Plasmodium protein, unknown function	relax	0	0	0	no	no
PF3D7_0626700	conserved protein, unknown function	stringent	0	0	0	no	no
PF3D7_0626800	pyruvate kinase	no	0	0	0	no	no
PF3D7_0626900	mitochondrial ribosomal protein L46 precursor, putative	relax	0	0	0	no	no
PF3D7_0627000	conserved Plasmodium protein, unknown function	stringent	0	0	0	no	no
PF3D7_0627100	ankyrin-repeat protein, putative	relax	0	0	0	no	no
PF3D7_0627200	myosin light chain, putative	relax	0	0	0	no	no
PF3D7_0627300	c3h4-type ring finger protein, putative	stringent	0	0	0	no	no
PF3D7_0627400	mitochondrial import inner membrane translocase subunit, putative	no	0	0	0	no	no
PF3D7_0627500	4-methyl-5(B-hydroxyethyl)-thiazol monophosphate biosynthesis enzyme	no	0	0	0	no	no
PF3D7_0627600	conserved Plasmodium protein, unknown function	no	0	0	0	no	no
PF3D7_0627700	transportin	stringent	0	0	0	no	no
PF3D7_0627800	acetyl-CoA synthetase, putative	relax	0	0	0	no	no
PF3D7_0627900	conserved Plasmodium protein, unknown function	no	0	0	0	no	no
PF3D7_0628000	6-pyruvoyltetrahydropterin synthase	relax	0	0	0	no	no
PF3D7_0628100	HECT-domain (ubiquitin-transferase), putative	stringent	0	0	0	no	no
PF3D7_0628200	protein kinase PK4	stringent	0	0	0	no	no
PF3D7_0628300	choline/ethanolaminephosphotransferase, putative	stringent	1	46	1167.2	yes	yes
PF3D7_0628400	conserved Plasmodium membrane protein, unknown function	relax	0	0	0	no	no
PF3D7_0628500	conserved Plasmodium protein, unknown function	relax	0	0	0	no	no
PF3D7_0628600	conserved Plasmodium protein, unknown function	relax	0	0	0	no	no
PF3D7_0628700	conserved Plasmodium protein, unknown function	relax	0	0	0	no	no
PF3D7_0628800	glutamyl-tRNA(Gln) amidotransferase subunit B, putative	no	0	0	0	no	no
PF3D7_0628900	RAP protein, putative	no	0	0	0	no	no
PF3D7_0629000	conserved protein, unknown function	no	0	0	0	no	no
PF3D7_0629100	nicotinate phosphoribosyltransferase, putative	relax	0	0	0	no	no
PF3D7_0629200	DnaJ protein, putative	stringent	0	0	0	no	no
PF3D7_0629300	phospholipase, putative	stringent	0	0	0	no	no
PF3D7_0629400	RNA binding protein, putative	no	0	0	0	no	no
PF3D7_0629500	amino acid transporter, putative	no	1	1	1045	no	no
PF3D7_0629600	conserved Plasmodium protein, unknown function	no	0	0	0	no	no
PF3D7_0629700	SET domain protein, putative	stringent	0	0	0	no	no
PF3D7_0629800	cullin-like protein, putative	relax	0	0	0	no	no
PF3D7_0629900	sec14-like cytosolic factor or phosphatidylinositol/phosphatidylcholine transfer protein, putative	no	0	0	0	no	no
PF3D7_0630000	CPW-WPC family protein	no	0	0	0	no	no
PF3D7_0630100	conserved Plasmodium protein, unknown function	no	0	0	0	no	no
PF3D7_0630200	secreted ookinete protein, putative	relax	0	0	0	no	no
PF3D7_0630300	DNA polymerase epsilon, catalytic subunit a, putative	no	0	0	0	no	no
PF3D7_0630400	conserved Plasmodium protein, unknown function	relax	0	0	0	no	no
PF3D7_0630500	microtubule-associated protein ytm1 homologue, putative	stringent	0	0	0	no	no
PF3D7_0630600	conserved Plasmodium protein, unknown function	no	0	0	0	no	no
PF3D7_0630700	conserved Plasmodium protein, unknown function	no	0	0	0	no	no
PF3D7_0630800	conserved Plasmodium protein, unknown function	stringent	0	0	0	no	no
PF3D7_0630900	DEAD/DEAH box ATP-dependent RNA helicase	no	0	0	0	no	no
PF3D7_0631000	Tetratricopeptide repeat protein, putative	stringent	0	0	0	no	no
PF3D7_0631100	Plasmodium exported protein (PHISTb), unknown function	stringent	0	0	0	no	no
PF3D7_0631300	RESA-like protein	no	0	0	0	no	no
PF3D7_0631400	Pfmc-2TM Maurer's cleft two transmembrane protein	no	0	0	0	no	no
PF3D7_0631500	Plasmodium exported protein (hyp4), unknown function	no	0	0	0	no	no
PF3D7_0631600	Plasmodium exported protein (hyp5), unknown function	relax	0	0	0	no	no
PF3D7_0631800	rifin	no	0	0	0	no	no
PF3D7_0631900	stevor	no	0	0	0	no	no
PF3D7_0632000	rifin	stringent	0	0	0	no	no
PF3D7_0632100	rifin	no	0	0	0	no	no
PF3D7_0632200	rifin	no	0	0	0	no	no
PF3D7_0632300	rifin	relax	0	0	0	no	no
PF3D7_0632400	rifin	relax	0	0	0	no	no
PF3D7_0632500	erythrocyte membrane protein 1, PfEMP1	stringent	0	0	0	no	no
PF3D7_0632700	rifin	relax	0	0	0	no	no
PF3D7_0632800	erythrocyte membrane protein 1, PfEMP1	no	0	0	0	no	no
PF3D7_0700100	erythrocyte membrane protein 1, PfEMP1	relax	0	0	0	no	no
PF3D7_0700200	rifin	relax	0	0	0	no	no
PF3D7_0700300	rifin	no	0	0	0	no	no
PF3D7_0700400	stevor	no	0	0	0	no	no
PF3D7_0700500	rifin	no	0	0	0	no	no
PF3D7_0700800	Pfmc-2TM Maurer's cleft two transmembrane protein	relax	0	0	0	no	no
PF3D7_0701100	rifin	no	0	0	0	no	no
PF3D7_0701500	Plasmodium exported protein (hyp4), unknown function	no	0	0	0	no	no
PF3D7_0701600	Pfmc-2TM Maurer's cleft two transmembrane protein	no	0	0	0	no	no
PF3D7_0701700	RESA-like protein	stringent	0	0	0	no	no
PF3D7_0701800	rifin	no	0	0	0	no	no
PF3D7_0701900	Plasmodium exported protein, unknown function	no	0	0	0	no	no
PF3D7_0702000	Plasmodium exported protein (hyp12), unknown function	no	0	0	0	no	no
PF3D7_0702200	lysophospholipase, putative	no	0	0	0	no	no
PF3D7_0702300	sporozoite threonine and asparagine-rich protein	no	0	0	0	no	no
PF3D7_0702400	conserved Plasmodium protein, unknown function	no	0	0	0	no	no
PF3D7_0702500	Plasmodium exported protein, unknown function	no	0	0	0	no	no
PF3D7_0702600	chitinase precursor fragment, truncated	no	0	0	0	no	no
PF3D7_0702900	centrin, putative	relax	0	0	0	no	no
PF3D7_0703000	conserved Plasmodium protein, unknown function	no	0	0	0	no	no
PF3D7_0703100	conserved Plasmodium protein, unknown function	no	0	0	0	no	no
PF3D7_0703200	conserved Plasmodium protein, unknown function	stringent	0	0	0	no	no
PF3D7_0703300	conserved Plasmodium protein, unknown function	stringent	0	0	0	no	no
PF3D7_0703400	conserved Plasmodium protein, unknown function	no	0	0	0	no	no
PF3D7_0703500	erythrocyte membrane-associated antigen	stringent	0	0	0	no	no
PF3D7_0703600	conserved Plasmodium protein, unknown function	no	0	0	0	no	no
PF3D7_0703700	conserved Plasmodium protein, unknown function	stringent	0	0	0	no	no
PF3D7_0703800	conserved Plasmodium protein, unknown function	stringent	0	0	0	no	no
PF3D7_0703900	conserved Plasmodium membrane protein, unknown function	no	0	0	0	no	no
PF3D7_0704000	conserved Plasmodium membrane protein, unknown function	relax	0	0	0	no	no
PF3D7_0704100	conserved Plasmodium membrane protein, unknown function	relax	0	0	0	no	no
PF3D7_0704200	tRNA m5C-methyltransferase, putative	no	0	0	0	no	no
PF3D7_0704300	conserved Plasmodium membrane protein, unknown function	no	0	0	0	no	no
PF3D7_0704400	phosphoinositide-binding protein, putative	relax	0	0	0	no	no
PF3D7_0704500	serine/threonine protein kinase, putative	no	0	0	0	no	no
PF3D7_0704600	ubiquitin transferase, putative	stringent	1	2	953.7	yes	no
PF3D7_0704700	conserved Plasmodium membrane protein, unknown function	stringent	0	0	0	no	no
PF3D7_0704800	conserved Plasmodium protein, unknown function	no	0	0	0	no	no
PF3D7_0704900	peptide chain release factor, putative	relax	0	0	0	no	no
PF3D7_0705000	methyltransferase, putative	no	0	0	0	no	no
PF3D7_0705100	conserved Plasmodium protein, unknown function	no	0	0	0	no	no
PF3D7_0705200	conserved Plasmodium protein, unknown function	no	0	0	0	no	no
PF3D7_0705300	origin recognition complex subunit 2, putative	no	0	0	0	no	no
PF3D7_0705400	minchromosome maintenance (MCM) complex subunit, putative	no	0	0	0	no	no
PF3D7_0705500	inositol-phosphate phosphatase, putative	stringent	0	0	0	no	no
PF3D7_0705600	RNA helicase, putative	no	0	0	0	no	no
PF3D7_0705700	40S ribosomal protein S29, putative	stringent	2	12	975.65	yes	yes
PF3D7_0705800	Ca++ chelating serine protease, putative	stringent	0	0	0	no	no
PF3D7_0705900	ATP synthase subunit C, putative	no	0	0	0	no	no
PF3D7_0706000	conserved Plasmodium protein, unknown function	stringent	0	0	0	no	no
PF3D7_0706100	conserved Plasmodium protein, unknown function	relax	0	0	0	no	no
PF3D7_0706200	conserved Plasmodium protein, unknown function	stringent	0	0	0	no	no
PF3D7_0706300	conserved Plasmodium protein, unknown function	no	0	0	0	no	no
PF3D7_0706400	ribosomal protein, L37e, putative	stringent	0	0	0	no	no
PF3D7_0706500	conserved Plasmodium protein, unknown function	stringent	0	0	0	no	no
PF3D7_0706600	conserved Plasmodium protein, unknown function	relax	0	0	0	no	no
PF3D7_0706700	DNA mismatch repair protein, putative	no	0	0	0	no	no
PF3D7_0707200	conserved Plasmodium protein, unknown function	stringent	0	0	0	no	no
PF3D7_0707300	rhoptry-associated membrane antigen	stringent	0	0	0	no	no
PF3D7_0707400	AAA family ATPase, putative	relax	0	0	0	no	no
PF3D7_0707500	conserved Plasmodium protein, unknown function	relax	0	0	0	no	no
PF3D7_0707600	conserved Plasmodium protein, unknown function	stringent	0	0	0	no	no
PF3D7_0707700	ubiquitin-protein ligase e3, putative	no	0	0	0	no	no
PF3D7_0707800	RAP protein, putative	no	0	0	0	no	no
PF3D7_0707900	large ribosomal subunit processing protein, putative	no	0	0	0	no	no
PF3D7_0708000	cytoskeleton associated protein, putative	relax	0	0	0	no	no
PF3D7_0708100	DNA-directed RNA polymerase 2 8.2 kDa polypeptide, putative	no	0	0	0	no	no
PF3D7_0708200	conserved Plasmodium protein, unknown function	no	0	0	0	no	no
PF3D7_0708300	O-sialoglycoprotein endopeptidase, putative	no	0	0	0	no	no
PF3D7_0708400	heat shock protein 90	no	0	0	0	no	no
PF3D7_0708500	heat shock protein 86 family protein	no	0	0	0	no	no
PF3D7_0708600	heat shock protein 86 family protein	stringent	0	0	0	no	no
PF3D7_0708700	Cg8 protein	no	0	0	0	no	no
PF3D7_0708800	heat shock protein 70	stringent	0	0	0	no	no
PF3D7_0708900	Cg3 protein	relax	0	0	0	no	no
PF3D7_0709000	chloroquine resistance transporter	no	0	0	0	no	no
PF3D7_0709100	Cg1 protein	no	0	0	0	no	no
PF3D7_0709200	glutaredoxin-like protein	stringent	0	0	0	no	no
PF3D7_0709300	Cg2 protein	stringent	0	0	0	no	no
PF3D7_0709400	Cg7 protein	no	0	0	0	no	no
PF3D7_0709500	conserved Plasmodium protein, unknown function	stringent	0	0	0	no	no
PF3D7_0709600	rRNA/tRNA ribonuclease MRP/P subunit, putative	relax	0	0	0	no	no
PF3D7_0709700	lysophospholipase, putative	stringent	0	0	0	no	no
PF3D7_0709800	conserved Plasmodium protein, unknown function	no	0	0	0	no	no
PF3D7_0709900	conserved Plasmodium membrane protein, unknown function	no	0	0	0	no	no
PF3D7_0710000	conserved Plasmodium protein, unknown function	stringent	1	12	365.9	yes	no
PF3D7_0710100	conserved Plasmodium protein, unknown function	no	0	0	0	no	no
PF3D7_0710200	conserved Plasmodium protein, unknown function	relax	1	4	755.8	no	no
PF3D7_0710300	conserved Plasmodium membrane protein, unknown function	no	0	0	0	no	no
PF3D7_0710400	nucleotide excision repair protein, putative	no	1	2	1012.4	no	no
PF3D7_0710500	conserved Plasmodium protein, unknown function	stringent	0	0	0	no	no
PF3D7_0710600	60S ribosomal protein L34a, putative	stringent	0	0	0	no	no
PF3D7_0710700	conserved Plasmodium protein, unknown function	relax	0	0	0	no	no
PF3D7_0710800	conserved Plasmodium protein, unknown function	relax	0	0	0	no	no
PF3D7_0710900	mitochondrial ribosomal protein L1 precursor, putative	no	0	0	0	no	no
PF3D7_0711000	AAA family ATPase, CDC48 subfamily	stringent	0	0	0	no	no
PF3D7_0711100	conserved Plasmodium membrane protein, unknown function	stringent	0	0	0	no	no
PF3D7_0711200	conserved Plasmodium protein, unknown function	no	0	0	0	no	no
PF3D7_0711300	conserved Plasmodium protein, unknown function	stringent	0	0	0	no	no
PF3D7_0711400	sin3 associated polypeptide p18-like protein	stringent	0	0	0	no	no
PF3D7_0711500	regulator of chromosome condensation, putative	stringent	0	0	0	no	no
PF3D7_0711700	erythrocyte membrane protein 1, PfEMP1	no	0	0	0	no	no
PF3D7_0712000	erythrocyte membrane protein 1, PfEMP1	relax	0	0	0	no	no
PF3D7_0712300	erythrocyte membrane protein 1, PfEMP1	stringent	0	0	0	no	no
PF3D7_0712400	erythrocyte membrane protein 1, PfEMP1	no	0	0	0	no	no
PF3D7_0712600	erythrocyte membrane protein 1, PfEMP1	stringent	0	0	0	no	no
PF3D7_0712800	erythrocyte membrane protein 1, PfEMP1	relax	0	0	0	no	no
PF3D7_0712900	erythrocyte membrane protein 1, PfEMP1	no	0	0	0	no	no
PF3D7_0713000	rifin	stringent	0	0	0	no	no
PF3D7_0713100	Pfmc-2TM Maurer's cleft two transmembrane protein	no	0	0	0	no	no
PF3D7_0713200	RESA-like protein	no	0	0	0	no	no
PF3D7_0713400	serpentine receptor, putative	no	0	0	0	no	no
PF3D7_0713500	conserved Plasmodium protein, unknown function	relax	0	0	0	no	no
PF3D7_0713600	mitochondrial ribosomal protein S5 precursor, putative	relax	0	0	0	no	no
PF3D7_0713700	conserved Plasmodium protein, unknown function	stringent	0	0	0	no	no
PF3D7_0713800	conserved Plasmodium protein, unknown function	relax	0	0	0	no	no
PF3D7_0713900	conserved Plasmodium protein, unknown function	no	0	0	0	no	no
PF3D7_0714000	histone H2B variant, putative	no	0	0	0	no	no
PF3D7_0714100	conserved Plasmodium protein, unknown function	no	0	0	0	no	no
PF3D7_0714200	conserved Plasmodium protein, unknown function	no	0	0	0	no	no
PF3D7_0714300	zinc finger protein, putative	stringent	0	0	0	no	no
PF3D7_0714400	calmodulin, putative	no	0	0	0	no	no
PF3D7_0714500	transcription elongation factor s-II, putative	no	0	0	0	no	no
PF3D7_0714600	conserved Plasmodium protein, unknown function	no	0	0	0	no	no
PF3D7_0715000	4-nitrophenylphosphatase	no	0	0	0	no	no
PF3D7_0715100	conserved Plasmodium protein, unknown function	no	0	0	0	no	no
PF3D7_0715200	conserved Plasmodium protein, unknown function	relax	0	0	0	no	no
PF3D7_0715300	calcium/calmodulin-dependent protein kinase, putative	stringent	0	0	0	no	no
PF3D7_0715400	secreted ookinete protein, putative	relax	0	0	0	no	no
PF3D7_0715500	mitochondrial ATP synthase F1, epsilon subunit, putative	no	0	0	0	no	no
PF3D7_0715600	GTP-binding translation elongation factor tu family protein, putative	relax	0	0	0	no	no
PF3D7_0715700	conserved Plasmodium protein, unknown function	no	0	0	0	no	no
PF3D7_0715800	drug/metabolite exporter, drug/metabolite transporter	relax	0	0	0	no	no
PF3D7_0715900	zinc transporter, putative	relax	1	10	649.3	no	no
PF3D7_0716000	RNA binding protein, putative	relax	0	0	0	no	no
PF3D7_0716100	large ribosomal subunit assembling factor, putative	relax	0	0	0	no	no
PF3D7_0716200	conserved Plasmodium protein, unknown function	no	0	0	0	no	no
PF3D7_0716300	conserved Plasmodium protein, unknown function	no	0	0	0	no	no
PF3D7_0716400	conserved Plasmodium protein, unknown function	no	0	0	0	no	no
PF3D7_0716500	conserved Plasmodium protein, unknown function	no	0	0	0	no	no
PF3D7_0716600	cysteine desulfurase, putative	no	0	0	0	no	no
PF3D7_0716700	conserved Plasmodium protein, unknown function	stringent	0	0	0	no	no
PF3D7_0716800	eukaryotic translation initiation factor 3 37.28 kDa subunit, putative	stringent	0	0	0	no	no
PF3D7_0716900	drug metabolite transporter, putative	no	1	3	391.5	no	no
PF3D7_0717000	conserved Plasmodium membrane protein, unknown function	no	3	10	856.933	no	no
PF3D7_0717100	conserved Plasmodium protein, unknown function	relax	0	0	0	no	no
PF3D7_0717200	conserved Plasmodium protein, unknown function	no	1	2	1043.6	no	no
PF3D7_0717300	transcription initiation factor IIE, alpha subunit, putative	no	0	0	0	no	no
PF3D7_0717400	queuine tRNA-ribosyltransferase, putative	no	0	0	0	no	no
PF3D7_0717500	calcium dependent protein kinase 4	no	0	0	0	no	no
PF3D7_0717600	conserved Plasmodium protein, unknown function	no	1	2	442.6	no	no
PF3D7_0717700	seryl-tRNA synthetase, putative	stringent	0	0	0	no	no
PF3D7_0717800	conserved Plasmodium protein, unknown function	no	0	0	0	no	no
PF3D7_0717900	thioredoxin-like protein	no	0	0	0	no	no
PF3D7_0718000	dynein heavy chain, putative	no	1	2	572.1	no	no
PF3D7_0718100	exported serine/threonine protein kinase	no	0	0	0	no	no
PF3D7_0718300	cysteine repeat modular protein 2	no	0	0	0	no	no
PF3D7_0718400	mitochondrial ribosomal protein S8 precursor, putative	stringent	0	0	0	no	no
PF3D7_0718500	prefoldin subunit 3, putative	no	1	3	767.8	no	no
PF3D7_0718600	conserved Plasmodium protein, unknown function	no	2	9	1007.73	no	no
PF3D7_0718700	conserved Plasmodium membrane protein, unknown function	no	0	0	0	no	no
PF3D7_0718800	conserved Plasmodium protein, unknown function	no	0	0	0	no	no
PF3D7_0718900	conserved Plasmodium protein, unknown function	no	0	0	0	no	no
PF3D7_0719000	conserved Plasmodium protein, unknown function	stringent	0	0	0	no	no
PF3D7_0719100	conserved Plasmodium protein, unknown function	no	0	0	0	no	no
PF3D7_0719200	NIMA related kinase 4	no	0	0	0	no	no
PF3D7_0719300	actin-like protein, putative	stringent	0	0	0	no	no
PF3D7_0719400	conserved Plasmodium protein, unknown function	no	0	0	0	no	no
PF3D7_0719500	conserved membrane protein, unknown function	no	1	1	719.8	no	no
PF3D7_0719600	60S ribosomal protein L11a, putative	no	0	0	0	no	no
PF3D7_0719700	40S ribosomal protein S10, putative	stringent	1	2	399.9	yes	yes
PF3D7_0719800	conserved Plasmodium protein, unknown function	no	0	0	0	no	no
PF3D7_0719900	conserved Plasmodium membrane protein, unknown function	relax	0	0	0	no	no
PF3D7_0720000	3'-5' exoribonuclease Csl4 homolog, putative	stringent	0	0	0	no	no
PF3D7_0720100	small subunit rRNA processing protein, putative	stringent	0	0	0	no	no
PF3D7_0720200	conserved Plasmodium protein, unknown function	no	0	0	0	no	no
PF3D7_0720300	conserved Plasmodium protein, unknown function	no	1	12	916.8	no	no
PF3D7_0720400	ferrodoxin reductase-like protein	no	0	0	0	no	no
PF3D7_0720500	conserved Plasmodium protein, unknown function	no	0	0	0	no	no
PF3D7_0720600	conserved Plasmodium protein, unknown function	no	0	0	0	no	no
PF3D7_0720700	phosphoinositide-binding protein, putative	relax	0	0	0	no	no
PF3D7_0720800	Ham1-like protein, putative	no	0	0	0	no	no
PF3D7_0720900	conserved Plasmodium protein, unknown function	relax	0	0	0	no	no
PF3D7_0721000	conserved Plasmodium membrane protein, unknown function	relax	1	14	923.967	no	no
PF3D7_0721100	conserved Plasmodium protein, unknown function	no	0	0	0	no	no
PF3D7_0721200	conserved Plasmodium protein, unknown function	no	1	1	950	no	no
PF3D7_0721300	DEAD/DEAH box ATP-dependent RNA helicase, putative	relax	0	0	0	no	no
PF3D7_0721400	P36-like protein homologue, putative	no	0	0	0	no	no
PF3D7_0721500	conserved Plasmodium membrane protein, unknown function	relax	0	0	0	no	no
PF3D7_0721600	40S ribosomal protein S5, putative	relax	0	0	0	no	no
PF3D7_0721700	secreted ookinete protein, putative	stringent	0	0	0	no	no
PF3D7_0721800	conserved Plasmodium protein, unknown function	no	0	0	0	no	no
PF3D7_0721900	conserved Plasmodium protein, unknown function	no	0	0	0	no	no
PF3D7_0722000	conserved Plasmodium protein, unknown function	stringent	0	0	0	no	no
PF3D7_0722100	PelOta protein homologue, putative	no	1	8	1045	no	no
PF3D7_0722200	rhoptry-associated leucine zipper-like protein 1	no	0	0	0	no	no
PF3D7_0722300	ubiquitin carboxyl-terminal hydrolase, putative	no	0	0	0	no	no
PF3D7_0722400	GTP binding protein, putative	stringent	0	0	0	no	no
PF3D7_0722500	cell cycle control protein cwf15, putative	no	0	0	0	no	no
PF3D7_0722600	nucleolar rRNA processing protein, putative	no	0	0	0	no	no
PF3D7_0722700	conserved Plasmodium protein, unknown function	relax	0	0	0	no	no
PF3D7_0722800	conserved Plasmodium protein, unknown function	no	0	0	0	no	no
PF3D7_0722900	conserved Plasmodium protein, unknown function	no	3	11	775.867	no	no
PF3D7_0723000	tRNAHis guanylyltransferase, putative	no	0	0	0	no	no
PF3D7_0723100	conserved Plasmodium protein, unknown function	relax	0	0	0	no	no
PF3D7_0723200	conserved Plasmodium protein, unknown function	stringent	0	0	0	no	no
PF3D7_0723300	conserved Plasmodium protein, unknown function	no	0	0	0	no	no
PF3D7_0723400	conserved Plasmodium protein, unknown function	relax	0	0	0	no	no
PF3D7_0723500	dynactin 4, putative	stringent	0	0	0	no	no
PF3D7_0723600	conserved Plasmodium protein, unknown function	stringent	0	0	0	no	no
PF3D7_0723700	conserved Plasmodium protein, unknown function	relax	0	0	0	no	no
PF3D7_0723800	conserved Plasmodium protein, unknown function	relax	0	0	0	no	no
PF3D7_0723900	conserved Plasmodium protein, unknown function	no	0	0	0	no	no
PF3D7_0724000	conserved Plasmodium membrane protein, unknown function	relax	1	2	989.8	no	no
PF3D7_0724100	conserved Plasmodium protein, unknown function	no	0	0	0	no	no
PF3D7_0724200	immunoglobulin-binding protein 1-related, putative	no	0	0	0	no	no
PF3D7_0724300	3-demethylubiquinone-9 3-methyltransferase, putative	no	0	0	0	no	no
PF3D7_0724400	mitochondrial import inner membrane translocase subunit tim14, putative	stringent	0	0	0	no	no
PF3D7_0724500	conserved Plasmodium protein, unknown function	stringent	0	0	0	no	no
PF3D7_0724600	conserved Plasmodium protein, unknown function	no	0	0	0	no	no
PF3D7_0724700	conserved Plasmodium protein, unknown function	stringent	1	167	1015.7	yes	yes
PF3D7_0724800	kelch protein, putative	no	0	0	0	no	no
PF3D7_0724900	kinesin-like protein, putative	relax	0	0	0	no	no
PF3D7_0725000	exonuclease I, putative	no	0	0	0	no	no
PF3D7_0725100	conserved Plasmodium membrane protein, unknown function	stringent	0	0	0	no	no
PF3D7_0725200	mago nashi protein homolog, putative	no	0	0	0	no	no
PF3D7_0725300	conserved Plasmodium protein, unknown function	stringent	0	0	0	no	no
PF3D7_0725400	conserved Plasmodium protein, unknown function	stringent	0	0	0	no	no
PF3D7_0725500	conserved Plasmodium membrane protein, unknown function	relax	0	0	0	no	no
PF3D7_0726100	Plasmodium exported protein, unknown function	stringent	0	0	0	no	no
PF3D7_0726200	serine/threonine protein kinase, FIKK family	no	0	0	0	no	no
PF3D7_0726300	mismatch repair protein pms1 homologue, putative	no	1	2	710.5	no	no
PF3D7_0726400	conserved Plasmodium membrane protein, unknown function	no	1	2	845.2	no	no
PF3D7_0726500	ubiquitin carboxyl-terminal hydrolase, putative	stringent	0	0	0	no	no
PF3D7_0726600	conserved Plasmodium protein, unknown function	relax	0	0	0	no	no
PF3D7_0726700	conserved Plasmodium protein, unknown function	relax	0	0	0	no	no
PF3D7_0726800	conserved Plasmodium protein, unknown function	stringent	0	0	0	no	no
PF3D7_0726900	protein phosphatase, putative	stringent	0	0	0	no	no
PF3D7_0727000	conserved Plasmodium protein, unknown function	no	0	0	0	no	no
PF3D7_0727100	conserved Plasmodium protein, unknown function	stringent	0	0	0	no	no
PF3D7_0727200	cysteine desulfurase, putative	stringent	0	0	0	no	no
PF3D7_0727300	DNA (cytosine-5)-methyltransferase, putative	relax	0	0	0	no	no
PF3D7_0727400	proteasome subunit alpha type 5, putative	no	0	0	0	no	no
PF3D7_0727500	conserved Plasmodium protein, unknown function	no	0	0	0	no	no
PF3D7_0727600	conserved Plasmodium protein, unknown function	relax	0	0	0	no	no
PF3D7_0727700	conserved Plasmodium protein, unknown function	no	0	0	0	no	no
PF3D7_0727800	cation transporting ATPase, putative	no	0	0	0	no	no
PF3D7_0727900	conserved Plasmodium protein, unknown function	no	0	0	0	no	no
PF3D7_0728000	eukaryotic translation initiation factor 2 alpha subunit, putative	stringent	0	0	0	no	no
PF3D7_0728100	conserved Plasmodium membrane protein, unknown function	no	1	2	355.9	no	no
PF3D7_0728200	actin-like protein, putative	no	0	0	0	no	no
PF3D7_0728300	conserved Plasmodium protein, unknown function	no	1	7	1161.9	no	no
PF3D7_0728400	conserved Plasmodium protein, unknown function	no	0	0	0	no	no
PF3D7_0728500	conserved Plasmodium protein, unknown function	no	0	0	0	no	no
PF3D7_0728600	zinc finger, C3HC4 type, putative	no	0	0	0	no	no
PF3D7_0728700	conserved Plasmodium protein, unknown function	no	0	0	0	no	no
PF3D7_0728800	conserved Plasmodium protein, unknown function	no	1	1	874.7	no	no
PF3D7_0728900	RNA binding protein, putative	stringent	0	0	0	no	no
PF3D7_0729000	signal recognition particle SRP9	no	0	0	0	no	no
PF3D7_0729100	conserved Plasmodium protein, unknown function	no	0	0	0	no	no
PF3D7_0729200	1-cys peroxiredoxin	relax	0	0	0	no	no
PF3D7_0729300	60S ribosomal subunit export protein, putative	no	0	0	0	no	no
PF3D7_0729400	BRIX protein, putative	stringent	0	0	0	no	no
PF3D7_0729500	mRNA (N6-adenosine)-methyltransferase, putative	no	0	0	0	no	no
PF3D7_0729600	conserved Plasmodium protein, unknown function	relax	0	0	0	no	no
PF3D7_0729700	conserved Plasmodium protein, unknown function	stringent	0	0	0	no	no
PF3D7_0729800	dynein light chain, putative	stringent	0	0	0	no	no
PF3D7_0729900	dynein heavy chain, putative	no	1	3	606.6	no	no
PF3D7_0730000	conserved Plasmodium protein, unknown function	relax	0	0	0	no	no
PF3D7_0730100	tRNA pseudouridine synthase D, putative	no	0	0	0	no	no
PF3D7_0730200	adapter-related protein, putative	no	0	0	0	no	no
PF3D7_0730300	transcription factor with AP2 domain(s)	no	0	0	0	no	no
PF3D7_0730400	conserved Plasmodium protein, unknown function	no	0	0	0	no	no
PF3D7_0730500	conserved Plasmodium protein, unknown function	no	0	0	0	no	no
PF3D7_0730800	Plasmodium exported protein, unknown function	no	0	0	0	no	no
PF3D7_0730900	Plasmodium exported protein, unknown function	no	0	0	0	no	no
PF3D7_0731100	Plasmodium exported protein (PHISTc), unknown function	no	0	0	0	no	no
PF3D7_0731200	Plasmodium exported protein, unknown function	relax	0	0	0	no	no
PF3D7_0731300	Plasmodium exported protein (PHISTb), unknown function	no	1	2	319.8	no	no
PF3D7_0731500	erythrocyte binding antigen-175	no	0	0	0	no	no
PF3D7_0731600	acyl-coA synthetase, PfACS5	no	0	0	0	no	no
PF3D7_0731700	Plasmodium exported protein (hyp9), unknown function	no	0	0	0	no	no
PF3D7_0731800	alpha/beta hydrolase, putative	no	0	0	0	no	no
PF3D7_0732000	stevor	no	0	0	0	no	no
PF3D7_0732200	rifin	relax	0	0	0	no	no
PF3D7_0732300	rifin	relax	0	0	0	no	no
PF3D7_0732400	rifin	stringent	0	0	0	no	no
PF3D7_0732500	rifin	relax	0	0	0	no	no
PF3D7_0732600	Plasmodium exported protein, unknown function, fragment	no	0	0	0	no	no
PF3D7_0732700	rifin	no	0	0	0	no	no
PF3D7_0732800	var-like erythrocyte membrane protein 1	no	0	0	0	no	no
PF3D7_0732900	rifin	stringent	0	0	0	no	no
PF3D7_0733000	erythrocyte membrane protein 1, PfEMP1	no	0	0	0	no	no
PF3D7_0800100	erythrocyte membrane protein 1, PfEMP1	no	0	0	0	no	no
PF3D7_0800200	erythrocyte membrane protein 1, PfEMP1	no	0	0	0	no	no
PF3D7_0800300	erythrocyte membrane protein 1, PfEMP1	no	0	0	0	no	no
PF3D7_0800400	rifin	no	0	0	0	no	no
PF3D7_0800500	rifin	no	0	0	0	no	no
PF3D7_0800600	Plasmodium exported protein (PHISTa), unknown function	no	0	0	0	no	no
PF3D7_0800700	surface-associated interspersed gene 8.3 (SURFIN8.3)	no	0	0	0	no	no
PF3D7_0800800	Plasmodium exported protein (hyp7), unknown function	no	0	0	0	no	no
PF3D7_0801000	Plasmodium exported protein (PHISTc), unknown function	relax	1	1	776.6	no	no
PF3D7_0801300	von Willebrand factor A-domain related protein	no	0	0	0	no	no
PF3D7_0801400	probable protein, unknown function	relax	0	0	0	no	no
PF3D7_0801500	conserved Plasmodium protein, unknown function	no	0	0	0	no	no
PF3D7_0801600	conserved Plasmodium protein, unknown function	no	0	0	0	no	no
PF3D7_0801700	sentrin-specific protease 2, putative	no	0	0	0	no	no
PF3D7_0801800	mannose-6-phosphate isomerase, putative	no	0	0	0	no	no
PF3D7_0801900	conserved Plasmodium protein, unknown function	relax	0	0	0	no	no
PF3D7_0802000	glutamate dehydrogenase, putative	no	1	1	938.2	no	no
PF3D7_0802100	transcription factor with AP2 domain(s)	no	0	0	0	no	no
PF3D7_0802200	1-cys peroxiredoxin	no	0	0	0	no	no
PF3D7_0802300	rRNA processing WD-repeat protein, putative	stringent	0	0	0	no	no
PF3D7_0802400	conserved Plasmodium protein, unknown function	no	0	0	0	no	no
PF3D7_0802500	inositol phosphatase, putative	no	0	0	0	no	no
PF3D7_0802600	adenylyl cyclase beta, putative	relax	0	0	0	no	no
PF3D7_0802700	conserved Plasmodium protein, unknown function	stringent	0	0	0	no	no
PF3D7_0802800	serine/threonine protein phosphatase, putative	stringent	0	0	0	no	no
PF3D7_0802900	conserved Plasmodium protein, unknown function	relax	0	0	0	no	no
PF3D7_0803000	peptidyl-prolyl cis-trans isomerase	stringent	0	0	0	no	no
PF3D7_0803100	conserved Plasmodium protein, unknown function	no	0	0	0	no	no
PF3D7_0803200	filament assembling protein, putative	stringent	1	3	519.9	yes	no
PF3D7_0803300	mitogen-activated protein kinase organizer 1, putative	relax	0	0	0	no	no
PF3D7_0803400	DNA repair protein rad54, putative	relax	0	0	0	no	no
PF3D7_0803500	AAA family ATPase, putative	relax	0	0	0	no	no
PF3D7_0803600	conserved Plasmodium protein, unknown function	no	0	0	0	no	no
PF3D7_0803700	tubulin gamma chain	relax	0	0	0	no	no
PF3D7_0803800	20S proteasome beta subunit	stringent	0	0	0	no	no
PF3D7_0804000	cactin homolog, putative	no	0	0	0	no	no
PF3D7_0804300	conserved Plasmodium protein, unknown function	stringent	0	0	0	no	no
PF3D7_0804400	methionine aminopeptidase 1c, putative	no	0	0	0	no	no
PF3D7_0804500	conserved Plasmodium membrane protein, unknown function	no	1	1	970.2	no	no
PF3D7_0804600	U2 snRNA/tRNA pseudouridine synthase, putative	no	0	0	0	no	no
PF3D7_0804700	conserved Plasmodium protein, unknown function	no	0	0	0	no	no
PF3D7_0804800	peptidyl-prolyl cis-trans isomerase	no	0	0	0	no	no
PF3D7_0804900	GTPase activator, putative	no	0	0	0	no	no
PF3D7_0805000	alpha/beta hydrolase, putative	stringent	0	0	0	no	no
PF3D7_0805100	conserved Plasmodium protein, unknown function	relax	0	0	0	no	no
PF3D7_0805200	conserved Plasmodium protein, unknown function	no	0	0	0	no	no
PF3D7_0805300	conserved Plasmodium protein, unknown function	relax	0	0	0	no	no
PF3D7_0805400	acetyltransferase, putative	no	0	0	0	no	no
PF3D7_0805500	conserved Plasmodium protein, unknown function	no	0	0	0	no	no
PF3D7_0805600	apicoplast phosphatidic acid phosphatase, putative	no	0	0	0	no	no
PF3D7_0805700	serine/threonine protein kinase, FIKK family	stringent	0	0	0	no	no
PF3D7_0805800	conserved Plasmodium protein, unknown function	no	0	0	0	no	no
PF3D7_0805900	conserved Plasmodium protein, unknown function	no	0	0	0	no	no
PF3D7_0806000	AAA family ATPase, putative	no	0	0	0	no	no
PF3D7_0806100	conserved Plasmodium protein, unknown function	no	0	0	0	no	no
PF3D7_0806200	conserved Plasmodium membrane protein, unknown function	stringent	0	0	0	no	no
PF3D7_0806300	ferlin like protein, putative	relax	0	0	0	no	no
PF3D7_0806400	glycosyltransferase family 28 protein, putative	no	0	0	0	no	no
PF3D7_0806500	DnaJ protein, putative	relax	0	0	0	no	no
PF3D7_0806600	kinesin-like protein, putative	relax	0	0	0	no	no
PF3D7_0806700	conserved Plasmodium membrane protein, unknown function	relax	0	0	0	no	no
PF3D7_0806800	vacuolar proton translocating ATPase subunit A, putative	no	1	3	580.4	no	no
PF3D7_0806900	conserved Plasmodium protein, unknown function	no	0	0	0	no	no
PF3D7_0807000	gas41 homologue, putative	no	0	0	0	no	no
PF3D7_0807100	RNA helicase, putative	no	0	0	0	no	no
PF3D7_0807200	conserved Plasmodium membrane protein, unknown function	no	0	0	0	no	no
PF3D7_0807300	Rab GTPase 18	no	1	1	1003.9	no	no
PF3D7_0807400	conserved Plasmodium protein, unknown function	no	0	0	0	no	no
PF3D7_0807500	proteasome subunit alpha, putative	no	0	0	0	no	no
PF3D7_0807600	conserved Plasmodium protein, unknown function	no	0	0	0	no	no
PF3D7_0807700	serine protease, putative	no	0	0	0	no	no
PF3D7_0807800	proteasome subunit alpha type 5, putative	no	0	0	0	no	no
PF3D7_0807900	tyrosyl-tRNA synthetase, putative	no	0	0	0	no	no
PF3D7_0808000	conserved Plasmodium protein, unknown function	relax	0	0	0	no	no
PF3D7_0808100	conserved Plasmodium protein, unknown function	relax	0	0	0	no	no
PF3D7_0808200	plasmepsin X	no	0	0	0	no	no
PF3D7_0808300	ubiquitin regulatory protein, putative	stringent	0	0	0	no	no
PF3D7_0808400	coatomer epsilon subunit, putative	no	1	48	1297.9	no	no
PF3D7_0808600	erythrocyte membrane protein 1, PfEMP1	no	0	0	0	no	no
PF3D7_0808700	erythrocyte membrane protein 1, PfEMP1	no	0	0	0	no	no
PF3D7_0808800	rifin	no	0	0	0	no	no
PF3D7_0808900	rifin	no	0	0	0	no	no
PF3D7_0809100	erythrocyte membrane protein 1, PfEMP1	stringent	0	0	0	no	no
PF3D7_0809200	asparagine-rich antigen Pfa55-14	no	0	0	0	no	no
PF3D7_0809400	conserved Plasmodium protein, unknown function	relax	0	0	0	no	no
PF3D7_0809500	conserved Plasmodium protein, unknown function	no	0	0	0	no	no
PF3D7_0809600	peptidase family C50, putative	no	0	0	0	no	no
PF3D7_0809700	RuvB DNA helicase, putative	no	7	35	959.829	no	no
PF3D7_0809800	conserved Plasmodium protein, unknown function	no	0	0	0	no	no
PF3D7_0809900	JmjC domain containing protein	stringent	0	0	0	no	no
PF3D7_0810000	acyl-CoA binding protein, putative	stringent	0	0	0	no	no
PF3D7_0810100	apicoplast ribosomal protein L33 precursor, putative	stringent	0	0	0	no	no
PF3D7_0810200	ABC1 family, putative	no	0	0	0	no	no
PF3D7_0810300	protein phosphatase, putative	stringent	0	0	0	no	no
PF3D7_0810400	conserved Plasmodium membrane protein, unknown function	relax	0	0	0	no	no
PF3D7_0810500	protein phosphatase, putative	no	1	14	1059.3	no	no
PF3D7_0810600	RNA helicase, putative	no	0	0	0	no	no
PF3D7_0810700	conserved Plasmodium protein, unknown function	relax	0	0	0	no	no
PF3D7_0810800	dihydropteroate synthetase	stringent	0	0	0	no	no
PF3D7_0810900	conserved Plasmodium protein, unknown function	no	0	0	0	no	no
PF3D7_0811000	cullin-like protein, putative	no	0	0	0	no	no
PF3D7_0811100	mitochondrial carrier protein, putative	no	0	0	0	no	no
PF3D7_0811200	conserved protein, unknown function	no	0	0	0	no	no
PF3D7_0811300	CCR4-associated factor 1	no	0	0	0	no	no
PF3D7_0811400	conserved Plasmodium protein, unknown function	relax	0	0	0	no	no
PF3D7_0811500	histone-arginine methyltransferase, putative	relax	1	2	360.7	no	no
PF3D7_0811600	conserved Plasmodium protein, unknown function	stringent	0	0	0	no	no
PF3D7_0811700	conserved Plasmodium protein, unknown function	no	0	0	0	no	no
PF3D7_0811800	conserved Plasmodium protein, unknown function	no	0	0	0	no	no
PF3D7_0811900	RNA binding protein, putative	stringent	0	0	0	no	no
PF3D7_0812000	conserved Plasmodium protein, unknown function	relax	0	0	0	no	no
PF3D7_0812100	conserved Plasmodium protein, unknown function	no	0	0	0	no	no
PF3D7_0812200	trypsin-like serine protease, putative	relax	2	19	1073.55	no	no
PF3D7_0812220	GTPase, putative	no	0	0	0	no	no
PF3D7_0812300	conserved Plasmodium protein, unknown function	stringent	0	0	0	no	no
PF3D7_0812400	karyopherin alpha	no	0	0	0	no	no
PF3D7_0812500	RNA binding protein, putative	stringent	0	0	0	no	no
PF3D7_0812600	ubiquitin conjugating enzyme, putative	no	0	0	0	no	no
PF3D7_0812700	RNA-binding protein (U1 snRNP-like), putative	no	0	0	0	no	no
PF3D7_0812800	conserved Plasmodium protein, unknown function	no	0	0	0	no	no
PF3D7_0812900	probable protein, unknown function	relax	0	0	0	no	no
PF3D7_0813000	conserved Plasmodium protein, unknown function	stringent	0	0	0	no	no
PF3D7_0813100	conserved Plasmodium protein, unknown function	stringent	0	0	0	no	no
PF3D7_0813200	CS domain protein, putative	no	0	0	0	no	no
PF3D7_0813300	conserved Plasmodium protein, unknown function	no	0	0	0	no	no
PF3D7_0813400	conserved Plasmodium protein, unknown function	relax	1	3	689.6	no	no
PF3D7_0813500	conserved Plasmodium protein, unknown function	no	0	0	0	no	no
PF3D7_0813600	translation initiation factor SUI1, putative	relax	0	0	0	no	no
PF3D7_0813700	ABC transporter, putative	no	0	0	0	no	no
PF3D7_0813800	GDP-mannose 4,6-dehydratase, putative	no	0	0	0	no	no
PF3D7_0813900	40S ribosomal protein S16, putative	stringent	0	0	0	no	no
PF3D7_0814000	60S ribosomal protein L13-2, putative	no	1	1	735.4	no	no
PF3D7_0814100	conserved Plasmodium protein, unknown function	no	0	0	0	no	no
PF3D7_0814200	DNA/RNA-binding protein Alba 1	stringent	0	0	0	no	no
PF3D7_0814300	ATPase, putative	no	0	0	0	no	no
PF3D7_0814400	phospholipase DDHD1, putative	no	0	0	0	no	no
PF3D7_0814500	conserved Plasmodium protein, unknown function	no	0	0	0	no	no
PF3D7_0814600	conserved Plasmodium protein, unknown function	no	0	0	0	no	no
PF3D7_0814700	conserved Plasmodium protein, unknown function	no	0	0	0	no	no
PF3D7_0814900	Fe-superoxide dismutase	no	0	0	0	no	no
PF3D7_0815000	selenoprotein	relax	0	0	0	no	no
PF3D7_0815100	RAP protein, putative	no	0	0	0	no	no
PF3D7_0815200	importin beta, putative	no	0	0	0	no	no
PF3D7_0815300	FAD-dependent monooxygenase, putative	relax	0	0	0	no	no
PF3D7_0815400	conserved Plasmodium protein, unknown function	no	0	0	0	no	no
PF3D7_0815500	conserved Plasmodium protein, unknown function	relax	0	0	0	no	no
PF3D7_0815600	eukaryotic translation initiation factor, putative	relax	0	0	0	no	no
PF3D7_0815700	ubiquitin	no	0	0	0	no	no
PF3D7_0815800	vacuolar sorting protein VPS9, putative	relax	0	0	0	no	no
PF3D7_0815900	lipoamide dehydrogenase	no	0	0	0	no	no
PF3D7_0816000	nucleolar preribosomal assembly protein, putative	no	0	0	0	no	no
PF3D7_0816100	flavoprotein, putative	stringent	0	0	0	no	no
PF3D7_0816200	vacuolar protein-sorting protein VPS2, putative	no	0	0	0	no	no
PF3D7_0816300	conserved Plasmodium protein, unknown function	stringent	0	0	0	no	no
PF3D7_0816400	conserved Plasmodium protein, unknown function	no	0	0	0	no	no
PF3D7_0816500	small heat shock protein HSP20, putative	no	0	0	0	no	no
PF3D7_0816600	ClpB protein, putative	no	0	0	0	no	no
PF3D7_0816700	conserved Plasmodium protein, unknown function	no	0	0	0	no	no
PF3D7_0816800	meiotic recombination protein dmc1-like protein	stringent	0	0	0	no	no
PF3D7_0816900	adenylate kinase 2	stringent	0	0	0	no	no
PF3D7_0817000	ubiquitin-activating enzyme, putative	no	0	0	0	no	no
PF3D7_0817100	GTPase, putative	stringent	0	0	0	no	no
PF3D7_0817200	conserved Plasmodium protein, unknown function	relax	0	0	0	no	no
PF3D7_0817300	asparagine-rich antigen	stringent	0	0	0	no	no
PF3D7_0817400	conserved Plasmodium protein, unknown function	relax	0	0	0	no	no
PF3D7_0817500	protein kinase c inhibitor-like protein, putative	relax	0	0	0	no	no
PF3D7_0817600	conserved Plasmodium protein, unknown function	relax	0	0	0	no	no
PF3D7_0817700	rhoptry neck protein 5	relax	0	0	0	no	no
PF3D7_0817800	conserved Plasmodium protein, unknown function	stringent	0	0	0	no	no
PF3D7_0817900	high mobility group protein	relax	0	0	0	no	no
PF3D7_0818000	conserved Plasmodium protein, unknown function	no	0	0	0	no	no
PF3D7_0818100	zinc finger protein, putative	relax	0	0	0	no	no
PF3D7_0818200	14-3-3 protein, putative	stringent	2	5	980.7	yes	yes
PF3D7_0818300	conserved Plasmodium protein, unknown function	no	0	0	0	no	no
PF3D7_0818400	nucleolar preribosomal assembly protein, putative	stringent	0	0	0	no	no
PF3D7_0818500	zinc finger protein, putative	stringent	0	0	0	no	no
PF3D7_0818600	conserved Plasmodium protein, unknown function	stringent	0	0	0	no	no
PF3D7_0818700	DNA helicase, putative	no	0	0	0	no	no
PF3D7_0818800	U3 small nucleolar ribonucleoprotein protein, putative	relax	0	0	0	no	no
PF3D7_0818900	heat shock protein 70	relax	2	7	906.9	no	no
PF3D7_0819000	conserved Plasmodium protein, unknown function	relax	0	0	0	no	no
PF3D7_0819100	BRIX domain, putative	no	0	0	0	no	no
PF3D7_0819200	perforin like protein 5	no	0	0	0	no	no
PF3D7_0819300	conserved Plasmodium protein, unknown function	no	0	0	0	no	no
PF3D7_0819400	perforin like protein 4	no	0	0	0	no	no
PF3D7_0819500	conserved protein, unknown function	stringent	0	0	0	no	no
PF3D7_0819600	conserved Plasmodium protein, unknown function	stringent	0	0	0	no	no
PF3D7_0819700	conserved Plasmodium protein, unknown function	no	0	0	0	no	no
PF3D7_0819800	conserved Plasmodium protein, unknown function	no	0	0	0	no	no
PF3D7_0819900	U6 snRNA-associated Sm-like protein LSm3, putative	relax	0	0	0	no	no
PF3D7_0820000	Snf2-related CBP activator, putative	stringent	0	0	0	no	no
PF3D7_0820100	conserved Plasmodium protein, unknown function	no	0	0	0	no	no
PF3D7_0820200	phosphatidylglycerophosphate synthase	relax	0	0	0	no	no
PF3D7_0820300	conserved Plasmodium protein, unknown function	no	0	0	0	no	no
PF3D7_0820400	conserved Plasmodium protein, unknown function	no	0	0	0	no	no
PF3D7_0820500	C-13 antigen	relax	0	0	0	no	no
PF3D7_0820600	conserved Plasmodium membrane protein, unknown function	relax	0	0	0	no	no
PF3D7_0820700	2-oxoglutarate dehydrogenase E1 component	no	0	0	0	no	no
PF3D7_0820800	conserved Plasmodium protein, unknown function	no	0	0	0	no	no
PF3D7_0820900	conserved Plasmodium protein, unknown function	relax	0	0	0	no	no
PF3D7_0821000	conserved Plasmodium protein, unknown function	no	0	0	0	no	no
PF3D7_0821100	protein kinase 1	no	0	0	0	no	no
PF3D7_0821200	conserved Plasmodium protein, unknown function	no	0	0	0	no	no
PF3D7_0821300	ATP-dependent RNA helicase prh1, putative	relax	0	0	0	no	no
PF3D7_0821400	conserved Plasmodium protein, unknown function	relax	0	0	0	no	no
PF3D7_0821500	ribosome biogenesis protein nep1 homologue, putative	no	0	0	0	no	no
PF3D7_0821600	clp1-related protein, putative	relax	0	0	0	no	no
PF3D7_0821700	60S ribosomal protein L22, putative	no	0	0	0	no	no
PF3D7_0821800	secretory complex protein 61 beta subunit	relax	0	0	0	no	no
PF3D7_0821900	conserved Plasmodium protein, unknown function	stringent	0	0	0	no	no
PF3D7_0822000	mitochondrial ribosomal protein L4 precursor, putative	stringent	0	0	0	no	no
PF3D7_0822100	RNA polymerase II mediator complex protein MED7, putative	no	0	0	0	no	no
PF3D7_0822200	conserved Plasmodium membrane protein, unknown function	stringent	1	2	937	yes	no
PF3D7_0822300	small nuclear ribonucleoprotein G, putative	no	0	0	0	no	no
PF3D7_0822400	conserved Plasmodium protein, unknown function	relax	0	0	0	no	no
PF3D7_0822500	dynein light chain 1	relax	0	0	0	no	no
PF3D7_0822600	protein transport protein Sec23	no	0	0	0	no	no
PF3D7_0822700	conserved Plasmodium protein, unknown function	stringent	0	0	0	no	no
PF3D7_0822800	U5 snrnp-specific protein, putative	no	0	0	0	no	no
PF3D7_0822900	conserved Plasmodium protein, unknown function	no	0	0	0	no	no
PF3D7_0823000	protein kinase , putative	no	0	0	0	no	no
PF3D7_0823100	RWD domain-containing protein, putative	no	0	0	0	no	no
PF3D7_0823200	RNA binding protein, putative	no	0	0	0	no	no
PF3D7_0823300	histone acetyltransferase GCN5	no	0	0	0	no	no
PF3D7_0823400	alpha/beta-hydrolase, putative	no	0	0	0	no	no
PF3D7_0823500	membrane skeletal protein IMC1-related	no	0	0	0	no	no
PF3D7_0823600	lipoate-protein ligase	stringent	0	0	0	no	no
PF3D7_0823700	conserved Plasmodium protein, unknown function	no	0	0	0	no	no
PF3D7_0823800	DnaJ protein, putative	no	0	0	0	no	no
PF3D7_0823900	dicarboxylate/tricarboxylate carrier	no	0	0	0	no	no
PF3D7_0824000	conserved Plasmodium protein, unknown function	no	0	0	0	no	no
PF3D7_0824100	exonuclease, putative	no	0	0	0	no	no
PF3D7_0824200	conserved Plasmodium protein, unknown function	no	0	0	0	no	no
PF3D7_0824300	GTP binding protein, putative	relax	0	0	0	no	no
PF3D7_0824400	nucleoside transporter 2	relax	1	28	1170.1	no	no
PF3D7_0824500	conserved Plasmodium protein, unknown function	no	0	0	0	no	no
PF3D7_0824600	anamorsin related protein, putative	no	0	0	0	no	no
PF3D7_0824700	conserved Plasmodium membrane protein, unknown function	no	0	0	0	no	no
PF3D7_0824800	conserved Plasmodium membrane protein, unknown function	no	0	0	0	no	no
PF3D7_0824900	conserved Plasmodium protein, unknown function	stringent	0	0	0	no	no
PF3D7_0825000	conserved Plasmodium protein, unknown function	stringent	0	0	0	no	no
PF3D7_0825100	conserved Plasmodium protein, unknown function	stringent	0	0	0	no	no
PF3D7_0825200	translation initiation factor IF-3, putative	no	0	0	0	no	no
PF3D7_0825300	conserved protein, unknown function	no	0	0	0	no	no
PF3D7_0825400	conserved Plasmodium protein, unknown function	stringent	0	0	0	no	no
PF3D7_0825500	conserved protein, unknown function	no	0	0	0	no	no
PF3D7_0825600	cytochrome c oxidase assembly protein, putative	stringent	0	0	0	no	no
PF3D7_0825700	conserved Plasmodium protein, unknown function	stringent	0	0	0	no	no
PF3D7_0825800	conserved Plasmodium protein, unknown function	no	0	0	0	no	no
PF3D7_0825900	conserved Plasmodium protein, unknown function	no	1	8	589.1	no	no
PF3D7_0826000	conserved Plasmodium protein, unknown function	no	0	0	0	no	no
PF3D7_0826100	E3 ubiquitin-protein ligase, putative	stringent	0	0	0	no	no
PF3D7_0826200	conserved Plasmodium protein, unknown function	no	0	0	0	no	no
PF3D7_0826300	SPRY domain, putative	stringent	0	0	0	no	no
PF3D7_0826400	dehydrodolichyl diphosphate synthetase, putative	relax	0	0	0	no	no
PF3D7_0826500	ubiquitination-mediated degradation component, putative	no	0	0	0	no	no
[truncated: 3,286 more rows]

## Sheet: column
column	description
gene ID	Accession number of the gene.
gene name	Description of the gene.
Significant antisense transfrag?	Does the gene have significant antisense transfrags? "stringent" if >=10% ORF is covered by transfrag(s) and coverage depth of the transfrag(s) >=10, >=50 antisense read count, and sense to antisense read ratio <200; "relax" if >=5% ORF is covered by transfrag(s) and coverage depth of the transfrag(s) >=3 and >=15 antisense read count, and sense to antisense read ratio <2000; "no", otherwise;
Number of antisense junction clusters	Number of junction clusters located on the opposite strand of the coding region;
Total number of supported spliced read	Total number of spliced reads supporting the junctions within the cluster;
Average junction score in HMMSplicer	Average HMMSplicer score of all junctions within the antisense junction clusters;
Evidence of spliced NAT?	"yes" if the gene has both at least 1 antisense junction and stringent significant antisense transfrag;
Overlapping with junctions on mRNA?	"yes" if the antisense junction is overlapping with another junction on the sense strand and "Evidence of spliced NAT?" column is 'yes';
